# Supplementary material for: Identification of candidate regulatory genes for intramuscular fatty acid composition in pigs by transcriptome analysis
Source: Genet Sel Evol. 2024 Feb 12;56:12. doi: 10.1186/s12711-024-00882-x (PMC10860264; doi:10.1186/s12711-024-00882-x)
Supplement: Supplementary file 1 — Additional file 1: Table S1. Title: Manual list with functional annotation and plausible function in different aspects of the FA, lipid, and carbohydrate metabolism. Description: This list was compiled based on ClueGO results for selected genes from rCCA. Table S2. Title: Trained list containing genes associated with lipid and/or carbohydrate metabolism in lipogenic tissues (adipose, liver and muscle-skeletal) and obtained from the GUILDify tool. Description: This procedure uses the BIANA knowledge database to create a species-specific interaction network for each gene detected. Here, the netcombo prioritization algorithm based on network topology, and the highest guild score for the top 100 gene products (with only seed) were considered to constitute the trained list. Table S3. Title: List of all transcription factors (TF) and TF cofactors for the Sus scrofa specie obtained from the AnimalTFDB v3.0 database. Description: This resource is also available at: http://bioinfo.life.hust.edu.cn/AnimalTFDB/#!/. [file 12711_2024_882_MOESM1_ESM.xlsx]

## Sheet: S1_Genes_List1_ClueGO
Gene_names	GO_Term	GO_Groups	Source
GNL3	RNA binding	Group00	GO_MolecularFunction-EBI-UniProt-GOA_15.01.2019_00h00
TFRC	RNA binding, double-stranded RNA binding	Group00, Group01	GO_MolecularFunction-EBI-UniProt-GOA_15.01.2019_00h00
DDX1	RNA binding, double-stranded RNA binding, pyrophosphatase activity	Group00, Group01, Group08	GO_MolecularFunction-EBI-UniProt-GOA_15.01.2019_00h00
DHX9	RNA binding, double-stranded RNA binding, pyrophosphatase activity, regulatory RNA binding, cellular amide metabolic process, organonitrogen compound biosynthetic process, peptide metabolic process	Group00, Group01, Group08, Group12, Group16	GO_MolecularFunction-EBI-UniProt-GOA_15.01.2019_00h00, GO_BiologicalProcess-EBI-UniProt-GOA_15.01.2019_00h00
SUPV3L1	RNA binding, double-stranded RNA binding, pyrophosphatase activity, mitochondrial gene expression	Group00, Group01, Group08, Group14	GO_MolecularFunction-EBI-UniProt-GOA_15.01.2019_00h00, GO_BiologicalProcess-EBI-UniProt-GOA_15.01.2019_00h00
EEF1A2	RNA binding, Legionellosis, pyrophosphatase activity, cellular amide metabolic process, organonitrogen compound biosynthetic process, peptide metabolic process	Group00, Group06, Group08, Group16	GO_MolecularFunction-EBI-UniProt-GOA_15.01.2019_00h00, KEGG_15.01.2019, GO_BiologicalProcess-EBI-UniProt-GOA_15.01.2019_00h00
DDX18	RNA binding, pyrophosphatase activity	Group00, Group08	GO_MolecularFunction-EBI-UniProt-GOA_15.01.2019_00h00
MTIF2	RNA binding, pyrophosphatase activity, mitochondrial gene expression, cellular amide metabolic process, organonitrogen compound biosynthetic process, peptide metabolic process	Group00, Group08, Group14, Group16	GO_MolecularFunction-EBI-UniProt-GOA_15.01.2019_00h00, GO_BiologicalProcess-EBI-UniProt-GOA_15.01.2019_00h00
HNRNPK	RNA binding, organonitrogen compound biosynthetic process	Group00, Group16	GO_MolecularFunction-EBI-UniProt-GOA_15.01.2019_00h00, GO_BiologicalProcess-EBI-UniProt-GOA_15.01.2019_00h00
CNP	RNA binding, organonitrogen compound biosynthetic process, nucleobase-containing small molecule metabolic process, nucleotide metabolic process, ribonucleotide metabolic process, nucleotide biosynthetic process, ribonucleotide biosynthetic process	Group00, Group16, Group18	GO_MolecularFunction-EBI-UniProt-GOA_15.01.2019_00h00, GO_BiologicalProcess-EBI-UniProt-GOA_15.01.2019_00h00
EIF2S1	RNA binding, cellular amide metabolic process, organonitrogen compound biosynthetic process, peptide metabolic process, Non-alcoholic fatty liver disease (NAFLD)	Group00, Group16, Group18	GO_MolecularFunction-EBI-UniProt-GOA_15.01.2019_00h00, GO_BiologicalProcess-EBI-UniProt-GOA_15.01.2019_00h00, KEGG_15.01.2019
CSNK1A1	cell surface receptor signaling pathway involved in cell-cell signaling	Group03	GO_BiologicalProcess-EBI-UniProt-GOA_15.01.2019_00h00
FZD10	cell surface receptor signaling pathway involved in cell-cell signaling	Group03	GO_BiologicalProcess-EBI-UniProt-GOA_15.01.2019_00h00
GPRC5B	cell surface receptor signaling pathway involved in cell-cell signaling	Group03	GO_BiologicalProcess-EBI-UniProt-GOA_15.01.2019_00h00
WNT5B	cell surface receptor signaling pathway involved in cell-cell signaling	Group03	GO_BiologicalProcess-EBI-UniProt-GOA_15.01.2019_00h00
WNT6	cell surface receptor signaling pathway involved in cell-cell signaling	Group03	GO_BiologicalProcess-EBI-UniProt-GOA_15.01.2019_00h00
TSC2	cell surface receptor signaling pathway involved in cell-cell signaling, Insulin signaling pathway	Group03, Group04	GO_BiologicalProcess-EBI-UniProt-GOA_15.01.2019_00h00, KEGG_15.01.2019
ADORA1	cell surface receptor signaling pathway involved in cell-cell signaling, Regulation of lipolysis in adipocytes	Group03, Group05	GO_BiologicalProcess-EBI-UniProt-GOA_15.01.2019_00h00, KEGG_15.01.2019
EXOC7	Insulin signaling pathway	Group04	KEGG_15.01.2019
INPPL1	Insulin signaling pathway	Group04	KEGG_15.01.2019
PRKACB	Insulin signaling pathway, Regulation of lipolysis in adipocytes, Parkinson disease	Group04, Group05, Group18	KEGG_15.01.2019
MAP2K2	Insulin signaling pathway, face development	Group04, Group11	KEGG_15.01.2019, GO_BiologicalProcess-EBI-UniProt-GOA_15.01.2019_00h00
FBP1	Insulin signaling pathway, organonitrogen compound biosynthetic process, generation of precursor metabolites and energy, drug metabolic process, cofactor metabolic process, coenzyme metabolic process, cofactor biosynthetic process, nucleobase-containing small molecule metabolic process, nucleotide metabolic process, ribonucleotide metabolic process, purine nucleoside triphosphate metabolic proces…	Group04, Group16, Group18	KEGG_15.01.2019, GO_BiologicalProcess-EBI-UniProt-GOA_15.01.2019_00h00
PPP1CB	Insulin signaling pathway, energy derivation by oxidation of organic compounds, generation of precursor metabolites and energy	Group04, Group17, Group18	KEGG_15.01.2019, GO_BiologicalProcess-EBI-UniProt-GOA_15.01.2019_00h00
ABHD5	Regulation of lipolysis in adipocytes	Group05	KEGG_15.01.2019
PLIN1	Regulation of lipolysis in adipocytes	Group05	KEGG_15.01.2019
ADRB1	Regulation of lipolysis in adipocytes, negative regulation of blood pressure, positive regulation of cold-induced thermogenesis	Group05, Group10, Group13	KEGG_15.01.2019, GO_BiologicalProcess-EBI-UniProt-GOA_15.01.2019_00h00
TSHR	Regulation of lipolysis in adipocytes, positive regulation of cold-induced thermogenesis	Group05, Group13	KEGG_15.01.2019, GO_BiologicalProcess-EBI-UniProt-GOA_15.01.2019_00h00
HBS1L	Legionellosis, pyrophosphatase activity, cellular amide metabolic process, organonitrogen compound biosynthetic process, peptide metabolic process	Group06, Group08, Group16	KEGG_15.01.2019, GO_MolecularFunction-EBI-UniProt-GOA_15.01.2019_00h00, GO_BiologicalProcess-EBI-UniProt-GOA_15.01.2019_00h00
CXCL8	Legionellosis, Non-alcoholic fatty liver disease (NAFLD)	Group06, Group18	KEGG_15.01.2019
DHRS3	isoprenoid metabolic process	Group07	GO_BiologicalProcess-EBI-UniProt-GOA_15.01.2019_00h00
SDR16C5	isoprenoid metabolic process	Group07	GO_BiologicalProcess-EBI-UniProt-GOA_15.01.2019_00h00
HMGCS1	isoprenoid metabolic process, cellular amide metabolic process, cofactor metabolic process, coenzyme metabolic process, nucleobase-containing small molecule metabolic process, nucleotide metabolic process, ribonucleotide metabolic process	Group07, Group16, Group18	GO_BiologicalProcess-EBI-UniProt-GOA_15.01.2019_00h00
HMGCR	isoprenoid metabolic process, cofactor metabolic process, coenzyme metabolic process, nucleobase-containing small molecule metabolic process, nucleotide metabolic process, ribonucleotide metabolic process	Group07, Group18	GO_BiologicalProcess-EBI-UniProt-GOA_15.01.2019_00h00
PDSS1	isoprenoid metabolic process, cofactor metabolic process, coenzyme metabolic process, cofactor biosynthetic process	Group07, Group18	GO_BiologicalProcess-EBI-UniProt-GOA_15.01.2019_00h00
ARL1	pyrophosphatase activity	Group08	GO_MolecularFunction-EBI-UniProt-GOA_15.01.2019_00h00
ATAD1	pyrophosphatase activity	Group08	GO_MolecularFunction-EBI-UniProt-GOA_15.01.2019_00h00
DDX47	pyrophosphatase activity	Group08	GO_MolecularFunction-EBI-UniProt-GOA_15.01.2019_00h00
KATNAL1	pyrophosphatase activity	Group08	GO_MolecularFunction-EBI-UniProt-GOA_15.01.2019_00h00
KIF22	pyrophosphatase activity	Group08	GO_MolecularFunction-EBI-UniProt-GOA_15.01.2019_00h00
MYO5A	pyrophosphatase activity	Group08	GO_MolecularFunction-EBI-UniProt-GOA_15.01.2019_00h00
NUDT14	pyrophosphatase activity	Group08	GO_MolecularFunction-EBI-UniProt-GOA_15.01.2019_00h00
RAB18	pyrophosphatase activity	Group08	GO_MolecularFunction-EBI-UniProt-GOA_15.01.2019_00h00
WRN	pyrophosphatase activity	Group08	GO_MolecularFunction-EBI-UniProt-GOA_15.01.2019_00h00
RRAS	pyrophosphatase activity, face development	Group08, Group11	GO_MolecularFunction-EBI-UniProt-GOA_15.01.2019_00h00, GO_BiologicalProcess-EBI-UniProt-GOA_15.01.2019_00h00
RHOT1	pyrophosphatase activity, mitochondrial membrane organization	Group08, Group15	GO_MolecularFunction-EBI-UniProt-GOA_15.01.2019_00h00, GO_BiologicalProcess-EBI-UniProt-GOA_15.01.2019_00h00
HSP90AA1	pyrophosphatase activity, mitochondrial membrane organization, drug metabolic process	Group08, Group15, Group18	GO_MolecularFunction-EBI-UniProt-GOA_15.01.2019_00h00, GO_BiologicalProcess-EBI-UniProt-GOA_15.01.2019_00h00
ATP5F1A	pyrophosphatase activity, organonitrogen compound biosynthetic process, Oxidative phosphorylation, Parkinson disease, Huntington disease, generation of precursor metabolites and energy, drug metabolic process, electron transport chain, nucleobase-containing small molecule metabolic process, P-P-bond-hydrolysis-driven transmembrane transporter activity, nucleotide metabolic process, ATP hydrolysis…	Group08, Group16, Group18	GO_MolecularFunction-EBI-UniProt-GOA_15.01.2019_00h00, GO_BiologicalProcess-EBI-UniProt-GOA_15.01.2019_00h00, KEGG_15.01.2019
ATP5F1C	pyrophosphatase activity, organonitrogen compound biosynthetic process, Oxidative phosphorylation, Parkinson disease, Huntington disease, drug metabolic process, nucleobase-containing small molecule metabolic process, P-P-bond-hydrolysis-driven transmembrane transporter activity, nucleotide metabolic process, ATP hydrolysis coupled cation transmembrane transport, ribonucleotide metabolic process,…	Group08, Group16, Group18	GO_MolecularFunction-EBI-UniProt-GOA_15.01.2019_00h00, GO_BiologicalProcess-EBI-UniProt-GOA_15.01.2019_00h00, KEGG_15.01.2019
ATP5MC3	pyrophosphatase activity, organonitrogen compound biosynthetic process, Oxidative phosphorylation, Parkinson disease, Huntington disease, drug metabolic process, nucleobase-containing small molecule metabolic process, P-P-bond-hydrolysis-driven transmembrane transporter activity, nucleotide metabolic process, ATP hydrolysis coupled cation transmembrane transport, ribonucleotide metabolic process,…	Group08, Group16, Group18	GO_MolecularFunction-EBI-UniProt-GOA_15.01.2019_00h00, GO_BiologicalProcess-EBI-UniProt-GOA_15.01.2019_00h00, KEGG_15.01.2019
ATP2C1	pyrophosphatase activity, P-P-bond-hydrolysis-driven transmembrane transporter activity, ATP hydrolysis coupled cation transmembrane transport, cation-transporting ATPase activity	Group08, Group18	GO_MolecularFunction-EBI-UniProt-GOA_15.01.2019_00h00, GO_BiologicalProcess-EBI-UniProt-GOA_15.01.2019_00h00
ATP6V0A2	pyrophosphatase activity, Oxidative phosphorylation, P-P-bond-hydrolysis-driven transmembrane transporter activity, ATP hydrolysis coupled cation transmembrane transport, cation-transporting ATPase activity	Group08, Group18	GO_MolecularFunction-EBI-UniProt-GOA_15.01.2019_00h00, KEGG_15.01.2019, GO_BiologicalProcess-EBI-UniProt-GOA_15.01.2019_00h00
ATP6V1C1	pyrophosphatase activity, Oxidative phosphorylation, P-P-bond-hydrolysis-driven transmembrane transporter activity, ATP hydrolysis coupled cation transmembrane transport, cation-transporting ATPase activity	Group08, Group18	GO_MolecularFunction-EBI-UniProt-GOA_15.01.2019_00h00, KEGG_15.01.2019, GO_BiologicalProcess-EBI-UniProt-GOA_15.01.2019_00h00
MED1	regulation of response to nutrient levels	Group09	GO_BiologicalProcess-EBI-UniProt-GOA_15.01.2019_00h00
LEP	regulation of response to nutrient levels, positive regulation of cold-induced thermogenesis, energy derivation by oxidation of organic compounds, Non-alcoholic fatty liver disease (NAFLD), generation of precursor metabolites and energy	Group09, Group13, Group17, Group18	GO_BiologicalProcess-EBI-UniProt-GOA_15.01.2019_00h00, KEGG_15.01.2019
ADIPOQ	negative regulation of blood pressure, positive regulation of cold-induced thermogenesis, organonitrogen compound biosynthetic process, Non-alcoholic fatty liver disease (NAFLD)	Group10, Group13, Group16, Group18	GO_BiologicalProcess-EBI-UniProt-GOA_15.01.2019_00h00, KEGG_15.01.2019
G0S2	positive regulation of cold-induced thermogenesis	Group13	GO_BiologicalProcess-EBI-UniProt-GOA_15.01.2019_00h00
ELOVL6	positive regulation of cold-induced thermogenesis, cellular amide metabolic process, organonitrogen compound biosynthetic process, cofactor metabolic process, coenzyme metabolic process, cofactor biosynthetic process, nucleobase-containing small molecule metabolic process, nucleotide metabolic process, ribonucleotide metabolic process, nucleotide biosynthetic process, ribonucleotide biosynthetic …	Group13, Group16, Group18	GO_BiologicalProcess-EBI-UniProt-GOA_15.01.2019_00h00
NEU3	cellular amide metabolic process	Group16	GO_BiologicalProcess-EBI-UniProt-GOA_15.01.2019_00h00
PIGW	organonitrogen compound biosynthetic process	Group16	GO_BiologicalProcess-EBI-UniProt-GOA_15.01.2019_00h00
DLD	cellular amide metabolic process, organonitrogen compound biosynthetic process, Citrate cycle (TCA cycle), energy derivation by oxidation of organic compounds, pyruvate dehydrogenase activity, cellular respiration, generation of precursor metabolites and energy, drug metabolic process, cofactor metabolic process, electron transport chain, coenzyme metabolic process, cofactor biosynthetic process,…	Group16, Group17, Group18	GO_BiologicalProcess-EBI-UniProt-GOA_15.01.2019_00h00, KEGG_15.01.2019, GO_MolecularFunction-EBI-UniProt-GOA_15.01.2019_00h00
PDHA1	cellular amide metabolic process, organonitrogen compound biosynthetic process, Citrate cycle (TCA cycle), energy derivation by oxidation of organic compounds, pyruvate dehydrogenase activity, cellular respiration, aerobic respiration, tricarboxylic acid cycle, generation of precursor metabolites and energy, drug metabolic process, cofactor metabolic process, coenzyme metabolic process, cofactor …	Group16, Group17, Group18	GO_BiologicalProcess-EBI-UniProt-GOA_15.01.2019_00h00, KEGG_15.01.2019, GO_MolecularFunction-EBI-UniProt-GOA_15.01.2019_00h00
PDHX	cellular amide metabolic process, organonitrogen compound biosynthetic process, pyruvate dehydrogenase activity, cofactor metabolic process, coenzyme metabolic process, cofactor biosynthetic process, nucleobase-containing small molecule metabolic process, nucleotide metabolic process, ribonucleotide metabolic process, nucleotide biosynthetic process, ribonucleotide biosynthetic process	Group16, Group17, Group18	GO_BiologicalProcess-EBI-UniProt-GOA_15.01.2019_00h00, GO_MolecularFunction-EBI-UniProt-GOA_15.01.2019_00h00
ADK	organonitrogen compound biosynthetic process, drug metabolic process, nucleobase-containing small molecule metabolic process, nucleotide metabolic process, ribonucleotide metabolic process, purine nucleoside triphosphate metabolic process, ribonucleoside monophosphate metabolic process, nucleotide biosynthetic process, ribonucleotide biosynthetic process	Group16, Group18	GO_BiologicalProcess-EBI-UniProt-GOA_15.01.2019_00h00
CARNMT1	cellular amide metabolic process, peptide metabolic process, drug metabolic process	Group16, Group18	GO_BiologicalProcess-EBI-UniProt-GOA_15.01.2019_00h00
CEBPA	cellular amide metabolic process, organonitrogen compound biosynthetic process, Non-alcoholic fatty liver disease (NAFLD)	Group16, Group18	GO_BiologicalProcess-EBI-UniProt-GOA_15.01.2019_00h00, KEGG_15.01.2019
CHAC1	cellular amide metabolic process, peptide metabolic process, cofactor metabolic process	Group16, Group18	GO_BiologicalProcess-EBI-UniProt-GOA_15.01.2019_00h00
CHAC2	cellular amide metabolic process, peptide metabolic process, cofactor metabolic process	Group16, Group18	GO_BiologicalProcess-EBI-UniProt-GOA_15.01.2019_00h00
GCLC	cellular amide metabolic process, organonitrogen compound biosynthetic process, peptide metabolic process, cofactor metabolic process, coenzyme metabolic process, cofactor biosynthetic process	Group16, Group18	GO_BiologicalProcess-EBI-UniProt-GOA_15.01.2019_00h00
GOT1	organonitrogen compound biosynthetic process, cofactor metabolic process	Group16, Group18	GO_BiologicalProcess-EBI-UniProt-GOA_15.01.2019_00h00
MTHFD2	cellular amide metabolic process, cofactor metabolic process, coenzyme metabolic process	Group16, Group18	GO_BiologicalProcess-EBI-UniProt-GOA_15.01.2019_00h00
NAMPT	organonitrogen compound biosynthetic process, cofactor metabolic process, coenzyme metabolic process, cofactor biosynthetic process, nucleobase-containing small molecule metabolic process, nucleotide metabolic process, nucleotide biosynthetic process	Group16, Group18	GO_BiologicalProcess-EBI-UniProt-GOA_15.01.2019_00h00
NMNAT2	organonitrogen compound biosynthetic process, cofactor metabolic process, coenzyme metabolic process, cofactor biosynthetic process, nucleobase-containing small molecule metabolic process, nucleotide metabolic process, nucleotide biosynthetic process	Group16, Group18	GO_BiologicalProcess-EBI-UniProt-GOA_15.01.2019_00h00
UMPS	organonitrogen compound biosynthetic process, nucleobase-containing small molecule metabolic process, nucleotide metabolic process, ribonucleotide metabolic process, ribonucleoside monophosphate metabolic process, nucleotide biosynthetic process, ribonucleotide biosynthetic process	Group16, Group18	GO_BiologicalProcess-EBI-UniProt-GOA_15.01.2019_00h00
IDH3A	Citrate cycle (TCA cycle), energy derivation by oxidation of organic compounds, cellular respiration, aerobic respiration, tricarboxylic acid cycle, generation of precursor metabolites and energy, drug metabolic process	Group17, Group18	KEGG_15.01.2019, GO_BiologicalProcess-EBI-UniProt-GOA_15.01.2019_00h00
MDH1	Citrate cycle (TCA cycle), energy derivation by oxidation of organic compounds, cellular respiration, aerobic respiration, tricarboxylic acid cycle, generation of precursor metabolites and energy, drug metabolic process, cofactor metabolic process, coenzyme metabolic process, nucleobase-containing small molecule metabolic process, nucleotide metabolic process	Group17, Group18	KEGG_15.01.2019, GO_BiologicalProcess-EBI-UniProt-GOA_15.01.2019_00h00
NDUFS1	energy derivation by oxidation of organic compounds, cellular respiration, Oxidative phosphorylation, Non-alcoholic fatty liver disease (NAFLD), Parkinson disease, Huntington disease, generation of precursor metabolites and energy, drug metabolic process, electron transport chain, nucleobase-containing small molecule metabolic process, respiratory electron transport chain, nucleotide metabolic pr…	Group17, Group18	GO_BiologicalProcess-EBI-UniProt-GOA_15.01.2019_00h00, KEGG_15.01.2019
SDHD	Citrate cycle (TCA cycle), energy derivation by oxidation of organic compounds, cellular respiration, aerobic respiration, tricarboxylic acid cycle, Oxidative phosphorylation, Non-alcoholic fatty liver disease (NAFLD), Parkinson disease, Huntington disease, generation of precursor metabolites and energy, drug metabolic process, electron transport chain, nucleobase-containing small molecule metabo…	Group17, Group18	KEGG_15.01.2019, GO_BiologicalProcess-EBI-UniProt-GOA_15.01.2019_00h00
UGP2	energy derivation by oxidation of organic compounds, generation of precursor metabolites and energy, nucleobase-containing small molecule metabolic process	Group17, Group18	GO_BiologicalProcess-EBI-UniProt-GOA_15.01.2019_00h00
CYP2D25	drug metabolic process	Group18	GO_BiologicalProcess-EBI-UniProt-GOA_15.01.2019_00h00
ETFA	generation of precursor metabolites and energy, electron transport chain	Group18	GO_BiologicalProcess-EBI-UniProt-GOA_15.01.2019_00h00
TPMT	drug metabolic process	Group18	GO_BiologicalProcess-EBI-UniProt-GOA_15.01.2019_00h00

## Sheet: S2_Genes_List2_GUILDify
Rank	BIANA ID	UniProt ID	Gene Symbol	Seed	Description	Gene ID	Equivalent Entries	GUILD Score	Degree	Tissue	Keywords
1	58402	P43490	NAMPT	1	Nicotinamide phosphoribosyltransferase	10135	Q8WW95; Q3KQV0; A4D0Q9; A4D0R0; A0A024R718	1	17	Skeletal muscle	adipokine
1	28792	P38117	ETFB	1	Electron transfer flavoprotein subunit beta {ECO:0000305}	2109	A8K766; Q71RF6; Q9Y3S7; Q6IBH7; B3KNY2	1	11	Skeletal muscle	amino acid metabolism
2	26846	P13804	ETFA	1	Electron transfer flavoprotein subunit alpha, mitochondrial	2108	Q53XN3; B4DT43	0.994414	54	Skeletal muscle	amino acid metabolism
3	17879	P23526	AHCY	1	Adenosylhomocysteinase	191	A8K307; E1P5P2; F5H737; B3KUN3; Q96A36	0.980511	39	Skeletal muscle	amino acid metabolism
4	66002	Q02252	ALDH6A1	1	Methylmalonate-semialdehyde dehydrogenase [acylating], mitochondrial	4329	Q9UKM8; B2R609; B4DFS8; A0A024R6G4; J3KNU8	0.954337	10	Skeletal muscle	amino acid metabolism
5	61688	Q14353	GAMT	1	Guanidinoacetate N-methyltransferase	2593	Q8WVJ1; Q53Y34; V9HWB2; A8K0A0	0.931079	5	Skeletal muscle	amino acid metabolism
6	68388	P78330	PSPH	1	Phosphoserine phosphatase	5723	B2RCR5; A0A024RDL3; Q7Z3S5	0.929204	5	Skeletal muscle	amino acid metabolism
7	2319	P00505	GOT2	1	Aspartate aminotransferase, mitochondrial	2806	Q53FL3; E7ERW2; Q9BWA3; B4DJA6	0.914988	11	Skeletal muscle	amino acid metabolism
8	7164	Q01831	XPC	1	DNA repair protein complementing XP-C cells	7508	Q96AX0; B4DIP3; X5DRB1; Q53GT7; E9PH69; E9PB96	0.900502	17	Skeletal muscle	amino acid metabolism
9	64752	P48506	GCLC	1	Glutamate--cysteine ligase catalytic subunit	2729	E1CEI4; Q14399; Q14TF0	0.877933	4	Skeletal muscle	amino acid metabolism
10	46520	Q96PE7	MCEE	1	Methylmalonyl-CoA epimerase, mitochondrial	84693	Q53TP1; Q8WW63	0.872217	2	Skeletal muscle	amino acid metabolism
11	24960	O14874	BCKDK	1	[3-methyl-2-oxobutanoate dehydrogenase [lipoamide]] kinase, mitochondrial	10295	Q96IN5; A8MY43; Q6FGL4; A0A024QZA9; Q96G95	0.87128	3	Skeletal muscle	amino acid metabolism
12	45391	Q96T21	SECISBP2	1	Selenocysteine insertion sequence-binding protein 2	79048	Q5HYY1; F8W892; Q7L1Z0; B4DR97; Q9H0A1; Q8IYC0; B4DZC7	0.87096	4	Skeletal muscle	amino acid metabolism
13	52825	Q8N465	D2HGDH	1	D-2-hydroxyglutarate dehydrogenase, mitochondrial	728294	Q8N5Q8; Q6IQ24; B4E3L6; B3KSR6; B4E3K7; B5MCV2; E7ENP2	0.867943	2	Skeletal muscle	amino acid metabolism
1	19461	P15735	PHKG2	1	Phosphorylase b kinase gamma catalytic chain, liver/testis isoform	5261	B4DEB7; J3KNN3; E9PEU3; P11800; A8K0C7	1	1	Skeletal muscle	carbohydrate metabolism
2	19606	Q86XI6	PPP1R3B	1	Protein phosphatase 1 regulatory subunit 3B	79660	Q9H812; B3KTV3	0.97014	2	Skeletal muscle	carbohydrate metabolism
3	60356	Q9UQK1	PPP1R3C	1	Protein phosphatase 1 regulatory subunit 3C	5507	B2R7X0; O95686	0.92135	6	Skeletal muscle	carbohydrate metabolism
4	26776	O95685	PPP1R3D	1	Protein phosphatase 1 regulatory subunit 3D	5509	Q86X09; Q6DK02	0.875607	3	Skeletal muscle	carbohydrate metabolism
5	13472	P62136	PPP1CA	1	Serine/threonine-protein phosphatase PP1-alpha catalytic subunit	5499	P22802; B2R908; P20653; Q07161; P08129; A6NNR3	0.863082	827	Skeletal muscle	carbohydrate metabolism
6	19317	P46019	PHKA2	1	Phosphorylase b kinase regulatory subunit alpha, liver isoform	5256	Q6LAJ5; A8K1T1; Q7Z6W0; Q96CR3; Q9UDA1	0.860178	7	Skeletal muscle	carbohydrate metabolism
7	60878	O95278	EPM2A	1	LAFPTPase {ECO:0000303|PubMed:11175283}	7957	B3KMU5; Q8IX24; B3EWF7; O95483; Q9UEN2; B4DRZ2; Q9BS66; Q5T3F5; Q8IU96; Q8IX25; Q6IS15	0.850886	16	Skeletal muscle	carbohydrate metabolism
8	5784	P36873	PPP1CC	1	Serine/threonine-protein phosphatase PP1-gamma catalytic subunit	5501	A0A024RBP2	0.847768	588	Skeletal muscle	carbohydrate metabolism
9	17945	P62140	PPP1CB	1	Serine/threonine-protein phosphatase PP1-beta catalytic subunit	5500	P37140; Q6FG45; Q5U087; D6W565; B2R5V4; V9HW04	0.846298	560	Skeletal muscle	carbohydrate metabolism
10	25318	P08559	PDHA1	1	Pyruvate dehydrogenase E1 component subunit alpha, somatic form, mitochondrial	5160	Q9UBU0; Q9NP12; Q53H41; Q5JPT8; Q9UNG4; Q9UNG5; A5YVE9; B7Z3X5; B7Z3T7; B2R5P7; Q9UBJ8; A0A024RBX9	0.845997	569	Skeletal muscle	carbohydrate metabolism
11	25311	P11177	PDHB	1	Pyruvate dehydrogenase E1 component subunit beta, mitochondrial	5162	Q9BQ27; B4DDD7; B2R7L0; Q9UFK3; Q6FH45	0.844537	401	Skeletal muscle	carbohydrate metabolism
12	47791	P51570	GALK1	1	Galactokinase	2584	B2RC07; V9HWE7; B4E1G6	0.844358	531	Skeletal muscle	carbohydrate metabolism
13	10379	B0LPE5; P31749	AKT1	1	RAC-alpha serine/threonine-protein kinase	207	B3KVH4; Q9BWB6; B2RAM5; B7Z5R1	0.843009	176	Skeletal muscle	carbohydrate metabolism
14	17319	Q9H7J1	PPP1R3E	1	Protein phosphatase 1 regulatory subunit 3E	90673	D3DS47	0.84251	1	Skeletal muscle	carbohydrate metabolism
15	24280	P11413	G6PD	1	Glucose-6-phosphate 1-dehydrogenase	2539	Q8IUA6; Q8IU88; Q16000; Q8IU70; Q96PQ2; Q16765; D3DWX9	0.842101	419	Skeletal muscle	carbohydrate metabolism
16	46333	Q96AT9	RPE	1	Ribulose-phosphate 3-epimerase	6120	A8K4S0; Q53TV9; Q96N34; B4E016; C9JPQ7; O43767; Q9BSB5; Q8N215	0.841305	38	Skeletal muscle	carbohydrate metabolism
17	62294	Q14376	GALE	1	UDP-glucose 4-epimerase {ECO:0000303|PubMed:22654673}	2582	B3KQ39; Q86W41; A0A024RAH5; Q9UJB4; Q9BVE3; Q38G75	0.83932	401	Skeletal muscle	carbohydrate metabolism
18	59393	Q96C23	GALM	1	Aldose 1-epimerase	130589	Q53RY1; Q8NIA2; V9HWA8	0.836333	4	Skeletal muscle	carbohydrate metabolism
19	19507	P41236	PPP1R2	1	Protein phosphatase inhibitor 2	5504	-	0.836003	32	Skeletal muscle	carbohydrate metabolism
20	28388	Q93100	PHKB	1	Phosphorylase b kinase regulatory subunit beta	5257	Q8N4T5	0.83583	7	Skeletal muscle	carbohydrate metabolism
21	28261	Q9H477	RBKS	1	Ribokinase {ECO:0000255|HAMAP-Rule:MF_03215, ECO:0000303|PubMed:17585908}	64080	A9UK04; B4DV96	0.832149	4	Skeletal muscle	carbohydrate metabolism
22	9354	O95394	PGM3	1	Phosphoacetylglucosamine mutase {ECO:0000305}	5238	D6RF12; Q9NS94; J3KN95; E9PF86; B4DX94; E1P547; A0A087WT27; Q9H8G5; Q96J46; Q9UIY2; Q9NTT6; B2RB65; Q9UFV5; Q5JWR4	0.829828	7	Skeletal muscle	carbohydrate metabolism
23	6140	Q9Y303	AMDHD2	1	N-acetylglucosamine-6-phosphate deacetylase {ECO:0000305|PubMed:22692205}	51005	Q8WV54; B4DL77	0.825718	3	Skeletal muscle	carbohydrate metabolism
24	12494	P49841; Q6FI27	GSK3B	1	Glycogen synthase kinase-3 beta	2932	Q9UL47; Q9BWH3; D3DN89	0.822917	148	Skeletal muscle	carbohydrate metabolism
25	29740	Q86YI5; P10515	DLAT	1	Dihydrolipoyllysine-residue acetyltransferase component of pyruvate dehydrogenase complex, mitochondrial	1737	Q16783; Q53EP3	0.822841	20	Skeletal muscle	carbohydrate metabolism
26	12495	P49840	GSK3A	1	Glycogen synthase kinase-3 alpha	2931	O14959; A0A024R0L5	0.819602	19	Skeletal muscle	carbohydrate metabolism
27	26003	Q15118	PDK1	1	[Pyruvate dehydrogenase (acetyl-transferring)] kinase isozyme 1, mitochondrial	5163	D3DPD8; Q308M4; B7Z937; E9PD65; B2R6T1	0.81599	6	Skeletal muscle	carbohydrate metabolism
28	63592	Q15124	PGM5	1	Phosphoglucomutase-like protein 5	5239	Q9UDH4; B4DLQ6; Q5VYV3; B1AM46; Q8N527	0.81158	8	Skeletal muscle	carbohydrate metabolism
29	10385	P31751	AKT2	1	RAC-beta serine/threonine-protein kinase	208	B2RBD8; B4DG79; Q68GC0; Q0VAN0; Q0VAN1; Q05BV0	0.810237	61	Skeletal muscle	carbohydrate metabolism
30	69718	Q9H488	POFUT1	1	GDP-fucose protein O-fucosyltransferase 1	23509	Q9BW76; Q5W185; E1P5M4; Q14685; A8K4R8	0.81016	5	Skeletal muscle	carbohydrate metabolism
31	19813	P36871	PGM1	1	Phosphoglucomutase-1	5236	B2R5N9; Q86U74; Q16106; Q16105; B4DDQ8; Q9NTY4; Q96J40; Q6NW22; B7Z6C2; B4DPV0; Q5BKZ9	0.800546	39	Skeletal muscle	carbohydrate metabolism
32	64191	Q96G03	PGM2	1	Phosphoglucomutase-2	55276	B4E0G8; Q9H0P9; Q53FP5; Q9NV22; Q5QTR0	0.799183	11	Skeletal muscle	carbohydrate metabolism
33	66306	Q8TDQ7	GNPDA2	1	Glucosamine-6-phosphate isomerase 2	132789	A0A024R9X5; B4DJF3; Q2VYF1; Q8NCZ8; Q96NC6; Q59EA7; Q96BJ4	0.798329	16	Skeletal muscle	carbohydrate metabolism
34	65985	P06737	PYGL	1	Glycogen phosphorylase, liver form	5836	F5H816; Q641R5; Q501V9; O60913; O60567; A6NDQ4; O60752; B4DUB7; Q96G82	0.798233	23	Skeletal muscle	carbohydrate metabolism
35	63451	P46926	GNPDA1	1	Glucosamine-6-phosphate isomerase 1	10007	D3DQE7; B7Z3X4	0.795897	29	Skeletal muscle	carbohydrate metabolism
36	27556	P11216	PYGB	1	Glycogen phosphorylase, brain form {ECO:0000303|PubMed:3346228}	5834	Q96AK1; Q9NPX8	0.795452	19	Skeletal muscle	carbohydrate metabolism
37	27280	Q8TBE9	NANP	1	N-acylneuraminate-9-phosphatase	140838	Q5JYN8; Q9Y3N0; B3KP12; Q8TE97	0.795202	3	Skeletal muscle	carbohydrate metabolism
38	69776	Q13522	PPP1R1A	1	Protein phosphatase 1 regulatory subunit 1A	5502	Q8TBJ2; Q8WWV2; Q6IB01	0.790364	1	Skeletal muscle	carbohydrate metabolism
39	7350	P06213	INSR	1	Insulin receptor subunit alpha	3643	Q17RW0; Q9UCB8; Q9UCB9; Q59H98; Q9UCB7	0.785921	39	Skeletal muscle	carbohydrate metabolism
40	25043	Q6PCE3	PGM2L1	1	Glucose 1,6-bisphosphate synthase	283209	Q96MQ7; Q9UIK3	0.783658	4	Skeletal muscle	carbohydrate metabolism
41	69638	O00757	FBP2	1	Fructose-1,6-bisphosphatase isozyme 2	8789	Q6FI53; Q17R39	0.78351	17	Skeletal muscle	carbohydrate metabolism
42	19601	P11217	PYGM	1	Glycogen phosphorylase, muscle form	5837	A6NDY6; A0AVK1	0.781479	6	Skeletal muscle	carbohydrate metabolism
43	63809	A6NDG6	PGP	1	Glycerol-3-phosphate phosphatase {ECO:0000305}	283871	-	0.778316	4	Skeletal muscle	carbohydrate metabolism
44	51524	P01344	IGF2	1	Insulin-like growth factor II Ala-25 Del	3481	Q14299; Q1WM26; E3UN46; E3UN45; Q9UC69; B7WP08; C9JAF2; B3KX48; P78449; Q9UC68	0.776678	6	Skeletal muscle	carbohydrate metabolism
45	5722	Q99519	NEU1	1	Sialidase-1	4758	Q5JQI0	0.776131	8	Skeletal muscle	carbohydrate metabolism
46	42020	O43916	CHST1	1	Carbohydrate sulfotransferase 1	8534	D3DQP2	0.774846	2	Skeletal muscle	carbohydrate metabolism
47	2006	Q9UGI9	PRKAG3	1	5'-AMP-activated protein kinase subunit gamma-3	53632	Q4V779; Q9NRL1; A0A024R426; Q4QQG8	0.773504	7	Skeletal muscle	carbohydrate metabolism
48	15667	Q14165	MLEC	1	Malectin	9761	-	0.772991	4	Skeletal muscle	carbohydrate metabolism
49	19400	P46020	PHKA1	1	Phosphorylase b kinase regulatory subunit alpha, skeletal muscle isoform	5255	B7ZL05; B7ZL07; Q2M3D7	0.771163	2	Skeletal muscle	carbohydrate metabolism
50	55113	Q7Z4W1	DCXR	1	L-xylulose reductase	51181	Q9UHY9; Q9BTZ3	0.770638	8	Skeletal muscle	carbohydrate metabolism
51	67065	Q16654	PDK4	1	[Pyruvate dehydrogenase (acetyl-transferring)] kinase isozyme 4, mitochondrial	5166	A4D1H4	0.769759	1	Skeletal muscle	carbohydrate metabolism
52	30142	Q15119	PDK2	1	[Pyruvate dehydrogenase (acetyl-transferring)] kinase isozyme 2, mitochondrial	5164	Q6P515; A8K3A7; B3KNW0; Q9BS05	0.737593	3	Skeletal muscle	carbohydrate metabolism
53	4864	O95210	STBD1	1	Starch-binding domain-containing protein 1 {ECO:0000303|PubMed:20810658}	8987	B3KVZ9	0.728274	1	Skeletal muscle	carbohydrate metabolism
54	51035	P07902	GALT	1	Galactose-1-phosphate uridylyltransferase	2592	Q14357; B2RAT6; Q96BY1; Q5VZ81; E7ET32; Q14383; Q14382; Q14381; Q14380; Q14369; Q14386; Q14385; Q14384; Q14365; Q14364; Q14389; Q14361; Q14360; Q14363; B4E097; Q53XK1; Q16766; Q14355; Q14358; Q14359; Q14356; Q14378; Q14387; Q14377; Q14374; Q14375; Q14372; Q14373; Q14370; Q14371	0.718758	2	Skeletal muscle	carbohydrate metabolism
55	63398	P50053	KHK	1	Ketohexokinase {ECO:0000312|HGNC:HGNC:6315}	3795	Q6IBK2; Q9UMN1; Q99532; Q9BRJ3	0.718286	3	Skeletal muscle	carbohydrate metabolism
56	42044	O43529	CHST10	1	Carbohydrate sulfotransferase 10	9486	Q53T18	0.710261	1	Skeletal muscle	carbohydrate metabolism
1	53123	O14957	UQCR11	1	Cytochrome b-c1 complex subunit 10	10975	D6W5Z4; Q9UEA3; Q9UPK4; B2R542	1	3	Skeletal muscle	electron transport chain
2	62741	Q86SX6	GLRX5	1	Glutaredoxin-related protein 5, mitochondrial	51218	Q86WY3; Q8IZ54; Q3YML0; Q0X088	0.997243	8	Skeletal muscle	electron transport chain
3	36413	O76003	GLRX3	1	PICOT {ECO:0000303|PubMed:10636891}	10539	Q5JV01; Q96CE0; Q9P1B1; Q9P1B0; D3DRG2; B3KMQ5; B3KMP7	0.996453	777	Skeletal muscle	electron transport chain
4	16158	P21912	SDHB	1	Succinate dehydrogenase [ubiquinone] iron-sulfur subunit, mitochondrial	6390	B2R545; Q9NQ12; Q0QEY7	0.989055	571	Skeletal muscle	electron transport chain
5	7778	P31040	SDHA	1	Succinate dehydrogenase [ubiquinone] flavoprotein subunit, mitochondrial	6389	A8K5J6; Q16395; Q9UMY5; Q59GW8; A0A024QZ30; D6RFM5; B4DJ60; E9PBJ5; Q8IW48	0.988335	559	Skeletal muscle	electron transport chain
6	7812	Q9H7Z7	PTGES2	1	mPGE synthase-2 {ECO:0000303|PubMed:12804604}	80142	Q96GL2; Q96GI0; B3KPZ2; Q53EW9; B4DWP1; Q5SYV6; A6NHH0	0.987103	3	Skeletal muscle	electron transport chain
7	48417	P99999	CYCS	1	Cytochrome c	54205	Q6NUR2; P00001; Q6NX69; B2R4I1; A4D166; G4XXL9; Q96BV4	0.985065	517	Skeletal muscle	electron transport chain
8	17907	Q9BQG0	MYBBP1A	1	Myb-binding protein 1A	10514	Q9UF99; Q9BW49; Q86VM3; Q9P0V5	0.984982	541	Skeletal muscle	electron transport chain
9	16720	O43488	AKR7A2	1	Aflatoxin B1 aldehyde reductase member 2	8574	V9HWA2; O75749; Q5TG63	0.984379	512	Skeletal muscle	electron transport chain
10	64342	Q9NS18	GLRX2	1	Glutaredoxin-2, mitochondrial	51022	Q9Y3D4; Q96JC0; Q3LR69; Q7L1N7	0.983232	5	Skeletal muscle	electron transport chain
11	51377	Q13630	TSTA3	1	GDP-L-fucose synthase	7264	Q9UDG7; B2R8Y7; D3DWK5; Q567Q9	0.949834	26	Skeletal muscle	electron transport chain
12	31345	Q99643	SDHC	1	Succinate dehydrogenase cytochrome b560 subunit, mitochondrial	6391	Q3C2D8; O75609; Q3C259; Q5VTH3; Q3C2H4	0.943959	11	Skeletal muscle	electron transport chain
13	36009	Q16881	TXNRD1	1	Gene associated with retinoic and IFN-induced mortality 12 protein	7296	Q9UES8; B7Z2S5; Q6VBP5; Q6VBP4; Q6VBP3; Q6VBP2; Q76P53; B7Z1F4; B7Z3Y8; Q6VBP9; Q8WVC8; Q6YNQ1; B7Z904; F5H780; Q9UH79; Q7LA96; E9PMY9; Q6VBQ0; Q99475; Q6FI31; Q6VB42; Q6VB41; Q6VB40	0.922535	24	Skeletal muscle	electron transport chain
14	10649	P15121	AKR1B1	1	Aldose reductase	231	Q9BS21; Q5U031; A0A024R7A8; Q6FGA4; B2R8N3; Q9UCI9; Q6ICP2	0.919388	29	Skeletal muscle	electron transport chain
15	63466	P35754	GLRX	1	Glutaredoxin-1	2745	Q3KQS1; Q6ICT1; B2R4L2; A0A024RAM2	0.916399	12	Skeletal muscle	electron transport chain
16	10483	P30038	ALDH4A1	1	Delta-1-pyrroline-5-carboxylate dehydrogenase, mitochondrial	8659	Q8IZ38; Q9UDI6; A0A024RAD8; Q96IF0; Q53HU4; B4DGE4; D2D4A3; A8K1Q7; Q16882; Q5JNV6	0.914994	16	Skeletal muscle	electron transport chain
17	12478	Q92552	MRPS27	1	28S ribosomal protein S27, mitochondrial {ECO:0000305}	23107	A0A024RAJ1; Q6P1S1; Q6PKB3; B4DRT2; G5EA06	0.914439	38	Skeletal muscle	electron transport chain
18	14320	P00167	CYB5A	1	Cytochrome b5	1528	Q6IB14; A8MV91; F8WEU4	0.913851	1	Skeletal muscle	electron transport chain
19	27199	P14854	COX6B1	1	Cytochrome c oxidase subunit 6B1	1340	B2R5C9; Q6IBL4	0.913394	5	Skeletal muscle	electron transport chain
20	26846	P13804	ETFA	1	Electron transfer flavoprotein subunit alpha, mitochondrial	2108	Q53XN3; B4DT43	0.912532	54	Skeletal muscle	electron transport chain
21	10245	P14550	AKR1A1	1	Alcohol dehydrogenase [NADP(+)]	10327	D3DQ04; Q6IAZ4; A8KAL8; V9HWI0	0.911716	25	Skeletal muscle	electron transport chain
22	65383	Q15526	SURF1	1	Surfeit locus protein 1	6834	A0A087WYS9; Q5T8T3; Q5T8T4; E5KRX5	0.911041	17	Skeletal muscle	electron transport chain
23	57640	P09417	QDPR	1	Dihydropteridine reductase	5860	Q9H3M5; Q53F52; B3KW71; A8K158	0.910702	15	Skeletal muscle	electron transport chain
24	10606	P05091	ALDH2	1	Aldehyde dehydrogenase, mitochondrial	217	Q6IV71; E7EUE5; Q03639; B4DW54; Q6IB13	0.909717	20	Skeletal muscle	electron transport chain
25	52611	P51649	ALDH5A1	1	Succinate-semialdehyde dehydrogenase, mitochondrial	7915	X5D299; Q546H9; X5DQN2; Q8N3W6; B2RD26; G5E949	0.906468	15	Skeletal muscle	electron transport chain
26	61147	P48163	ME1	1	NADP-dependent malic enzyme	4199	Q5VWA2; Q9BWX8; B4DZ70; Q9UIY4; Q16855; Q16797; Q53F72; Q9H1W3	0.906042	17	Skeletal muscle	electron transport chain
27	12485	P00390	GSR	1	Glutathione reductase, mitochondrial	2936	Q7Z5C9; D3DSV3; V9HW90; C8KIL9; C8KIL8; Q9NP63; C8KIM0	0.903197	22	Skeletal muscle	electron transport chain
28	19552	O60701	UGDH	1	UDP-glucose 6-dehydrogenase	7358	O60589; B4DN25; B3KUU2	0.90092	19	Skeletal muscle	electron transport chain
29	46069	Q16134	ETFDH	1	Electron transfer flavoprotein-ubiquinone oxidoreductase, mitochondrial	2110	J3KND9; B4E3R9; Q7Z347; B4DEQ0	0.900747	1	Skeletal muscle	electron transport chain
30	31782	Q9Y6N1	COX11	1	Cytochrome c oxidase assembly protein COX11, mitochondrial	1353	Q6FHB7; Q9BRX0; Q9UME8; B4DEY8; B4DI26; I3L220; D3DTY5	0.897058	1	Skeletal muscle	electron transport chain
31	64619	Q96T52	IMMP2L	1	Mitochondrial inner membrane protease subunit 2	83943	A4D0S9; Q75MF1; Q75MN9; Q75MP0; Q75MS5; Q96HJ2; Q75MS8	0.896506	1	Skeletal muscle	electron transport chain
32	33077	Q9NX18	SDHAF2	1	Succinate dehydrogenase assembly factor 2, mitochondrial {ECO:0000255|HAMAP-Rule:MF_03057}	54949	-	0.896462	15	Skeletal muscle	electron transport chain
33	30010	Q8TCS8	PNPT1	1	Polyribonucleotide nucleotidyltransferase 1, mitochondrial	87178	Q9BRU3; Q68CN1; Q7Z7D1; Q8IWX1; Q9BVX0; Q96T05; Q53SU0	0.895608	17	Skeletal muscle	electron transport chain
34	47885	O14548	COX7A2L	1	Cytochrome c oxidase subunit 7A-related protein, mitochondrial	9167	Q6FGA0; Q9P118	0.893871	2	Skeletal muscle	electron transport chain
35	24478	Q8N183	NDUFAF2	1	NADH dehydrogenase [ubiquinone] 1 alpha subcomplex assembly factor 2	91942	A8K5I1	0.89127	7	Skeletal muscle	electron transport chain
36	19105	Q9BSK2	SLC25A33	1	Solute carrier family 25 member 33	84275	-	0.890046	2	Skeletal muscle	electron transport chain
37	45274	P00414	MT-CO3	1	Cytochrome c oxidase subunit 3	4514	Q14Y83; Q7GIM7	0.888882	4	Skeletal muscle	electron transport chain
38	51443	Q9H299	SH3BGRL3	1	SH3 domain-binding glutamic acid-rich-like protein 3	83442	Q5T122	0.88717	3	Skeletal muscle	electron transport chain
39	62570	O43837	IDH3B	1	Isocitrate dehydrogenase [NAD] subunit beta, mitochondrial	3420	Q9NQ07; Q9NQ06; Q9UEX0; Q9NUZ0; A0A087X2E5; A0A087WZN1; Q5JXS8; D3DVX3; D3DVX2; O95106; Q9UG99; B2RDR1	0.886745	14	Skeletal muscle	electron transport chain
40	35522	Q9NRX3	NDUFA4L2	1	NADH dehydrogenase [ubiquinone] 1 alpha subcomplex subunit 4-like 2	56901	A0A024RB39; Q6IAH9	0.886233	13	Skeletal muscle	electron transport chain
41	66705	Q9NNW7	TXNRD2	1	Thioredoxin reductase 2, mitochondrial	10587	O95840; Q9P2Y1; Q9P2Y0; E7EWK1; Q9NZV4; Q9NZV3; Q9H2Z5; Q9UQU8; Q96IJ2	0.886007	9	Skeletal muscle	electron transport chain
42	8698	P10109	FDX1	1	Adrenodoxin, mitochondrial	2230	B0YJ14; Q53YD6	0.885019	4	Skeletal muscle	electron transport chain
43	6888	P16083	NQO2	1	Ribosyldihydronicotinamide dehydrogenase [quinone]	4835	Q5TD04; B3KPX6; B2R492; Q5TD07	0.884914	6	Skeletal muscle	electron transport chain
44	785	P46952	HAAO	1	3-hydroxyanthranilate 3,4-dioxygenase {ECO:0000255|HAMAP-Rule:MF_03019}	23498	Q8N6N9; A6NE56; Q53QZ7; B4DIN2	0.883067	3	Skeletal muscle	electron transport chain
45	51399	P13498	CYBA	1	Cytochrome b-245 light chain	1535	Q9BR72; B4DT46; Q14090	0.878891	5	Skeletal muscle	electron transport chain
46	63464	Q9BXM7	PINK1	1	Serine/threonine-protein kinase PINK1, mitochondrial	65018	Q8N6T9; Q96DE4; Q8NBU3	0.877503	15	Skeletal muscle	electron transport chain
47	15975	O15460	P4HA2	1	Prolyl 4-hydroxylase subunit alpha-2	8974	Q05DA4; Q8WWN0; D3DQ85; D3DQ86	0.876564	5	Skeletal muscle	electron transport chain
48	50500	P49447	CYB561	1	Cytochrome b561	1534	J3QS47; Q9BWR9; B7Z775; B2RE96; F5H757; D3DU11; Q5BJG9; B3KTA1; Q9BU05	0.875216	3	Skeletal muscle	electron transport chain
49	52594	Q9UBK2	PPARGC1A	1	Peroxisome proliferator-activated receptor gamma coactivator 1-alpha	10891	I3RTT8; I3RTT9; G8DM16; B7Z406; I3RTT5; I3RTT6; I3RTT7; Q4W5M7; A0A024R9Q9; Q9UN32; Q3LIG1	0.874215	12	Skeletal muscle	electron transport chain
50	62499	P14902	IDO1	1	Indoleamine 2,3-dioxygenase 1	3620	F6M9T7; Q540B4; E5RGR8	0.86941	3	Skeletal muscle	electron transport chain
51	66208	P23368	ME2	1	NAD-dependent malic enzyme, mitochondrial	4200	B2R8J2; Q9BYG1; Q9H4B2; Q9BWL6	0.868544	1	Skeletal muscle	electron transport chain
52	30057	P09669	COX6C	1	Cytochrome c oxidase subunit 6C	1345	A0A024R9B7; B2R4D7	0.8479	2	Skeletal muscle	electron transport chain
53	51708	O15121	DEGS1	1	Sphingolipid delta(4)-desaturase DES1	8560	A0A024R3P1	0.842774	3	Skeletal muscle	electron transport chain
54	16416	Q12797	ASPH	1	Aspartyl/asparaginyl beta-hydroxylase	444	B7ZM96; B7ZM95; Q9NRI0; B4DIC9; Q8TB28; E5RGP5; Q9H291; Q9H2C4; B4E2K4; Q9Y4J0; F5H667; Q6NXR7; A0A0A0MSK8; Q9NRI1; A6NDF4; A6NHI2; B4DQ07	0.818781	6	Skeletal muscle	electron transport chain
55	52825	Q8N465	D2HGDH	1	D-2-hydroxyglutarate dehydrogenase, mitochondrial	728294	Q8N5Q8; Q6IQ24; B4E3L6; B3KSR6; B4E3K7; B5MCV2; E7ENP2	0.812055	2	Skeletal muscle	electron transport chain
56	58462	Q9Y4K0	LOXL2	1	Lysyl oxidase homolog 2	4017	Q53HV3; B2R5Q0; Q9BW70; Q9Y5Y8	0.808793	1	Skeletal muscle	electron transport chain
57	13150	P27338	MAOB	1	Amine oxidase [flavin-containing] B	4129	B2R6R3; D3DWC3; B7Z5H3; Q7Z6S2; B7Z242	0.801729	2	Skeletal muscle	electron transport chain
1	18297	Q86UD3	MARCH3	1	E3 ubiquitin-protein ligase MARCH3	115123	B9EJE7; A8K264	1	8	Skeletal muscle	enzyme
2	28856	Q96GF1	RNF185	1	E3 ubiquitin-protein ligase RNF185	91445	A8K5C1; A9X3T8; A0A024R1F5; A0A024R1H4; Q8N900	0.978372	24	Skeletal muscle	enzyme
3	13520	P62837	UBE2D2	1	Ubiquitin-conjugating enzyme E2 D2	7322	D3DQC9; P51669; Q3MN78; Q96RP6	0.970073	140	Skeletal muscle	enzyme
4	66879	Q969V5	MUL1	1	Mitochondrial ubiquitin ligase activator of NFKB 1	79594	A0A024RAA0; B5M497; Q7Z431; Q9H9B5	0.965259	20	Skeletal muscle	enzyme
5	66687	O94941	UBOX5	1	RING finger protein 37 {ECO:0000305}	22888	Q9H4J2; Q86X87; Q6IAR5	0.964652	24	Skeletal muscle	enzyme
6	60438	Q8TDB6	DTX3L	1	E3 ubiquitin-protein ligase DTX3L	151636	B3KWH6; Q5MJP7; Q53ZZ3	0.96359	18	Skeletal muscle	enzyme
7	16081	Q99942	RNF5	1	E3 ubiquitin-protein ligase RNF5	6048	A0A024RCQ4; B2R4K3; Q0VDB7; Q9UMQ2; A2BFI6	0.963362	36	Skeletal muscle	enzyme
8	65998	Q9H0F5	RNF38	1	E3 ubiquitin-protein ligase RNF38	152006	B1AM82; B1AM81; E7EVL3; Q8N0Y0; Q7LB33; B3KSG4; A6PVP9; Q9H748	0.962996	12	Skeletal muscle	enzyme
9	53103	Q7Z419	RNF144B	1	E3 ubiquitin-protein ligase RNF144B	255488	Q6P4Q0; Q8N3R7; Q5TB85; B3KUA8; B4DZI2; Q9BX38	0.961693	42	Skeletal muscle	enzyme
10	6585	P61077	UBE2D3	1	Ubiquitin-conjugating enzyme E2 D3	7323	P47986; A6NJ93; Q6IB88; A6NJB1; A0A024RDH2; D6RAH7; A6NM99; Q8N924; Q6NXS4	0.959546	116	Skeletal muscle	enzyme
11	17206	P51965	UBE2E1	1	Ubiquitin-conjugating enzyme E2 E1	7324	K4DI90; B7Z306; B2RBX4; C9J8K2; A0A024R2K3	0.959169	75	Skeletal muscle	enzyme
12	27527	Q8NHG8	ZNRF2	1	E3 ubiquitin-protein ligase ZNRF2	223082	-	0.958628	11	Skeletal muscle	enzyme
13	14351	Q6ZNA4	RNF111	1	E3 ubiquitin-protein ligase Arkadia {ECO:0000305|PubMed:14657019}	54778	H0YN55; Q9NSR1; Q8N1P9; C9JUS4; Q6P9A4; Q8WUA3; Q7L428; A0A024R5T5; Q6ZMU2; Q7Z346	0.957841	36	Skeletal muscle	enzyme
14	63633	Q9Y2X8	UBE2D4	1	Ubiquitin-conjugating enzyme E2 D4	51619	A0A024RA90; A4D1V0	0.957537	79	Skeletal muscle	enzyme
15	46748	Q86Y13	DZIP3	1	E3 ubiquitin-protein ligase DZIP3	9666	Q6PH82; Q8IWI0; B3KN01; O75162; Q6P3R9; Q96RS9; Q86Y15; Q86Y14; Q86Y16	0.955949	46	Skeletal muscle	enzyme
16	13474	P51668	UBE2D1	1	Ubiquitin-conjugating enzyme E2 D1	7321	A6NLF6; A0A087WW00; A0A024QZJ2; A8K786	0.955525	149	Skeletal muscle	enzyme
17	21043	Q9UBS8	RNF14	1	E3 ubiquitin-protein ligase RNF14	9604	B7Z229; A0AV26; O94793; A6NMR2; B7ZLV2; D3DQE4; A8MTW5; B3KN72; Q6IBV0	0.95484	16	Skeletal muscle	enzyme
18	17215	P61086	UBE2K	1	Ubiquitin-conjugating enzyme E2(25K)	3093	Q9CVV9; Q16721; C9JGP1; Q9Y2D3; A8K5Y9; O54806; A6NJC1; P27924; B2RDF8	0.952273	59	Skeletal muscle	enzyme
19	12437	Q9Y4K3	TRAF6	1	TNF receptor-associated factor 6	7189	A8KAB3; A6NKI7; Q8NEH5; D3DR16	0.951695	81	Skeletal muscle	enzyme
20	26438	Q9H992	MARCH7	1	E3 ubiquitin-protein ligase MARCH7	64844	A8K9X1; Q53GQ1; B7ZAR7; Q9BTR9; F5H6W4; D3DPB0; B7Z5K0; B7Z7P5	0.951073	24	Skeletal muscle	enzyme
21	12440	Q9BYM8	RBCK1	1	RanBP-type and C3HC4-type zinc finger-containing protein 1	10616	Q9BYM9; O95623; Q96BS3; Q86SL2	0.948076	51	Skeletal muscle	enzyme
22	61682	P50876	RNF144A	1	E3 ubiquitin-protein ligase RNF144A	9781	Q585H5; D6W4Y6	0.947052	21	Skeletal muscle	enzyme
23	31347	Q13472	TOP3A	1	DNA topoisomerase 3-alpha	7156	A8KA61; Q13473; B4DSJ0; B4DK80; D3DXC7	0.946647	1	Skeletal muscle	enzyme
24	19157	P63279	UBE2I	1	SUMO-conjugating enzyme UBC9	7329	Q15698; B0QYN7; Q86VB3; Q59GX1; P50550; A8K503; D3DU69	0.945756	339	Skeletal muscle	enzyme
25	61076	Q70CQ1	USP49	1	Ubiquitin carboxyl-terminal hydrolase 49	25862	Q5T3E0; Q5T3D9; Q96CK4	0.942447	3	Skeletal muscle	enzyme
26	29818	P61081	UBE2M	1	NEDD8-conjugating enzyme Ubc12	9040	A0A024R4T4; Q8VC50; O76069	0.940837	740	Skeletal muscle	enzyme
27	33377	Q9P2X0	DPM3	1	Dolichol-phosphate mannosyltransferase subunit 3	54344	Q86TM7; Q9BXN4; Q9BXN5; Q5SR63; Q5SR62	0.940747	1	Skeletal muscle	enzyme
28	214	V9HW98; P62258	YWHAE	1	14-3-3 protein epsilon	7531	P42655; P29360; Q63631; Q7M4R4; D3DTH5; Q4VJB6; Q53XZ5; B3KY71	0.939981	797	Skeletal muscle	enzyme
29	5909	P12956	XRCC6	1	X-ray repair cross-complementing protein 6	2547	B4DE32; F5H1I8; Q9UCQ3; B4E356; B1AHC9; B1AHC8; Q9UCQ2; Q6FG89; A0A024R1N4	0.939203	797	Skeletal muscle	enzyme
30	185	P31946	YWHAB	1	14-3-3 protein beta/alpha, N-terminally processed	7529	V9HWD6; E1P616; A8K9K2	0.938991	785	Skeletal muscle	enzyme
31	27436	O43678	NDUFA2	1	NADH dehydrogenase [ubiquinone] 1 alpha subcomplex subunit 2	4695	D6RJD6; Q6IAY8	0.938506	752	Skeletal muscle	enzyme
32	35605	Q96B02	UBE2W	1	Ubiquitin-conjugating enzyme E2 W	55284	Q9H823; X6REH9; Q96FI0; Q1XBE0; B4DIV1; Q9NV07; Q9HAG6	0.938484	61	Skeletal muscle	enzyme
33	14518	P38398	BRCA1	1	Breast cancer type 1 susceptibility protein	672	Q6IN79; Q1RMC1; E9PFZ0; Q7KYU9; Q3LRJ0; A0A024R1V0; O15129; Q3LRJ6	0.938353	205	Skeletal muscle	enzyme
34	5446	P08107; P0DMV8; P0DMV9; A8K5I0	HSPA1A; HSPA1B	1	HSP70-1 {ECO:0000303|PubMed:14656967, ECO:0000303|PubMed:2538825}	3303; 3304	B4E3B6; Q9UQM0; Q5SP17; Q9UQL9; Q5JQI4; B3KTT5; P19790	0.937902	759	Skeletal muscle	enzyme
35	26910	P13010	XRCC5	1	X-ray repair cross-complementing protein 5	7520	Q0Z7V0; Q4VBQ5; Q53HH7; Q9UCQ1; Q9UCQ0; Q7M4N0; A8K3X5	0.937571	738	Skeletal muscle	enzyme
36	7409	P04637	TP53	1	Cellular tumor antigen p53	7157	Q8J016; Q3LRW5; H2EHT1; Q3LRW4; Q2XN98; Q9NZD0; Q9UQ61; K7PPA8; Q3LRW1; Q3LRW3; Q3LRW2; Q16811; Q16810; A0A087WT22; Q86UG1; Q15088; Q15087; Q15086; A0A087WXZ1; Q9NP68; A0A087X1Q1; Q53GA5; Q9HAQ8; Q9NPJ2; Q99659; Q9UBI2; Q9BTM4; Q16848; Q16808; Q16809; Q16807; Q16535	0.937059	221	Skeletal muscle	enzyme
37	17984	P30041	PRDX6	1	Peroxiredoxin-6	9588	Q5TAH4; P32077; V9HWC7; Q5ZEZ8; A8JZY7	0.936502	757	Skeletal muscle	enzyme
38	15970	Q9P0P0	RNF181	1	E3 ubiquitin-protein ligase RNF181	51255	Q53H81	0.93643	17	Skeletal muscle	enzyme
39	13727	Q5T6U8; P17096	HMGA1	1	High mobility group protein HMG-I/HMG-Y	3159	Q9UKB0; P10910; Q5T6U9	0.936333	728	Skeletal muscle	enzyme
40	17205	Q96LR5	UBE2E2	1	Ubiquitin-conjugating enzyme E2 E2	7325	A0A024R2Q2	0.936224	50	Skeletal muscle	enzyme
41	46740	P41226	UBA7	1	Ubiquitin-like modifier-activating enzyme 7	7318	Q9BRB2	0.935553	5	Skeletal muscle	enzyme
42	46785	Q9UK80	USP21	1	Ubiquitin carboxyl-terminal hydrolase 21	27005	Q5VTW9; Q5VTX0; Q9HBS2; Q9NYN4; Q59H60; Q9BTV1; Q5BKT5	0.935355	43	Skeletal muscle	enzyme
43	17949	P22234	PAICS	1	Phosphoribosylaminoimidazole-succinocarboxamide synthase	10606	Q68CQ5; A0A024RD93; E9PDH9	0.935057	731	Skeletal muscle	enzyme
44	19373	O75489	NDUFS3	1	NADH dehydrogenase [ubiquinone] iron-sulfur protein 3, mitochondrial	4722	B4DFM8; Q9UNQ8; B2R9J1	0.935039	746	Skeletal muscle	enzyme
45	14403	P07947	YES1	1	Tyrosine-protein kinase Yes	7525	A6NLB3; D3DUH1	0.934831	735	Skeletal muscle	enzyme
46	46634	O75604	USP2	1	Ubiquitin carboxyl-terminal hydrolase 2	9099	Q9BQ21; Q8IW04; B0YJB8; Q96MB9; E9PPM2; Q8IUM2	0.934828	58	Skeletal muscle	enzyme
47	15876	Q01813	PFKP	1	ATP-dependent 6-phosphofructokinase, platelet type {ECO:0000255|HAMAP-Rule:MF_03184}	5214	Q5VSR8; B3KS15; Q5VSR7	0.934697	745	Skeletal muscle	enzyme
48	7208	Q00987	MDM2	1	E3 ubiquitin-protein ligase Mdm2	4193	Q13298; Q8WYJ2; Q8WYJ1; F6RKA8; Q13297; Q9UMT8; Q53XW0; Q13226; Q13299; G3XA89; E7EPE3; Q96DS0; Q71TW9; A7UKX8; A7UKX9; A7UKX7; Q9UGI3; A8K2S6; Q13300; Q13301; A6NL51	0.934493	140	Skeletal muscle	enzyme
49	14718	A4D177; Q13185	CBX3	1	Chromobox protein homolog 3	11335	Q99409; Q9BVS3; Q9P0Z6; Q96CD7; B8ZZ43	0.934475	743	Skeletal muscle	enzyme
50	17825	P49736	MCM2	1	DNA replication licensing factor MCM2	4171	Q14577; Q9BRM7; Q969W7; Q15023; Q8N2V1; Q96AE1	0.934386	748	Skeletal muscle	enzyme
51	13544	P63000	RAC1	1	Ras-related C3 botulinum toxin substrate 1	5879	Q3Y4D3; P15154-2; P15154-1; Q5JAA8; Q9BTB4; P15154; O95501; A4D2P1; A4D2P0	0.934318	766	Skeletal muscle	enzyme
52	17216	P61088	UBE2N	1	Ubiquitin-conjugating enzyme E2 N	7334	Q16781; V9HW41; Q53Y81	0.934229	503	Skeletal muscle	enzyme
53	17207	Q969T4	UBE2E3	1	Ubiquitin-conjugating enzyme E2 E3	10477	D3DPG3; Q7Z4W4; Q5U0R7; B2RAD6	0.93409	69	Skeletal muscle	enzyme
54	17214	O14933	UBE2L6	1	Ubiquitin/ISG15-conjugating enzyme E2 L6	9246	A6NDM6; Q8N5D8; A8MY53; Q9UEZ0	0.933995	29	Skeletal muscle	enzyme
55	17869	P22102	GART	1	Trifunctional purine biosynthetic protein adenosine-3	2618	A8K945; Q52M77; Q59HH3; A8KA32; D3DSF4; O14659; D3DSF3	0.933699	744	Skeletal muscle	enzyme
56	12497	P35232	PHB	1	Prohibitin	5245	B4DY47; Q53FV0; A8K401; Q4VBQ0	0.933522	747	Skeletal muscle	enzyme
57	6763	Q96QK1	VPS35	1	Vacuolar protein sorting-associated protein 35	55737	Q9H4P3; Q9H016; Q9NVG2; Q9NRS7; Q9NZK2; Q561W2; Q9NX80; Q9H8J0; Q9H096	0.933039	717	Skeletal muscle	enzyme
58	16391	P11717	IGF2R	1	Cation-independent mannose-6-phosphate receptor	3482	Q7Z7G9; Q96PT5	0.932493	728	Skeletal muscle	enzyme
59	20808	Q96FW1	OTUB1	1	Ubiquitin thioesterase OTUB1	55611	Q9NXQ4; Q32Q78; B3KUV5; Q9P0B8; Q96II3	0.931957	45	Skeletal muscle	enzyme
60	7346	Q14974	KPNB1	1	Importin subunit beta-1	3837	B7Z752; Q14637; Q53XN2; D3DTT3; B7ZAV6; Q96J27	0.931584	722	Skeletal muscle	enzyme
61	14440	P62318	SNRPD3	1	Small nuclear ribonucleoprotein Sm D3	6634	B5BU13; P43331; B4DJP7	0.931402	714	Skeletal muscle	enzyme
62	15706	P17858	PFKL	1	ATP-dependent 6-phosphofructokinase, liver type {ECO:0000255|HAMAP-Rule:MF_03184}	5211	Q7L2M7; Q96IH4; Q9BR91; Q96A64	0.931182	699	Skeletal muscle	enzyme
63	12762	P78527	PRKDC	1	DNA-dependent protein kinase catalytic subunit	5591	Q7Z611; P78528; Q13327; Q13337; Q14175; Q9UME3; Q59H99; Q96SE6	0.931037	577	Skeletal muscle	enzyme
64	17213	P68036	UBE2L3	1	Ubiquitin-conjugating enzyme E2 L3	7332	B2R4A7; B4DDG1; P70653; Q9HAV1; B4DSZ4; P51966; A0A024R1A4; E7EWS7	0.930761	448	Skeletal muscle	enzyme
65	6438	E9KL44; P40939	HADHA	1	Trifunctional enzyme subunit alpha, mitochondrial	3030	B4DYP2; Q53T69; Q96GT7; Q16679; B2R7L4; Q53TA2; Q9UQC5	0.930477	697	Skeletal muscle	enzyme
66	13132	O95376	ARIH2	1	E3 ubiquitin-protein ligase ARIH2	10425	Q6IBL8; Q9UEM9; Q9HBZ6	0.930422	45	Skeletal muscle	enzyme
67	6558	P06733	ENO1	1	Alpha-enolase	2023	Q9UM55; Q4TUS4; B2RD59; P22712; Q9BT62; Q71V37; A0A024R4F1; Q53HR3; Q53FT9; Q96GV1; E2DRY6; Q6GMP2; Q9UCH6; Q8WU71; Q16704; Q658M5; Q7Z3V6	0.930385	606	Skeletal muscle	enzyme
68	12886	P63165	SUMO1	1	Small ubiquitin-related modifier 1	7341	Q6NZ62; Q93068; B2R4I5; A8MUS8; Q6FGG0; A0A024R3Z2; P55856	0.930252	141	Skeletal muscle	enzyme
69	5571	V9HWB8; P14618	PKM	1	Pyruvate kinase PKM	5315	Q9UCV6; Q9UPF2; B4DUU6; B4DFX8; B2R5N8; A6NFK3; Q53GK4; Q9BWB5; B3KRY0; Q96E76; P14786-1; A0A024R5Z9; P14786; B4DNK4	0.929833	593	Skeletal muscle	enzyme
70	12756	Q6IT96; Q13547	HDAC1	1	Histone deacetylase 1	3065	Q92534	0.92874	477	Skeletal muscle	enzyme
71	17710	P04406	GAPDH	1	Glyceraldehyde-3-phosphate dehydrogenase	2597	E7EUT4; Q53X65; P00354; V9HVZ4	0.928702	589	Skeletal muscle	enzyme
72	26563	P55061	TMBIM6	1	Bax inhibitor 1	7009	B2R5M4; Q643A7; O14938; F8W034; A0A024R0Z5; Q96J50	0.928606	4	Skeletal muscle	enzyme
73	31285	P22314	UBA1	1	Ubiquitin-like modifier-activating enzyme 1	7317	Q5JRR8; A0A024R1A3; Q96E13	0.928578	91	Skeletal muscle	enzyme
74	12486	P11142	HSPA8	1	Heat shock cognate 71 kDa protein	3312	Q53HF2; Q9H3R6; V9HW22	0.928516	607	Skeletal muscle	enzyme
75	18010	Q99714	HSD17B10	1	3-hydroxyacyl-CoA dehydrogenase type-2	3028	Q8TCV9; Q5H927; Q6IBS9; Q96HD5	0.928111	576	Skeletal muscle	enzyme
76	28924	P11387	TOP1	1	DNA topoisomerase 1	7150	O43256; Q15610; Q9UJN0; A8KA78; E1P5W3; Q12855; Q5TFY3; Q12856	0.928049	587	Skeletal muscle	enzyme
77	13163	P09874	PARP1	1	Poly [ADP-ribose] polymerase 1	142	A0A024R3T8; B1ANJ4; Q8IUZ9	0.927729	554	Skeletal muscle	enzyme
78	6947	Q13200	PSMD2	1	26S proteasome non-ATPase regulatory subunit 2	5708	Q12932; Q15321; Q96I12; B4DXY1; E9PCS3; Q53XQ4; E7EW34; B4DX07	0.927664	615	Skeletal muscle	enzyme
79	54944	Q92564	DCUN1D4	1	DCN1-like protein 4	23142	B4DH26; Q7Z3F3; B4DH25; Q7Z6B8	0.927643	9	Skeletal muscle	enzyme
80	16486	P28331	NDUFS1	1	NADH-ubiquinone oxidoreductase 75 kDa subunit, mitochondrial	4719	E7ENF3; B4DIN9; E5KRK5; B4DPG1; B4DJA0; Q8N1C4; B4DUC1; Q8TCC9; Q53TR8	0.927557	606	Skeletal muscle	enzyme
81	17721	P15880	RPS2	1	40S ribosomal protein S2	6187	B2R5G0; D3DU82; Q3MIB1	0.927162	672	Skeletal muscle	enzyme
82	7135	Q13616	CUL1	1	Cullin-1	8454	Q8IYW1; D3DWG3; O60719; B3KTW0; Q08AL6	0.927127	54	Skeletal muscle	enzyme
83	32113	Q13404; A5PLL7	TMEM189 ; TMEM189-UBE2V1; UBE2V1	1	Ubiquitin-conjugating enzyme E2 variant 1	7335; 387521; 387522	E1P629; Q96H34; G3V2F7; Q13403; Q9GZW1; Q9UKL1; Q9H4J3; Q9UM48; Q9UM49; Q9GZT0; Q13532; Q5TGE0; Q5TGE3; Q9H4J4; Q9UM50	0.926534	74	Skeletal muscle	enzyme
84	63579	Q8IX04	UEVLD	1	Ubiquitin-conjugating enzyme E2 variant 3	55293	Q96FF5; B4DIA9; B4DWH4; Q9NUX7; B2RB69; Q6P2F0; H7BYD6; B4DL43; F5H6L6	0.926516	7	Skeletal muscle	enzyme
85	6549	P00533	EGFR	1	Epidermal growth factor receptor	1956	Q9H2C9; Q68GS5; O00732; P06268; O00688; Q9H3C9; Q9UMD7; Q92795; Q9GZX1; Q14225; Q9UMG5; Q9UMD8; Q9BZS2	0.926168	160	Skeletal muscle	enzyme
86	54940	Q8IWE4	DCUN1D3	1	DCN1-like protein 3	123879	B3KVY4	0.92541	6	Skeletal muscle	enzyme
87	16090	P12004	PCNA	1	Proliferating cell nuclear antigen	5111	D3DW02; B2R897	0.925198	458	Skeletal muscle	enzyme
88	7613	P17844	DDX5	1	Probable ATP-dependent RNA helicase DDX5	1655	E7ETL9; B5BU21; D3DU32; O75681; B4DLW8; Q53Y61	0.925193	560	Skeletal muscle	enzyme
89	18977	P62877	RBX1	1	E3 ubiquitin-protein ligase RBX1, N-terminally processed	9978	B2RDY1; Q9Y254; Q9WUK9; Q9D1S2; Q8N6Z8	0.924998	46	Skeletal muscle	enzyme
90	42468	Q9UBF6	RNF7	1	RING-box protein 2	9616	A8K1H9; Q9BXN8; D3DNF8; D3DNF7; C9JYL3; A8MTB5; Q9Y5M7	0.924985	25	Skeletal muscle	enzyme
91	13048	Q9Y4E8	USP15	1	Ubiquitin carboxyl-terminal hydrolase 15	9958	Q9UNP0; Q9H8G9; Q9Y5B5; Q9HCA6; Q08AL5	0.924636	428	Skeletal muscle	enzyme
92	12184	P10275	AR	1	Androgen receptor	367	A0A0B4J1T2; B1AKD7; C0JKD4; C0JKD3; F1D8N5; A2RUN2; E7EVX6; Q9UD95	0.924608	128	Skeletal muscle	enzyme
93	5415	P10809	HSPD1	1	60 kDa heat shock protein, mitochondrial	3329	B2R5M6; Q38L19; B7Z712; Q9UCR6; A0A024R3X4	0.924273	589	Skeletal muscle	enzyme
94	7593	P25963	NFKBIA	1	NF-kappa-B inhibitor alpha	4792	B2R8L6	0.923725	45	Skeletal muscle	enzyme
95	10379	B0LPE5; P31749	AKT1	1	RAC-alpha serine/threonine-protein kinase	207	B3KVH4; Q9BWB6; B2RAM5; B7Z5R1	0.923185	176	Skeletal muscle	enzyme
96	6649	O43242	PSMD3	1	26S proteasome non-ATPase regulatory subunit 3	5709	Q9BQA4; B3KMW9; Q96EI2; B4DT72	0.922753	585	Skeletal muscle	enzyme
97	54937	Q6PH85	DCUN1D2	1	DCN1-like protein 2	55208	Q5JSA6; Q5JSA7; Q5JSA5; Q9NXR6; Q9NVJ1	0.922545	7	Skeletal muscle	enzyme
98	14727	P23396	RPS3	1	40S ribosomal protein S3	6188	B2R7N5; Q498B5; J3KN86; Q8NI95	0.922385	561	Skeletal muscle	enzyme
99	28824	Q9NWF9	RNF216	1	E3 ubiquitin-protein ligase RNF216	54476	Q7Z7C1; Q75ML7; A8K8N1; Q8NHW7; Q6Y691; Q7Z2H7; Q9NYT1	0.922363	8	Skeletal muscle	enzyme
100	6512	Q96RU2	USP28	1	Ubiquitin carboxyl-terminal hydrolase 28	57646	B0YJC0; B0YJC1; B4E3L3; Q6NZX9; Q9P213	0.921929	33	Skeletal muscle	enzyme
1	31755	Q2T9J0	TYSND1	1	Peroxisomal leader peptide-processing protease, 15 kDa form	219743	Q5SQT4; Q96AR5; Q5SQU1; Q8N6H2	1	1	Skeletal muscle	fatty acid beta-oxidation
2	62627	P42126	ECI1	1	Enoyl-CoA delta isomerase 1, mitochondrial	1632	Q7Z2L6; Q7Z2L7; Q9UDG6; Q13290; A8K512; Q9BW05; Q9BUB8	0.713282	7	Skeletal muscle	fatty acid beta-oxidation
3	5308	Q15067	ACOX1	1	Peroxisomal acyl-coenzyme A oxidase 1 {ECO:0000303|PubMed:8117268}	51	Q9UD31; Q16131; F5GYQ8; A8K6X8; Q15101; A8KAA0; B4DK61; Q15068; Q12863; Q7Z3W5	0.682812	11	Skeletal muscle	fatty acid beta-oxidation
4	3089	P33897	ABCD1	1	ATP-binding cassette sub-family D member 1	215	Q6GTZ2	0.670007	9	Skeletal muscle	fatty acid beta-oxidation
5	16443	P51659	HSD17B4	1	Peroxisomal multifunctional enzyme type 2	3295	B3KSP2; G5E9S2; B4DVS5; E7EWE5; B4DNV1; F5HE57; E9PB82; B2R659	0.662071	17	Skeletal muscle	fatty acid beta-oxidation
6	20839	O00628	PEX7	1	Peroxisomal targeting signal 2 receptor	5191	Q6FGN1; C0H5X6	0.648202	6	Skeletal muscle	fatty acid beta-oxidation
7	5297	O14734	ACOT8	1	Acyl-coenzyme A thioesterase 8	10005	O15261; Q17RX4	0.646511	1	Skeletal muscle	fatty acid beta-oxidation
8	13849	P42345	MTOR	1	Serine/threonine-protein kinase mTOR	2475	Q96QG3; Q6LE87; Q4LE76; Q9Y4I3; Q5TER1	0.645143	44	Skeletal muscle	fatty acid beta-oxidation
9	19905	P22307	SCP2	1	Non-specific lipid-transfer protein	6342	F2Z3J1; Q5VVZ1; D3DQ37; Q15432; E9PLD1; Q59HG9; Q99430; B4DHP6; C9JC79; B4DGJ9; Q16622; E1B6W5; Q6NXF4; B2R761; A6NM69	0.642236	26	Skeletal muscle	fatty acid beta-oxidation
10	63047	Q16836	HADH	1	Hydroxyacyl-coenzyme A dehydrogenase, mitochondrial	3033	Q4W5B4; O00753; O00397; O00324; J3KQ17; E9PF18	0.64167	16	Skeletal muscle	fatty acid beta-oxidation
11	64242	P09110	ACAA1	1	3-ketoacyl-CoA thiolase, peroxisomal	30	G5E935; A0A024R2M6; Q96CA6	0.641372	18	Skeletal muscle	fatty acid beta-oxidation
12	47630	P35568	IRS1	1	Insulin receptor substrate 1	3667	A0A024R499	0.63801	30	Skeletal muscle	fatty acid beta-oxidation
13	6438	E9KL44; P40939	HADHA	1	Trifunctional enzyme subunit alpha, mitochondrial	3030	B4DYP2; Q53T69; Q96GT7; Q16679; B2R7L4; Q53TA2; Q9UQC5	0.637938	697	Skeletal muscle	fatty acid beta-oxidation
14	26846	P13804	ETFA	1	Electron transfer flavoprotein subunit alpha, mitochondrial	2108	Q53XN3; B4DT43	0.637017	54	Skeletal muscle	fatty acid beta-oxidation
15	24240	Q9Y4H2	IRS2	1	Insulin receptor substrate 2	8660	Q96RR2; Q9BZG0; Q9P084; Q9Y6I5	0.634431	7	Skeletal muscle	fatty acid beta-oxidation
16	29323	Q9BV79	MECR	1	Enoyl-[acyl-carrier-protein] reductase, mitochondrial {ECO:0000305}	51102	Q5SYU2; Q5SYU1; Q5SYU0; Q6IBU9; B3KT72; Q9Y373	0.632139	7	Skeletal muscle	fatty acid beta-oxidation
17	69644	P24752	ACAT1	1	Acetyl-CoA acetyltransferase, mitochondrial	38	Q96FG8; B2R6H1; G3XAB4	0.631967	595	Skeletal muscle	fatty acid beta-oxidation
18	17638	Q16698	DECR1	1	2,4-dienoyl-CoA reductase, mitochondrial	1666	Q93085; B7Z6B8; Q2M304; A0A024R9D7	0.631399	509	Skeletal muscle	fatty acid beta-oxidation
19	5968	O75521	ECI2	1	Enoyl-CoA delta isomerase 2, mitochondrial	10455	Q5JYK5; Q9NYH7; Q9BUE9; Q9UN55; Q7L124; Q9NQH1; Q9H0T9; Q5JYK7; Q8N0X0	0.629994	6	Skeletal muscle	fatty acid beta-oxidation
20	3109	P28288	ABCD3	1	ATP-binding cassette sub-family D member 3	5825	Q96DA3; D3DT46; Q15271; Q6NUN5; Q9H529	0.628589	24	Skeletal muscle	fatty acid beta-oxidation
21	10379	B0LPE5; P31749	AKT1	1	RAC-alpha serine/threonine-protein kinase	207	B3KVH4; Q9BWB6; B2RAM5; B7Z5R1	0.627873	176	Skeletal muscle	fatty acid beta-oxidation
22	60784	Q6NVY1	HIBCH	1	3-hydroxyisobutyryl-CoA hydrolase, mitochondrial	26275	Q53TC6; Q53GF2; Q53RF7; Q9BS94; Q53GA8; D3DPI4; Q92931	0.625981	25	Skeletal muscle	fatty acid beta-oxidation
23	66483	Q9BWD1	ACAT2	1	Acetyl-CoA acetyltransferase, cytosolic	39	Q8TDM4; Q5TCL7; B7Z233; Q16146; E1P5B1	0.621947	28	Skeletal muscle	fatty acid beta-oxidation
24	12982	P55084	HADHB	1	Trifunctional enzyme subunit beta, mitochondrial	3032	Q96C77; O14969; F5GZQ3; B2RB16; Q9H3F5; Q9T2V8; B4E2W0; Q53TA6	0.621411	22	Skeletal muscle	fatty acid beta-oxidation
25	3875	O00763	ACACB	1	Acetyl-CoA carboxylase 2	32	A6NK36; Q16852; Q6KE89; Q6KE87; Q6TY48; Q1HEC1	0.619186	2	Skeletal muscle	fatty acid beta-oxidation
26	3922	P11310	ACADM	1	Medium-chain specific acyl-CoA dehydrogenase, mitochondrial	34	Q9NYF1; B4DJE7; Q5T4U5; Q5T4U4; Q5HYG7; B7Z9I1	0.618089	42	Skeletal muscle	fatty acid beta-oxidation
27	19416	P42765	ACAA2	1	3-ketoacyl-CoA thiolase, mitochondrial	10449	B3KNP8; Q9BUT6	0.618079	45	Skeletal muscle	fatty acid beta-oxidation
28	13741	Q96EB6	SIRT1	1	NAD-dependent protein deacetylase sirtuin-1	23411	Q2XNF6; A0A024QZQ1; A8K128; Q5JVQ0; Q9Y6F0; Q9GZR9; B0QZ35; E9PC49	0.612654	59	Skeletal muscle	fatty acid beta-oxidation
29	48713	P23786	CPT2	1	Carnitine O-palmitoyltransferase 2, mitochondrial	1376	Q5SW68; B2R6S0; Q9BQ26	0.610868	8	Skeletal muscle	fatty acid beta-oxidation
30	19279	Q07869	PPARA	1	Peroxisome proliferator-activated receptor alpha	5465	Q6I9S0; Q16241; Q9Y3N1; Q92486; Q92689; F1D8S4; B0G0X3	0.610013	20	Skeletal muscle	fatty acid beta-oxidation
31	35889	P28328	PEX2	1	Peroxisome biogenesis factor 2	5828	Q9BW41; Q567S6	0.608914	4	Skeletal muscle	fatty acid beta-oxidation
32	18944	Q9NY65; Q08426	EHHADH	1	Enoyl-CoA hydratase/3,2-trans-enoyl-CoA isomerase	1962	A8K6Y3; B3KPW9; Q2M3N4; Q58EZ5; D3DNU0; B4DWG3; B2RCX2	0.606352	97	Skeletal muscle	fatty acid beta-oxidation
33	29438	Q92947	GCDH	1	Glutaryl-CoA dehydrogenase, mitochondrial	2639	O14719; A8K2Z2; A0A024R7F9	0.603354	9	Skeletal muscle	fatty acid beta-oxidation
34	10385	P31751	AKT2	1	RAC-beta serine/threonine-protein kinase	208	B2RBD8; B4DG79; Q68GC0; Q0VAN0; Q0VAN1; Q05BV0	0.599722	61	Skeletal muscle	fatty acid beta-oxidation
35	13902	Q03181	PPARD	1	Peroxisome proliferator-activated receptor delta	5467	E9PE18; Q9BUD4; A0A024RCW6; B4E3V3; Q5D1P0; A8K6J6; B7Z3W1; F1D8S7; Q7Z5K0; B6ZGS1	0.597685	23	Skeletal muscle	fatty acid beta-oxidation
36	3933	P16219	ACADS	1	Short-chain specific acyl-CoA dehydrogenase, mitochondrial	35	P78331; E5KSD5; E9PE82	0.594546	4	Skeletal muscle	fatty acid beta-oxidation
37	6434	Q13011	ECH1	1	Delta(3,5)-Delta(2,4)-dienoyl-CoA isomerase, mitochondrial	1891	Q96EZ9; Q8WVX0; A8K745	0.594384	27	Skeletal muscle	fatty acid beta-oxidation
38	6440	P30084	ECHS1	1	Enoyl-CoA hydratase, mitochondrial	1892	O00739; Q96H54; Q5VWY1	0.5939	41	Skeletal muscle	fatty acid beta-oxidation
39	6437	Q9NTX5	ECHDC1	1	Ethylmalonyl-CoA decarboxylase	55862	F8W851; Q9NZ30; E9PR31; A6NFJ5; Q5TEG4; Q5TEG0; Q5TEF7; E9PEN7; B7Z8S0; Q5TEF6; V9HW18	0.591263	3	Skeletal muscle	fatty acid beta-oxidation
40	16473	P50416	CPT1A	1	Carnitine O-palmitoyltransferase 1, liver isoform	1374	Q8WZ48; Q9BWK0; A0A024R5F4; Q8TCU0; B2RAQ8	0.591085	18	Skeletal muscle	fatty acid beta-oxidation
41	30812	Q9NUI1	DECR2	1	Peroxisomal 2,4-dienoyl-CoA reductase	26063	Q6ZRS7; Q96ET0	0.588717	1	Skeletal muscle	fatty acid beta-oxidation
42	3944	P49748	ACADVL	1	Very long-chain specific acyl-CoA dehydrogenase, mitochondrial	37	B4DEB6; O76056; Q8WUL0; F5H2A9; B3KPA6	0.588309	11	Skeletal muscle	fatty acid beta-oxidation
43	25576	Q8IVS2	MCAT	1	Malonyl-CoA-acyl carrier protein transacylase, mitochondrial	27349	B0QY72; O95511; O95510	0.586836	12	Skeletal muscle	fatty acid beta-oxidation
44	61220	O43808	SLC25A17	1	Peroxisomal membrane protein PMP34	10478	B4DU97; Q5TFL0; Q9UGY7; Q9UGW8; A8KA59; F6RTR7; B4DP73	0.583245	7	Skeletal muscle	fatty acid beta-oxidation
45	67740	Q9UKG9	CROT	1	Peroxisomal carnitine O-octanoyltransferase	54677	A4D1D6; Q86V17; Q8IUW9; Q9Y6I2; E7EQF2	0.581178	1	Skeletal muscle	fatty acid beta-oxidation
46	4787	Q6JQN1	ACAD10	1	Acyl-CoA dehydrogenase family member 10	80724	Q8N828; G3XAJ0; Q8NAP2; Q96BX5	0.57899	5	Skeletal muscle	fatty acid beta-oxidation
47	46069	Q16134	ETFDH	1	Electron transfer flavoprotein-ubiquinone oxidoreductase, mitochondrial	2110	J3KND9; B4E3R9; Q7Z347; B4DEQ0	0.578713	1	Skeletal muscle	fatty acid beta-oxidation
48	62607	Q86YB7	ECHDC2	1	Enoyl-CoA hydratase domain-containing protein 2, mitochondrial	55268	B7Z7N0; F6RJU0; Q9NV38; D3DQ36	0.575557	1	Skeletal muscle	fatty acid beta-oxidation
49	5320	O15254	ACOX3	1	Peroxisomal acyl-coenzyme A oxidase 3	8310	Q96AJ8	0.567995	1	Skeletal muscle	fatty acid beta-oxidation
50	25189	Q9BUT1	BDH2	1	3-hydroxybutyrate dehydrogenase type 2	56898	Q9NRX8; Q9H8S8; Q503A0; A8K295; A0A024RDG9; Q6IA46; Q6UWD3; B4DUF6	0.562202	1	Skeletal muscle	fatty acid beta-oxidation
51	63950	P26440	IVD	1	Isovaleryl-CoA dehydrogenase, mitochondrial	3712	Q96AF6; B3KVI7; J3KR54; B2RCV5; Q53XZ9	0.558599	1	Skeletal muscle	fatty acid beta-oxidation
52	23298	Q13825	AUH	1	Methylglutaconyl-CoA hydratase, mitochondrial	549	B4DYI6; Q8WUE4; B1ALV7; B1ALV8	0.53886	1	Skeletal muscle	fatty acid beta-oxidation
1	7132	Q9ULC5	ACSL5	1	Long-chain-fatty-acid--CoA ligase 5	51703	Q6UX44; D3DRB3; A6GV77; Q9UIU4	1	1	Skeletal muscle	fatty acid metabolism
2	2006	Q9UGI9	PRKAG3	1	5'-AMP-activated protein kinase subunit gamma-3	53632	Q4V779; Q9NRL1; A0A024R426; Q4QQG8	0.992793	7	Skeletal muscle	fatty acid metabolism
3	6115	Q99685	MGLL	1	Monoglyceride lipase {ECO:0000312|HGNC:HGNC:17038}	11343	E7EWX8; B2ZGL7; Q96AA5; B3KRC2; B7Z9D1; Q6IBG9	0.985057	1	Skeletal muscle	fatty acid metabolism
4	67254	B0YJ81	HACD1	1	Very-long-chain (3R)-3-hydroxyacyl-CoA dehydratase 1 {ECO:0000305}	9200	Q6JIC5; B0YJ80; Q96FW7; Q9UHX2; Q9HB93	0.985057	1	Skeletal muscle	fatty acid metabolism
5	14609	P02545	LMNA	1	Prelamin-A/C	4000	Q969I8; E7EUI9; P02546; D3DVB0; Q6UYC3; Q5TCJ2; Q5TCI8; Q96JA2; Q5I6Y6; Q5TCJ3; Q5I6Y4; B4DI32; D6RAQ3	0.952849	832	Skeletal muscle	fatty acid metabolism
6	7125	O60488	ACSL4	1	Long-chain-fatty-acid--CoA ligase 4	2182	O60849; O60848; D3DUY2; Q5JWV8	0.941629	3	Skeletal muscle	fatty acid metabolism
7	42333	Q15185	PTGES3	1	Prostaglandin E synthase 3	10728	Q8WU70; A0A087WYT3; B4DHP2; A0A024RB32; B4DP21; A8K7D0; B4DP11	0.941468	747	Skeletal muscle	fatty acid metabolism
8	6438	E9KL44; P40939	HADHA	1	Trifunctional enzyme subunit alpha, mitochondrial	3030	B4DYP2; Q53T69; Q96GT7; Q16679; B2R7L4; Q53TA2; Q9UQC5	0.939683	697	Skeletal muscle	fatty acid metabolism
9	46417	O75608; Q6IAQ1	LYPLA1	1	Acyl-protein thioesterase 1	10434	A0A087X1K9; O43202; Q9UQF9; B4DP64	0.932401	536	Skeletal muscle	fatty acid metabolism
10	16407	P49327	FASN	1	3-hydroxyacyl-[acyl-carrier-protein] dehydratase	2194	Q4LE83; Q969R1; Q96C68; Q16702; Q96IT0; Q6P4U5; Q6SS02; Q13479	0.932318	532	Skeletal muscle	fatty acid metabolism
11	17638	Q16698	DECR1	1	2,4-dienoyl-CoA reductase, mitochondrial	1666	Q93085; B7Z6B8; Q2M304; A0A024R9D7	0.931803	509	Skeletal muscle	fatty acid metabolism
12	35867	O95372	LYPLA2	1	Acyl-protein thioesterase 2	11313	Q7Z4Z2	0.931799	525	Skeletal muscle	fatty acid metabolism
13	7117	O95573	ACSL3	1	Long-chain-fatty-acid--CoA ligase 3	2181	Q8IUM9; Q60I92; B3KMA6; A0A024R497	0.930931	5	Skeletal muscle	fatty acid metabolism
14	1998	Q9UGJ0	PRKAG2	1	5'-AMP-activated protein kinase subunit gamma-2	51422	Q9NUZ9; Q9ULX8; Q53Y07; Q75MP4; Q6NUI0; Q9UDN8	0.920755	7	Skeletal muscle	fatty acid metabolism
15	1972	Q9Y478	PRKAB1	1	5'-AMP-activated protein kinase subunit beta-1	5564	Q9Y6V8; Q9UEX2; Q9UBV0; Q9UE20; A0A024RBN1	0.913072	19	Skeletal muscle	fatty acid metabolism
16	1990	P54619	PRKAG1	1	5'-AMP-activated protein kinase subunit gamma-1	5571	A0A024R125; B4DDT7; F8VYY9; Q8N7V9	0.910776	23	Skeletal muscle	fatty acid metabolism
17	16443	P51659	HSD17B4	1	Peroxisomal multifunctional enzyme type 2	3295	B3KSP2; G5E9S2; B4DVS5; E7EWE5; B4DNV1; F5HE57; E9PB82; B2R659	0.907552	17	Skeletal muscle	fatty acid metabolism
18	3475	Q96CM8	ACSF2	1	Acyl-CoA synthetase family member 2, mitochondrial	80221	E9PF16; B4DTB9; B4DFQ6; B4DHT5; Q9H7G2; B4DUF5	0.902616	4	Skeletal muscle	fatty acid metabolism
19	12982	P55084	HADHB	1	Trifunctional enzyme subunit beta, mitochondrial	3032	Q96C77; O14969; F5GZQ3; B2RB16; Q9H3F5; Q9T2V8; B4E2W0; Q53TA6	0.901422	22	Skeletal muscle	fatty acid metabolism
20	1980	O43741	PRKAB2	1	5'-AMP-activated protein kinase subunit beta-2	5565	Q5VXY0; A8K9V5; B4DH06	0.892111	46	Skeletal muscle	fatty acid metabolism
21	2100	P54646	PRKAA2	1	5'-AMP-activated protein kinase catalytic subunit alpha-2	5563	Q9H1E8; Q9UD43	0.890963	41	Skeletal muscle	fatty acid metabolism
22	2089	Q13131	PRKAA1	1	5'-AMP-activated protein kinase catalytic subunit alpha-1	5562	B2R7E1; A8MTQ6; Q9UNQ4; Q86VS1; Q5D0E1; O00286	0.889494	46	Skeletal muscle	fatty acid metabolism
23	27267	Q6Y1H2	HACD2	1	Very-long-chain (3R)-3-hydroxyacyl-CoA dehydratase 2 {ECO:0000305}	201562	-	0.888227	3	Skeletal muscle	fatty acid metabolism
24	14518	P38398	BRCA1	1	Breast cancer type 1 susceptibility protein	672	Q6IN79; Q1RMC1; E9PFZ0; Q7KYU9; Q3LRJ0; A0A024R1V0; O15129; Q3LRJ6	0.884237	205	Skeletal muscle	fatty acid metabolism
25	64242	P09110	ACAA1	1	3-ketoacyl-CoA thiolase, peroxisomal	30	G5E935; A0A024R2M6; Q96CA6	0.88385	18	Skeletal muscle	fatty acid metabolism
26	62627	P42126	ECI1	1	Enoyl-CoA delta isomerase 1, mitochondrial	1632	Q7Z2L6; Q7Z2L7; Q9UDG6; Q13290; A8K512; Q9BW05; Q9BUB8	0.880301	7	Skeletal muscle	fatty acid metabolism
27	15836	Q9NZ01	TECR	1	Very-long-chain enoyl-CoA reductase {ECO:0000305}	9524	Q6IBB2; B3KSQ1; B2RD55; O75350; Q9BWK3; Q9Y6P0	0.877461	37	Skeletal muscle	fatty acid metabolism
28	29077	Q9BW60	ELOVL1	1	Elongation of very long chain fatty acids protein 1 {ECO:0000255|HAMAP-Rule:MF_03201, ECO:0000305}	64834	Q8WXU3; Q53HT2; Q9Y396; B4DP24; Q9NVD9; Q5JUY3	0.873273	1	Skeletal muscle	fatty acid metabolism
29	3922	P11310	ACADM	1	Medium-chain specific acyl-CoA dehydrogenase, mitochondrial	34	Q9NYF1; B4DJE7; Q5T4U5; Q5T4U4; Q5HYG7; B7Z9I1	0.869342	42	Skeletal muscle	fatty acid metabolism
30	18944	Q9NY65; Q08426	EHHADH	1	Enoyl-CoA hydratase/3,2-trans-enoyl-CoA isomerase	1962	A8K6Y3; B3KPW9; Q2M3N4; Q58EZ5; D3DNU0; B4DWG3; B2RCX2	0.866944	97	Skeletal muscle	fatty acid metabolism
31	6614	P41222	PTGDS	1	Prostaglandin-H2 D-isomerase	5730	Q9UCC9; Q9UC22; Q7M4P3; A0A024R8G3; Q5SQ10; Q9UCD9; B2R727	0.866846	71	Skeletal muscle	fatty acid metabolism
32	5308	Q15067	ACOX1	1	Peroxisomal acyl-coenzyme A oxidase 1 {ECO:0000303|PubMed:8117268}	51	Q9UD31; Q16131; F5GYQ8; A8K6X8; Q15101; A8KAA0; B4DK61; Q15068; Q12863; Q7Z3W5	0.86638	11	Skeletal muscle	fatty acid metabolism
33	48713	P23786	CPT2	1	Carnitine O-palmitoyltransferase 2, mitochondrial	1376	Q5SW68; B2R6S0; Q9BQ26	0.863459	8	Skeletal muscle	fatty acid metabolism
34	19416	P42765	ACAA2	1	3-ketoacyl-CoA thiolase, mitochondrial	10449	B3KNP8; Q9BUT6	0.860617	45	Skeletal muscle	fatty acid metabolism
35	6434	Q13011	ECH1	1	Delta(3,5)-Delta(2,4)-dienoyl-CoA isomerase, mitochondrial	1891	Q96EZ9; Q8WVX0; A8K745	0.857266	27	Skeletal muscle	fatty acid metabolism
36	16473	P50416	CPT1A	1	Carnitine O-palmitoyltransferase 1, liver isoform	1374	Q8WZ48; Q9BWK0; A0A024R5F4; Q8TCU0; B2RAQ8	0.856984	18	Skeletal muscle	fatty acid metabolism
37	6440	P30084	ECHS1	1	Enoyl-CoA hydratase, mitochondrial	1892	O00739; Q96H54; Q5VWY1	0.85687	41	Skeletal muscle	fatty acid metabolism
38	1716	Q86V21	AACS	1	Acetoacetyl-CoA synthetase	65985	Q9BSJ9; A0A024RBV2; Q658Q8; Q9H829; Q8IWD2; Q49AC3; Q9HA19; Q49AB9; Q8NEW5	0.855827	5	Skeletal muscle	fatty acid metabolism
39	63047	Q16836	HADH	1	Hydroxyacyl-coenzyme A dehydrogenase, mitochondrial	3033	Q4W5B4; O00753; O00397; O00324; J3KQ17; E9PF18	0.855176	16	Skeletal muscle	fatty acid metabolism
40	85510	Q86V24	ADIPOR2	1	Adiponectin receptor protein 2 {ECO:0000303|PubMed:25969726}	79602	Q9H737; Q53YY5	0.855107	2	Skeletal muscle	fatty acid metabolism
41	3944	P49748	ACADVL	1	Very long-chain specific acyl-CoA dehydrogenase, mitochondrial	37	B4DEB6; O76056; Q8WUL0; F5H2A9; B3KPA6	0.853495	11	Skeletal muscle	fatty acid metabolism
42	7138	Q9UKU0	ACSL6	1	Long-chain-fatty-acid--CoA ligase 6	23305	B4DFW3; O94924; J3KPG3; Q108N0; Q86TN7; O95829; Q4G191; B2RB13; Q108M9	0.852912	2	Skeletal muscle	fatty acid metabolism
43	52594	Q9UBK2	PPARGC1A	1	Peroxisome proliferator-activated receptor gamma coactivator 1-alpha	10891	I3RTT8; I3RTT9; G8DM16; B7Z406; I3RTT5; I3RTT6; I3RTT7; Q4W5M7; A0A024R9Q9; Q9UN32; Q3LIG1	0.851369	12	Skeletal muscle	fatty acid metabolism
44	63909	Q92539	LPIN2	1	Phosphatidate phosphatase LPIN2	9663	D3DUH3; A7MD25	0.850624	2	Skeletal muscle	fatty acid metabolism
45	16313	O95864	FADS2	1	Fatty acid desaturase 2	9415	Q96SV8; Q9H3G3; Q9Y3X4; B7Z634; Q96H07; A8K2M6; Q6MZQ7	0.850606	2	Skeletal muscle	fatty acid metabolism
46	12458	P01024	C3	1	Complement C3c alpha' chain fragment 1	718	A7E236; V9HWA9	0.85048	4	Skeletal muscle	fatty acid metabolism
47	25576	Q8IVS2	MCAT	1	Malonyl-CoA-acyl carrier protein transacylase, mitochondrial	27349	B0QY72; O95511; O95510	0.850424	12	Skeletal muscle	fatty acid metabolism
48	7812	Q9H7Z7	PTGES2	1	mPGE synthase-2 {ECO:0000303|PubMed:12804604}	80142	Q96GL2; Q96GI0; B3KPZ2; Q53EW9; B4DWP1; Q5SYV6; A6NHH0	0.850218	3	Skeletal muscle	fatty acid metabolism
49	57435	Q92506	HSD17B8	1	KAR alpha subunit {ECO:0000303|PubMed:25203508}	7923	Q9UIQ1; Q5STP7; A6NLX7	0.848332	2	Skeletal muscle	fatty acid metabolism
50	62607	Q86YB7	ECHDC2	1	Enoyl-CoA hydratase domain-containing protein 2, mitochondrial	55268	B7Z7N0; F6RJU0; Q9NV38; D3DQ36	0.848226	1	Skeletal muscle	fatty acid metabolism
51	26003	Q15118	PDK1	1	[Pyruvate dehydrogenase (acetyl-transferring)] kinase isozyme 1, mitochondrial	5163	D3DPD8; Q308M4; B7Z937; E9PD65; B2R6T1	0.847388	6	Skeletal muscle	fatty acid metabolism
52	5316	Q99424	ACOX2	1	Peroxisomal acyl-coenzyme A oxidase 2 {ECO:0000303|PubMed:14702039}	8309	A6NF16; B2R8U5	0.847064	1	Skeletal muscle	fatty acid metabolism
53	69932	P55851	UCP2	1	Mitochondrial uncoupling protein 2	7351	A0A024R5N5; Q53HM3; Q4PJH8	0.846799	4	Skeletal muscle	fatty acid metabolism
54	16073	Q9P035	HACD3	1	Very-long-chain (3R)-3-hydroxyacyl-CoA dehydratase 3 {ECO:0000305}	51495	A0PJA1; Q6PD63; Q8NC86; Q96T12; B4DRF4; Q8NCB1; Q9NQA7; Q8IUI5; Q280Z3	0.846295	3	Skeletal muscle	fatty acid metabolism
55	61202	Q5T1C6	THEM4	1	Acyl-coenzyme A thioesterase THEM4	117145	B2RBX2; A8K0C9; Q96KR2	0.845459	1	Skeletal muscle	fatty acid metabolism
56	67065	Q16654	PDK4	1	[Pyruvate dehydrogenase (acetyl-transferring)] kinase isozyme 4, mitochondrial	5166	A4D1H4	0.844229	1	Skeletal muscle	fatty acid metabolism
57	52350	Q8NCC3	PLA2G15	1	LPLA2 {ECO:0000303|PubMed:11790796, ECO:0000303|PubMed:23958596}	23659	Q9Y2B3; Q9NPQ6; B3KMF3; B4DUD1; Q9UG04; Q53GZ1; B4DJW4	0.843911	2	Skeletal muscle	fatty acid metabolism
58	51708	O15121	DEGS1	1	Sphingolipid delta(4)-desaturase DES1	8560	A0A024R3P1	0.843836	3	Skeletal muscle	fatty acid metabolism
59	29323	Q9BV79	MECR	1	Enoyl-[acyl-carrier-protein] reductase, mitochondrial {ECO:0000305}	51102	Q5SYU2; Q5SYU1; Q5SYU0; Q6IBU9; B3KT72; Q9Y373	0.84339	7	Skeletal muscle	fatty acid metabolism
60	4835	P45954	ACADSB	1	Short/branched chain specific acyl-CoA dehydrogenase, mitochondrial	36	Q5SQN6; Q96CX7; B4DQ51	0.839818	5	Skeletal muscle	fatty acid metabolism
61	29467	Q9Y6X9	MORC2	1	MORC family CW-type zinc finger protein 2	22880	Q9Y6V2; Q9UF28; B2RNB1	0.832933	2	Skeletal muscle	fatty acid metabolism
62	5320	O15254	ACOX3	1	Peroxisomal acyl-coenzyme A oxidase 3	8310	Q96AJ8	0.83078	1	Skeletal muscle	fatty acid metabolism
63	82884	Q96A54	ADIPOR1	1	Adiponectin receptor protein 1 {ECO:0000303|PubMed:12802337}	51094	Q9Y360; B3KMB0; Q53YY6; Q53HS7	0.83069	6	Skeletal muscle	fatty acid metabolism
64	30142	Q15119	PDK2	1	[Pyruvate dehydrogenase (acetyl-transferring)] kinase isozyme 2, mitochondrial	5164	Q6P515; A8K3A7; B3KNW0; Q9BS05	0.830453	3	Skeletal muscle	fatty acid metabolism
65	30812	Q9NUI1	DECR2	1	Peroxisomal 2,4-dienoyl-CoA reductase	26063	Q6ZRS7; Q96ET0	0.825658	1	Skeletal muscle	fatty acid metabolism
66	7173	Q6NUN0	ACSM5	1	Acyl-coenzyme A synthetase ACSM5, mitochondrial	54988	Q96AV1; Q9NWV3; Q96CX8	0.825658	1	Skeletal muscle	fatty acid metabolism
67	3933	P16219	ACADS	1	Short-chain specific acyl-CoA dehydrogenase, mitochondrial	35	P78331; E5KSD5; E9PE82	0.824561	4	Skeletal muscle	fatty acid metabolism
68	30167	Q9NWU1	OXSM	1	3-oxoacyl-[acyl-carrier-protein] synthase, mitochondrial	54995	A0A024R2Q9; B4E3Q7	0.781695	1	Skeletal muscle	fatty acid metabolism
69	7111	P33121	ACSL1	1	Long-chain-fatty-acid--CoA ligase 1	2180	A8K9T3; E7EPM6; P41215; Q8N8V7; E7EQJ5; B4E0R0; Q8TA99; B7Z3Z9; B7Z452; D3DP57	0.777692	1	Skeletal muscle	fatty acid metabolism
70	66524	Q16647	PTGIS	1	Prostacyclin synthase	5740	Q9HAX2; Q9HAX4; Q9HAX3; Q3MII8	0.774164	1	Skeletal muscle	fatty acid metabolism
71	10880	Q9BT30	ALKBH7	1	Alpha-ketoglutarate-dependent dioxygenase alkB homolog 7, mitochondrial	84266	B2R4U9; Q53FF3	0.77409	1	Skeletal muscle	fatty acid metabolism
72	5375	O14561	NDUFAB1	1	Acyl carrier protein, mitochondrial	4706	B2R4M1; Q9UNV1	0.773654	5	Skeletal muscle	fatty acid metabolism
73	67740	Q9UKG9	CROT	1	Peroxisomal carnitine O-octanoyltransferase	54677	A4D1D6; Q86V17; Q8IUW9; Q9Y6I2; E7EQF2	0.773291	1	Skeletal muscle	fatty acid metabolism
74	30115	Q14693	LPIN1	1	Phosphatidate phosphatase LPIN1	23175	B7Z858; B4DGZ6; A8MU38; F5GY24; B4DGS4; D6W506; Q53T25; B4DET9; B5MC18; E7ESE7	0.772094	1	Skeletal muscle	fatty acid metabolism
75	16183	Q6P1M0	SLC27A4	1	Long-chain fatty acid transport protein 4	10999	O95186; A8K2F7; Q96G53; A0A024R8D2	0.771984	1	Skeletal muscle	fatty acid metabolism
76	6159	P16671	CD36	1	Platelet glycoprotein 4	948	Q9BZM8; Q9BZN3; E9PLT1; D9IX67; A4D1B1; Q9BQC2; Q8TCV7; Q9BZN4; D9IX68; D9IX69; D9IX66; B7Z6C3; Q9BPZ8; Q13966; Q16093; Q9BZN5	0.771983	1	Skeletal muscle	fatty acid metabolism
77	3875	O00763	ACACB	1	Acetyl-CoA carboxylase 2	32	A6NK36; Q16852; Q6KE89; Q6KE87; Q6TY48; Q1HEC1	0.765816	2	Skeletal muscle	fatty acid metabolism
78	3449	Q8WTS1	ABHD5	1	1-acylglycerol-3-phosphate O-acyltransferase ABHD5	51099	B2R9K0; Q9Y369	0.76444	2	Skeletal muscle	fatty acid metabolism
1	10379	B0LPE5; P31749	AKT1	1	RAC-alpha serine/threonine-protein kinase	207	B3KVH4; Q9BWB6; B2RAM5; B7Z5R1	1	176	Skeletal muscle	fatty acid synthesis
2	10385	P31751	AKT2	1	RAC-beta serine/threonine-protein kinase	208	B2RBD8; B4DG79; Q68GC0; Q0VAN0; Q0VAN1; Q05BV0	0.943086	61	Skeletal muscle	fatty acid synthesis
3	7443	Q12772	SREBF2	1	Processed sterol regulatory element-binding protein 2	6721	A0A024R1Q0; Q05BD5; Q86V36; Q9UH04; Q6GTH7	0.939467	42	Skeletal muscle	fatty acid synthesis
4	29323	Q9BV79	MECR	1	Enoyl-[acyl-carrier-protein] reductase, mitochondrial {ECO:0000305}	51102	Q5SYU2; Q5SYU1; Q5SYU0; Q6IBU9; B3KT72; Q9Y373	0.920002	7	Skeletal muscle	fatty acid synthesis
5	6749	P20393	NR1D1	1	Nuclear receptor subfamily 1 group D member 1	9572	Q15304; Q0P5Z4; F1D8S3	0.918976	5	Skeletal muscle	fatty acid synthesis
6	17283	P17861	XBP1	1	X-box-binding protein 1 {ECO:0000303|PubMed:2321018, ECO:0000312|HGNC:HGNC:12801}	7494	A0A024R1F0; Q969P1; Q96BD7; Q8WYK6	0.892669	12	Skeletal muscle	fatty acid synthesis
7	1716	Q86V21	AACS	1	Acetoacetyl-CoA synthetase	65985	Q9BSJ9; A0A024RBV2; Q658Q8; Q9H829; Q8IWD2; Q49AC3; Q9HA19; Q49AB9; Q8NEW5	0.88991	5	Skeletal muscle	fatty acid synthesis
1	2319	P00505	GOT2	1	Aspartate aminotransferase, mitochondrial	2806	Q53FL3; E7ERW2; Q9BWA3; B4DJA6	1	11	Skeletal muscle	gluconeogenesis
2	6331	P04075	ALDOA	1	Fructose-bisphosphate aldolase A	226	Q6FI10; Q9UCN2; Q96B15; Q9BWD9; B4DXI7; Q6FH76; V9HWN7	0.979553	786	Skeletal muscle	gluconeogenesis
3	52072	P06744	GPI	1	Glucose-6-phosphate isomerase	2821	Q9BSK5; Q9UHE6; B4DE36; Q9BRD3; B4DG39	0.976762	23	Skeletal muscle	gluconeogenesis
4	6558	P06733	ENO1	1	Alpha-enolase	2023	Q9UM55; Q4TUS4; B2RD59; P22712; Q9BT62; Q71V37; A0A024R4F1; Q53HR3; Q53FT9; Q96GV1; E2DRY6; Q6GMP2; Q9UCH6; Q8WU71; Q16704; Q658M5; Q7Z3V6	0.973319	606	Skeletal muscle	gluconeogenesis
5	17710	P04406	GAPDH	1	Glyceraldehyde-3-phosphate dehydrogenase	2597	E7EUT4; Q53X65; P00354; V9HVZ4	0.972048	589	Skeletal muscle	gluconeogenesis
6	19813	P36871	PGM1	1	Phosphoglucomutase-1	5236	B2R5N9; Q86U74; Q16106; Q16105; B4DDQ8; Q9NTY4; Q96J40; Q6NW22; B7Z6C2; B4DPV0; Q5BKZ9	0.96897	39	Skeletal muscle	gluconeogenesis
7	17936	P60174	TPI1	1	Triosephosphate isomerase	7167	Q6FHP9; D3DUS9; P00938; Q8WWD0; Q6IS07; V9HWK1; Q53HE2; B7Z5D8; Q96AG5	0.968141	53	Skeletal muscle	gluconeogenesis
8	17979	P40926	MDH2	1	Malate dehydrogenase, mitochondrial	4191	G3XAL0; E9PDB2; A8K414; B2RE78; B3KTM1; O43682; B4DE44; A0A024R4K3	0.966042	561	Skeletal muscle	gluconeogenesis
9	17804	P13929	ENO3	1	Beta-enolase	2027	D3DTL2; E7ENK8; B4DUI6; B4DUM6; Q96AE2	0.965125	39	Skeletal muscle	gluconeogenesis
10	15967	Q8N163	CCAR2	1	Cell cycle and apoptosis regulator protein 2	57805	Q8N8M1; Q9HD12; Q8N3G7; B2RB79; A6NL03; Q9NT55; Q8TF34; Q6P0Q9; D3DSR6; Q9H9Q9	0.963904	529	Skeletal muscle	gluconeogenesis
11	17982	P00558	PGK1	1	Phosphoglycerate kinase 1	5230	V9HWF4; Q5J7W1; Q8NI87; B7Z7A9; A8K4W6; Q6IBT6	0.96359	404	Skeletal muscle	gluconeogenesis
12	17980	P18669	PGAM1	1	Phosphoglycerate mutase 1	5223	Q6FHU2; Q9BWC0	0.963145	24	Skeletal muscle	gluconeogenesis
13	17809	P09104; Q6FHV6	ENO2	1	Gamma-enolase	2026	B7Z2X9; Q96J33	0.958428	69	Skeletal muscle	gluconeogenesis
14	17646	P53007	SLC25A1	1	Tricarboxylate transport protein, mitochondrial	6576	B4DP62; Q9BSK6; A8K8E8; D9HTE9	0.957769	386	Skeletal muscle	gluconeogenesis
15	10643	P09972	ALDOC	1	Fructose-bisphosphate aldolase C	230	A0A024QZ64; Q6P0L5; Q3SYL3; Q6FH94; B2R5R3	0.953712	54	Skeletal muscle	gluconeogenesis
16	2281	P17174	GOT1	1	Aspartate aminotransferase, cytoplasmic	2805	B2R6R7; B7Z7E9; Q5VW80	0.943345	49	Skeletal muscle	gluconeogenesis
17	65686	P40925	MDH1	1	Malate dehydrogenase, cytoplasmic	4190	B4DUN2; B7Z3I7; B2R5V5; Q6I9V0; F5H098; V9HWF2	0.942892	23	Skeletal muscle	gluconeogenesis
18	21766	O15055	PER2	1	Period circadian protein homolog 2	8864	Q4ZG49; Q9UQ45; A2I2P7; Q6DT41	0.925581	10	Skeletal muscle	gluconeogenesis
19	7143	O94964	SOGA1	1	C-terminal 80 kDa form	140710	Q14DB2; X6R3R3; Q6ZTG8; Q5JW51; A6NK10	0.925017	9	Skeletal muscle	gluconeogenesis
20	52594	Q9UBK2	PPARGC1A	1	Peroxisome proliferator-activated receptor gamma coactivator 1-alpha	10891	I3RTT8; I3RTT9; G8DM16; B7Z406; I3RTT5; I3RTT6; I3RTT7; Q4W5M7; A0A024R9Q9; Q9UN32; Q3LIG1	0.920212	12	Skeletal muscle	gluconeogenesis
21	29101	P04150	NR3C1	1	Glucocorticoid receptor	2908	A0ZXF9; E5KQF6; B0LPG8; E5KQF5; P04151; D3DQF4; F1D8N4; Q53EP5; Q6N0A4; F5ATB7	0.908625	126	Skeletal muscle	gluconeogenesis
22	24541	Q49AN0	CRY2	1	Cryptochrome-2	1408	Q8IV71; O75148; B4DH32; B4DZD6	0.908543	20	Skeletal muscle	gluconeogenesis
23	19680	Q16526	CRY1	1	Cryptochrome-1	1407	A2I2P0	0.907749	20	Skeletal muscle	gluconeogenesis
24	19603	P21695	GPD1	1	Glycerol-3-phosphate dehydrogenase [NAD(+)], cytoplasmic	2819	Q8N1B0; F8W1L5; A0A024R138	0.906095	5	Skeletal muscle	gluconeogenesis
25	18891	P61964	WDR5	1	WD repeat-containing protein 5	11091	Q9UGP9; Q91VA5; Q9NWX7	0.905719	108	Skeletal muscle	gluconeogenesis
26	13741	Q96EB6	SIRT1	1	NAD-dependent protein deacetylase sirtuin-1	23411	Q2XNF6; A0A024QZQ1; A8K128; Q5JVQ0; Q9Y6F0; Q9GZR9; B0QZ35; E9PC49	0.905709	59	Skeletal muscle	gluconeogenesis
27	30142	Q15119	PDK2	1	[Pyruvate dehydrogenase (acetyl-transferring)] kinase isozyme 2, mitochondrial	5164	Q6P515; A8K3A7; B3KNW0; Q9BS05	0.903673	3	Skeletal muscle	gluconeogenesis
28	19279	Q07869	PPARA	1	Peroxisome proliferator-activated receptor alpha	5465	Q6I9S0; Q16241; Q9Y3N1; Q92486; Q92689; F1D8S4; B0G0X3	0.902198	20	Skeletal muscle	gluconeogenesis
29	6125	O15294	OGT	1	UDP-N-acetylglucosamine--peptide N-acetylglucosaminyltransferase 110 kDa subunit	8473	Q96CC1; Q9UG57; Q8WWM8; Q7Z3K0	0.899468	44	Skeletal muscle	gluconeogenesis
30	6227	P49792	RANBP2	1	E3 SUMO-protein ligase RanBP2	5903	Q53TE2; Q13074; Q15280; Q59FH7	0.89865	82	Skeletal muscle	gluconeogenesis
31	28443	Q12778	FOXO1	1	Forkhead box protein O1	2308	Q6NSK6; O43523; Q5VYC7	0.896767	14	Skeletal muscle	gluconeogenesis
32	50767	O76082	SLC22A5	1	Solute carrier family 22 member 5	6584	A2Q0V1; Q96EH6; Q6ZQZ8; D3DQ87; B2R844	0.894209	2	Skeletal muscle	gluconeogenesis
33	66220	P26927	MST1	1	Hepatocyte growth factor-like protein alpha chain	4485	A6NLA3; Q13350; Q14870; Q6GTN4; A8MSX3; G3XAK1; Q53GN8	0.894146	3	Skeletal muscle	gluconeogenesis
34	17294	P18848	ATF4	1	Cyclic AMP-dependent transcription factor ATF-4	468	Q96AQ3; Q9UH31	0.892526	34	Skeletal muscle	gluconeogenesis
35	14359	P49760	CLK2	1	Dual specificity protein kinase CLK2	1196	E7EQU3; B7Z8N6; B1AVS9; Q96CQ0; A8K7I0; B5MBX6; B1AVT0	0.890113	30	Skeletal muscle	gluconeogenesis
36	27516	P57059	SIK1; SIK1B	1	Serine/threonine-protein kinase SNF1LK	150094; 102724428	Q6ZNL8; A6NC84; Q5R2V5; Q86YJ2	0.890073	7	Skeletal muscle	gluconeogenesis
37	30799	P11498	PC	1	Pyruvate carboxylase, mitochondrial	5091	Q16705; B4DN00; A0A024R5C5	0.88946	24	Skeletal muscle	gluconeogenesis
38	14285	P18847	ATF3	1	Cyclic AMP-dependent transcription factor ATF-3	467	Q5VTZ2; Q8WYM6; Q7Z566; Q6ICQ9	0.888349	21	Skeletal muscle	gluconeogenesis
39	19691	P52824	DGKQ	1	Diacylglycerol kinase theta	1609	Q59FF7; Q6P3W4	0.886856	5	Skeletal muscle	gluconeogenesis
40	46126	Q92520	FAM3C	1	Protein FAM3C	10447	A6NDN2; A8K3R7	0.886094	18	Skeletal muscle	gluconeogenesis
41	10535	P24298	GPT	1	Alanine aminotransferase 1	2875	D3DWM7; Q93076; B0YJ18; P78398	0.885776	2	Skeletal muscle	gluconeogenesis
42	64548	Q8NEM7	SUPT20H	1	Transcription factor SPT20 homolog	55578	Q9Y6A6; A0A024RDW2; E7ER46; Q71RF3; A8K8L1	0.88559	10	Skeletal muscle	gluconeogenesis
43	62732	Q9BQE4	SELENOS	1	Selenoprotein S {ECO:0000303|PubMed:27645994}	55829	Q3B771; Q6GYA4; Q9P0I6	0.885136	3	Skeletal muscle	gluconeogenesis
44	6630	P17706	PTPN2	1	Tyrosine-protein phosphatase non-receptor type 2	5771	A8K955; A8MXU3; Q59F91; Q96AU5; Q96HR2; K7ENG3; A8K3N4; K7EQG9	0.885098	9	Skeletal muscle	gluconeogenesis
45	47767	Q9UBX3	SLC25A10	1	Mitochondrial dicarboxylate carrier	1468	B4E1E9; F6RGN5; Q96BA1; Q542Z3; Q96IP1	0.884875	8	Skeletal muscle	gluconeogenesis
46	16291	P43304	GPD2	1	Glycerol-3-phosphate dehydrogenase, mitochondrial	2820	Q59FR1; Q53T76; Q9HAP9; B3KSA9; A8K4V0	0.884581	5	Skeletal muscle	gluconeogenesis
47	30534	Q7L5Y9	MAEA	1	Macrophage erythroblast attacher	10296	Q9BQ11; Q9H9V6; D6RIB6; B4DJP8; Q5JB54; B4DQT1; Q9NW84; Q6ZRD6; O95285; Q9H9Z4; B3KRN7; B4DVN3	0.884309	4	Skeletal muscle	gluconeogenesis
48	5682	Q02978	SLC25A11	1	Mitochondrial 2-oxoglutarate/malate carrier protein	8402	Q969P7; F5GY65; O75537; Q6IBH0	0.884225	6	Skeletal muscle	gluconeogenesis
49	8067	Q86VZ6	JAZF1	1	Juxtaposed with another zinc finger protein 1	221895	Q8N3L7; A4D195	0.882806	3	Skeletal muscle	gluconeogenesis
50	16499	Q9UJS0	SLC25A13	1	Calcium-binding mitochondrial carrier protein Aralar2	10165	Q546F9; O14575; O14566; Q9NZW1; Q9UNI7	0.882176	3	Skeletal muscle	gluconeogenesis
51	14685	Q13118	KLF10	1	TGFB-inducible early growth response protein 1	7071	Q503B2; O75411; L0R4P6; L0R679; B2R794; A8MVH0	0.88209	12	Skeletal muscle	gluconeogenesis
52	69638	O00757	FBP2	1	Fructose-1,6-bisphosphatase isozyme 2	8789	Q6FI53; Q17R39	0.882008	17	Skeletal muscle	gluconeogenesis
53	50223	P98173	FAM3A	1	Protein FAM3A	60343	B2RBI7; Q5HY76; Q9BU27; A6QRH6; B4DFI8; D3DWX4; Q96H51; D3DWX8	0.880209	4	Skeletal muscle	gluconeogenesis
54	50651	Q969S0	SLC35B4	1	UDP-xylose and UDP-N-acetylglucosamine transporter	84912	Q53GQ7; A4D1P3; Q96K33; Q8TCU7; A6NNS4	0.879667	3	Skeletal muscle	gluconeogenesis
55	7281	O75746	SLC25A12	1	Calcium-binding mitochondrial carrier protein Aralar1	8604	Q96AM8; B3KR64	0.878936	4	Skeletal muscle	gluconeogenesis
56	46075	P16118	PFKFB1	1	6-phosphofructo-2-kinase/fructose-2,6-bisphosphatase 1	5207	Q99951; B4DUN5; B2RA88; I1Z9G4; Q5JXS5	0.878887	4	Skeletal muscle	gluconeogenesis
57	6749	P20393	NR1D1	1	Nuclear receptor subfamily 1 group D member 1	9572	Q15304; Q0P5Z4; F1D8S3	0.875463	5	Skeletal muscle	gluconeogenesis
58	82884	Q96A54	ADIPOR1	1	Adiponectin receptor protein 1 {ECO:0000303|PubMed:12802337}	51094	Q9Y360; B3KMB0; Q53YY6; Q53HS7	0.871907	6	Skeletal muscle	gluconeogenesis
59	61232	O43826	SLC37A4	1	Glucose-6-phosphate exchanger SLC37A4 {ECO:0000305|PubMed:10026167, ECO:0000305|PubMed:21949678}	2542	O96016; A0A024R3H9; Q9UNS4; A8K0S7; A0A024R3L1; Q5J7V4; B4DUH2; Q9UI19	0.850249	1	Skeletal muscle	gluconeogenesis
60	18080	P56211	ARPP19	1	cAMP-regulated phosphoprotein 19	10776	Q86TA6; H3BMD8; Q6IAM2; B2R497; A0A024R5U3; Q9UD70	0.816551	3	Skeletal muscle	gluconeogenesis
61	27254	Q53ET0	CRTC2	1	CREB-regulated transcription coactivator 2	200186	Q7Z3X7; Q6UUV8; Q8N332	0.814216	5	Skeletal muscle	gluconeogenesis
62	32217	Q9BYT8	NLN	1	Neurolysin, mitochondrial	57486	Q9ULJ4	0.809813	2	Skeletal muscle	gluconeogenesis
1	14703	Q6VVB1	NHLRC1	1	E3 ubiquitin-protein ligase NHLRC1	378884	Q6IMH1; Q3SYB1; Q5VUK7	1	4	Skeletal muscle	glucose metabolism
2	25318	P08559	PDHA1	1	Pyruvate dehydrogenase E1 component subunit alpha, somatic form, mitochondrial	5160	Q9UBU0; Q9NP12; Q53H41; Q5JPT8; Q9UNG4; Q9UNG5; A5YVE9; B7Z3X5; B7Z3T7; B2R5P7; Q9UBJ8; A0A024RBX9	0.927642	569	Skeletal muscle	glucose metabolism
3	25311	P11177	PDHB	1	Pyruvate dehydrogenase E1 component subunit beta, mitochondrial	5162	Q9BQ27; B4DDD7; B2R7L0; Q9UFK3; Q6FH45	0.924787	401	Skeletal muscle	glucose metabolism
4	10379	B0LPE5; P31749	AKT1	1	RAC-alpha serine/threonine-protein kinase	207	B3KVH4; Q9BWB6; B2RAM5; B7Z5R1	0.91612	176	Skeletal muscle	glucose metabolism
5	24280	P11413	G6PD	1	Glucose-6-phosphate 1-dehydrogenase	2539	Q8IUA6; Q8IU88; Q16000; Q8IU70; Q96PQ2; Q16765; D3DWX9	0.913966	419	Skeletal muscle	glucose metabolism
6	29740	Q86YI5; P10515	DLAT	1	Dihydrolipoyllysine-residue acetyltransferase component of pyruvate dehydrogenase complex, mitochondrial	1737	Q16783; Q53EP3	0.911075	20	Skeletal muscle	glucose metabolism
7	60878	O95278	EPM2A	1	LAFPTPase {ECO:0000303|PubMed:11175283}	7957	B3KMU5; Q8IX24; B3EWF7; O95483; Q9UEN2; B4DRZ2; Q9BS66; Q5T3F5; Q8IU96; Q8IX25; Q6IS15	0.907605	16	Skeletal muscle	glucose metabolism
8	28443	Q12778	FOXO1	1	Forkhead box protein O1	2308	Q6NSK6; O43523; Q5VYC7	0.907306	14	Skeletal muscle	glucose metabolism
9	26003	Q15118	PDK1	1	[Pyruvate dehydrogenase (acetyl-transferring)] kinase isozyme 1, mitochondrial	5163	D3DPD8; Q308M4; B7Z937; E9PD65; B2R6T1	0.903925	6	Skeletal muscle	glucose metabolism
10	28415	Q15596	NCOA2	1	Nuclear receptor coactivator 2	10499	Q14CD2	0.88842	29	Skeletal muscle	glucose metabolism
11	52595	P35398	RORA	1	Nuclear receptor ROR-alpha	6095	P45445; Q96H83; Q495X4; P35397; P35399	0.885016	17	Skeletal muscle	glucose metabolism
12	29101	P04150	NR3C1	1	Glucocorticoid receptor	2908	A0ZXF9; E5KQF6; B0LPG8; E5KQF5; P04151; D3DQF4; F1D8N4; Q53EP5; Q6N0A4; F5ATB7	0.883672	126	Skeletal muscle	glucose metabolism
13	64191	Q96G03	PGM2	1	Phosphoglucomutase-2	55276	B4E0G8; Q9H0P9; Q53FP5; Q9NV22; Q5QTR0	0.880595	11	Skeletal muscle	glucose metabolism
14	65168	Q86YN6	PPARGC1B	1	Peroxisome proliferator-activated receptor gamma coactivator 1-beta	133522	B3KVW0; Q8TDE4; Q8TDE5; Q8N1N9; A2RUN0; A2RUM8; B7ZM40; Q86YN3; Q86YN4; Q86YN5	0.878971	6	Skeletal muscle	glucose metabolism
15	52598	P51449	RORC	1	Nuclear receptor ROR-gamma	6097	Q6I9R9; Q8NCY8; Q8N5V7; Q5SZR9; F1D8P6	0.876169	23	Skeletal muscle	glucose metabolism
16	19813	P36871	PGM1	1	Phosphoglucomutase-1	5236	B2R5N9; Q86U74; Q16106; Q16105; B4DDQ8; Q9NTY4; Q96J40; Q6NW22; B7Z6C2; B4DPV0; Q5BKZ9	0.875012	39	Skeletal muscle	glucose metabolism
17	10385	P31751	AKT2	1	RAC-beta serine/threonine-protein kinase	208	B2RBD8; B4DG79; Q68GC0; Q0VAN0; Q0VAN1; Q05BV0	0.874573	61	Skeletal muscle	glucose metabolism
18	8067	Q86VZ6	JAZF1	1	Juxtaposed with another zinc finger protein 1	221895	Q8N3L7; A4D195	0.87008	3	Skeletal muscle	glucose metabolism
19	21387	P60484	PTEN	1	Phosphatidylinositol 3,4,5-trisphosphate 3-phosphatase and dual-specificity protein phosphatase PTEN	5728	F2YHV0; Q6ICT7; B2R904; O02679; O00633; F6KD01	0.869522	30	Skeletal muscle	glucose metabolism
20	63592	Q15124	PGM5	1	Phosphoglucomutase-like protein 5	5239	Q9UDH4; B4DLQ6; Q5VYV3; B1AM46; Q8N527	0.867994	8	Skeletal muscle	glucose metabolism
21	65368	Q9UHJ6	SHPK	1	Sedoheptulokinase	23729	Q8WUH3; B2R640	0.866506	1	Skeletal muscle	glucose metabolism
22	32345	Q8TBZ6	TRMT10A	1	tRNA methyltransferase 10 homolog A	93587	V9HVY8; B2R8X7; Q9Y2T9	0.86622	9	Skeletal muscle	glucose metabolism
23	6319	Q9P1Z2	CALCOCO1	1	Calcium-binding and coiled-coil domain-containing protein 1	57658	B3KVA8; Q86WF8; Q71RC3; A0A024RAZ1; Q6FI59; Q9H090; Q96JU3	0.864888	15	Skeletal muscle	glucose metabolism
24	29928	Q9BSF8	BTBD10	1	BTB/POZ domain-containing protein 10	84280	Q86WG1; B7Z228; Q8WXW7; B7Z503; D3DQW7	0.864715	8	Skeletal muscle	glucose metabolism
25	25043	Q6PCE3	PGM2L1	1	Glucose 1,6-bisphosphate synthase	283209	Q96MQ7; Q9UIK3	0.864665	4	Skeletal muscle	glucose metabolism
26	67065	Q16654	PDK4	1	[Pyruvate dehydrogenase (acetyl-transferring)] kinase isozyme 4, mitochondrial	5166	A4D1H4	0.862349	1	Skeletal muscle	glucose metabolism
27	51524	P01344	IGF2	1	Insulin-like growth factor II Ala-25 Del	3481	Q14299; Q1WM26; E3UN46; E3UN45; Q9UC69; B7WP08; C9JAF2; B3KX48; P78449; Q9UC68	0.860534	6	Skeletal muscle	glucose metabolism
28	63321	Q9UPQ4	TRIM35	1	Tripartite motif-containing protein 35	23087	Q86XQ0; E5RGB3; Q8WVA4	0.854465	20	Skeletal muscle	glucose metabolism
29	55113	Q7Z4W1	DCXR	1	L-xylulose reductase	51181	Q9UHY9; Q9BTZ3	0.851659	8	Skeletal muscle	glucose metabolism
30	30142	Q15119	PDK2	1	[Pyruvate dehydrogenase (acetyl-transferring)] kinase isozyme 2, mitochondrial	5164	Q6P515; A8K3A7; B3KNW0; Q9BS05	0.818473	3	Skeletal muscle	glucose metabolism
1	6331	P04075	ALDOA	1	Fructose-bisphosphate aldolase A	226	Q6FI10; Q9UCN2; Q96B15; Q9BWD9; B4DXI7; Q6FH76; V9HWN7	1	786	Skeletal muscle	glycolysis
2	17980	P18669	PGAM1	1	Phosphoglycerate mutase 1	5223	Q6FHU2; Q9BWC0	0.998239	24	Skeletal muscle	glycolysis
3	12531	Q12931	TRAP1	1	Heat shock protein 75 kDa, mitochondrial	10131	Q53FS6; F5H897; B4DR68; D3DUC8; Q9UHL5; O75235; O43642	0.99804	760	Skeletal muscle	glycolysis
4	15876	Q01813	PFKP	1	ATP-dependent 6-phosphofructokinase, platelet type {ECO:0000255|HAMAP-Rule:MF_03184}	5214	Q5VSR8; B3KS15; Q5VSR7	0.997169	745	Skeletal muscle	glycolysis
5	17804	P13929	ENO3	1	Beta-enolase	2027	D3DTL2; E7ENK8; B4DUI6; B4DUM6; Q96AE2	0.996455	39	Skeletal muscle	glycolysis
6	15706	P17858	PFKL	1	ATP-dependent 6-phosphofructokinase, liver type {ECO:0000255|HAMAP-Rule:MF_03184}	5211	Q7L2M7; Q96IH4; Q9BR91; Q96A64	0.996302	699	Skeletal muscle	glycolysis
7	6558	P06733	ENO1	1	Alpha-enolase	2023	Q9UM55; Q4TUS4; B2RD59; P22712; Q9BT62; Q71V37; A0A024R4F1; Q53HR3; Q53FT9; Q96GV1; E2DRY6; Q6GMP2; Q9UCH6; Q8WU71; Q16704; Q658M5; Q7Z3V6	0.995628	606	Skeletal muscle	glycolysis
8	5571	V9HWB8; P14618	PKM	1	Pyruvate kinase PKM	5315	Q9UCV6; Q9UPF2; B4DUU6; B4DFX8; B2R5N8; A6NFK3; Q53GK4; Q9BWB5; B3KRY0; Q96E76; P14786-1; A0A024R5Z9; P14786; B4DNK4	0.993037	593	Skeletal muscle	glycolysis
9	17710	P04406	GAPDH	1	Glyceraldehyde-3-phosphate dehydrogenase	2597	E7EUT4; Q53X65; P00354; V9HVZ4	0.992772	589	Skeletal muscle	glycolysis
10	17936	P60174	TPI1	1	Triosephosphate isomerase	7167	Q6FHP9; D3DUS9; P00938; Q8WWD0; Q6IS07; V9HWK1; Q53HE2; B7Z5D8; Q96AG5	0.990042	53	Skeletal muscle	glycolysis
11	17090	P52789	HK2	1	Hexokinase-2	3099	Q9UN82; D6W5J2; Q8WU87	0.989667	571	Skeletal muscle	glycolysis
12	17982	P00558	PGK1	1	Phosphoglycerate kinase 1	5230	V9HWF4; Q5J7W1; Q8NI87; B7Z7A9; A8K4W6; Q6IBT6	0.988594	404	Skeletal muscle	glycolysis
13	52072	P06744	GPI	1	Glucose-6-phosphate isomerase	2821	Q9BSK5; Q9UHE6; B4DE36; Q9BRD3; B4DG39	0.987428	23	Skeletal muscle	glycolysis
14	17809	P09104; Q6FHV6	ENO2	1	Gamma-enolase	2026	B7Z2X9; Q96J33	0.986792	69	Skeletal muscle	glycolysis
15	24280	P11413	G6PD	1	Glucose-6-phosphate 1-dehydrogenase	2539	Q8IUA6; Q8IU88; Q16000; Q8IU70; Q96PQ2; Q16765; D3DWX9	0.98564	419	Skeletal muscle	glycolysis
16	25043	Q6PCE3	PGM2L1	1	Glucose 1,6-bisphosphate synthase	283209	Q96MQ7; Q9UIK3	0.982829	4	Skeletal muscle	glycolysis
17	10643	P09972	ALDOC	1	Fructose-bisphosphate aldolase C	230	A0A024QZ64; Q6P0L5; Q3SYL3; Q6FH94; B2R5R3	0.979531	54	Skeletal muscle	glycolysis
18	14670	P08237	PFKM	1	ATP-dependent 6-phosphofructokinase, muscle type {ECO:0000255|HAMAP-Rule:MF_03184}	5213	A0A024R0Y5; J3KNX3; Q16815; Q16814; Q6ZTT1	0.963788	40	Skeletal muscle	glycolysis
19	17089	P19367	HK1	1	Hexokinase-1	3098	B3KXY9; Q59FD4; O75574; Q9NNZ4; A0A024QZK7; E9PCK0; Q96HC8; O43444; P78542; A8K7J7; Q9NNZ5; Q5VTC3; O43443	0.949373	42	Skeletal muscle	glycolysis
20	32987	Q96HY7	DHTKD1	1	Probable 2-oxoglutarate dehydrogenase E1 component DHKTD1, mitochondrial	55526	Q9BUM8; Q9HCE2; Q68CU5	0.926226	1	Skeletal muscle	glycolysis
21	6125	O15294	OGT	1	UDP-N-acetylglucosamine--peptide N-acetylglucosaminyltransferase 110 kDa subunit	8473	Q96CC1; Q9UG57; Q8WWM8; Q7Z3K0	0.923629	44	Skeletal muscle	glycolysis
22	7665	Q02218	OGDH	1	2-oxoglutarate dehydrogenase, mitochondrial	4967	B4E2U9; E9PDF2; D3DVL0; B4E3E9; Q9UDX0; E9PCR7; E9PBM1; Q96DD3	0.921875	26	Skeletal muscle	glycolysis
23	39659	Q9NQ88	TIGAR	1	Fructose-2,6-bisphosphatase TIGAR {ECO:0000305}	57103	B2R840	0.918516	6	Skeletal muscle	glycolysis
24	50441	Q9H6Z9	EGLN3	1	HIF-prolyl hydroxylase 3	112399	Q6P1R2; Q3B8N4; Q2TA79; F8W1G2	0.911158	18	Skeletal muscle	glycolysis
25	14685	Q13118	KLF10	1	TGFB-inducible early growth response protein 1	7071	Q503B2; O75411; L0R4P6; L0R679; B2R794; A8MVH0	0.907548	12	Skeletal muscle	glycolysis
26	2089	Q13131	PRKAA1	1	5'-AMP-activated protein kinase catalytic subunit alpha-1	5562	B2R7E1; A8MTQ6; Q9UNQ4; Q86VS1; Q5D0E1; O00286	0.906495	46	Skeletal muscle	glycolysis
27	2100	P54646	PRKAA2	1	5'-AMP-activated protein kinase catalytic subunit alpha-2	5563	Q9H1E8; Q9UD43	0.906169	41	Skeletal muscle	glycolysis
28	59054	P07738	BPGM	1	Bisphosphoglycerate mutase	669	A0A024R782; A4D1N9	0.905316	6	Skeletal muscle	glycolysis
29	5999	O75081	CBFA2T3	1	Protein CBFA2T3	863	O75107; O75082; O75108; Q0P5Z6; D3DX78; O60615; O60616; O60617; Q6P5W6	0.89708	8	Skeletal muscle	glycolysis
30	8555	Q9BRR6	ADPGK	1	ADP-dependent glucokinase	83440	Q8WZ90; Q96NF8; Q9H0A7; Q8NBI1; Q49AU7	0.892669	3	Skeletal muscle	glycolysis
31	69765	Q96P71	NECAB3	1	N-terminal EF-hand calcium-binding protein 3	63941	Q5JWF7; Q5JWF6; Q5JWF5; Q9H8G8; Q9H433; Q9HCQ9; A8K780; Q9HBW7; E1P5N2; Q86VV1	0.8564	1	Skeletal muscle	glycolysis
32	64557	Q8N142	ADSSL1	1	Adenylosuccinate synthetase isozyme 1 {ECO:0000255|HAMAP-Rule:MF_03126}	122622	B3KTV4; Q86TT6; Q8N714	0.83874	2	Skeletal muscle	glycolysis
33	60989	O75356	ENTPD5	1	Ectonucleoside triphosphate diphosphohydrolase 5	957	Q96RX0; A1L4C5; G3V4I0; A0A024R6D3	0.830381	1	Skeletal muscle	glycolysis
1	17984	P30041	PRDX6	1	Peroxiredoxin-6	9588	Q5TAH4; P32077; V9HWC7; Q5ZEZ8; A8JZY7	1	757	Skeletal muscle	lipid degradation
2	27299	Q15102	PAFAH1B3	1	Platelet-activating factor acetylhydrolase IB subunit gamma	5050	A0A024R0L6; Q53X88	0.99085	596	Skeletal muscle	lipid degradation
3	27300	P68402	PAFAH1B2	1	Platelet-activating factor acetylhydrolase IB subunit beta	5049	O00687; A8DPS5; A8DPS6; A8DPS7; Q29459; E9PLP3; V9HW44; Q6IBR6; E9PEJ5	0.985166	417	Skeletal muscle	lipid degradation
4	19338	P51149	RAB7A	1	Ras-related protein Rab-7a	7879	A8K3V6; Q9NWJ0; Q9UPB0	0.98287	416	Skeletal muscle	lipid degradation
5	27697	P43034	PAFAH1B1	1	Platelet-activating factor acetylhydrolase IB subunit alpha {ECO:0000255|HAMAP-Rule:MF_03141}	5048	B2R7Q7; Q8WZ88; Q8WZ89	0.967883	38	Skeletal muscle	lipid degradation
6	32381	O14939	PLD2	1	Phospholipase D2	5338	Q6PGR0; I3L2C9; Q96BY3; O43580; O43579; O43540	0.932688	2	Skeletal muscle	lipid degradation
7	13541	P19174	PLCG1	1	1-phosphatidylinositol 4,5-bisphosphate phosphodiesterase gamma-1	5335	B7ZLY7; Q2V575; Q4LE43; E1P5W4; Q9UFY1; B9EGH4	0.91828	36	Skeletal muscle	lipid degradation
8	6775	Q8IV08	PLD3	1	Phospholipase D3	23646	A0A024R0Q4; Q9BW87; Q92853	0.917603	12	Skeletal muscle	lipid degradation
9	32736	Q8NHP8	PLBD2	1	Putative phospholipase B-like 2 32 kDa form	196463	F5H5E2	0.914986	3	Skeletal muscle	lipid degradation
10	3445	Q8TB40	ABHD4	1	Abhydrolase domain-containing protein 4 {ECO:0000312|HGNC:HGNC:20154}	63874	Q9H9E0; B4DDH7	0.910878	2	Skeletal muscle	lipid degradation
11	61919	Q6IQ20	NAPEPLD	1	N-acyl-phosphatidylethanolamine-hydrolyzing phospholipase D	222236	Q5CZ87; Q769K1	0.90847	1	Skeletal muscle	lipid degradation
12	5722	Q99519	NEU1	1	Sialidase-1	4758	Q5JQI0	0.907338	8	Skeletal muscle	lipid degradation
13	6115	Q99685	MGLL	1	Monoglyceride lipase {ECO:0000312|HGNC:HGNC:17038}	11343	E7EWX8; B2ZGL7; Q96AA5; B3KRC2; B7Z9D1; Q6IBG9	0.905551	1	Skeletal muscle	lipid degradation
14	63888	Q13822	ENPP2	1	Ectonucleotide pyrophosphatase/phosphodiesterase family member 2	5168	Q13827; Q14555; Q9UCR2; Q9UCR3; Q15117; Q9UCR1; Q9UCR4; E9PHP7; A8UHA1; Q9UCQ8; Q9UCR0	0.905395	1	Skeletal muscle	lipid degradation
15	27728	Q01970	PLCB3	1	1-phosphatidylinositol 4,5-bisphosphate phosphodiesterase beta-3	5331	G5E960; Q8N1A4; A5PKZ6	0.90289	6	Skeletal muscle	lipid degradation
16	64336	P14555	PLA2G2A	1	Phospholipase A2, membrane associated	5320	Q6IBD9; A0A024RA96; Q6DN24; Q9UCD2; A8K5I7	0.901442	18	Skeletal muscle	lipid degradation
17	63017	Q9BZM1	PLA2G12A	1	Group XIIA secretory phospholipase A2	81579	Q9BZ89; Q542Y6	0.901092	8	Skeletal muscle	lipid degradation
18	19024	P51178	PLCD1	1	1-phosphatidylinositol 4,5-bisphosphate phosphodiesterase delta-1	5333	Q86VN8; B3KR14; A8K8F9	0.900046	3	Skeletal muscle	lipid degradation
19	36158	P06858	LPL	1	Lipoprotein lipase	4023	Q96FC4; Q16283; B2R5T9; Q16282	0.898422	9	Skeletal muscle	lipid degradation
20	85245	P53816	PLA2G16	1	HRAS-like suppressor 3 {ECO:0000303|PubMed:17374643}	11145	B2R7Q4; A0A024R561; Q3SYI3; B7XAK5; Q9HDD1	0.898084	3	Skeletal muscle	lipid degradation
21	63948	Q9NQ66	PLCB1	1	1-phosphatidylinositol 4,5-bisphosphate phosphodiesterase beta-1	23236	Q9H8H5; Q9UJP6; Q17RQ6; Q9NTH4; Q9NQ65; Q9H4H2; Q5TGC9; Q8IV93; Q9UM26; O60325; D3DW13; D3DW12; Q9BQW2; Q9NQH9; Q5TFF7	0.895339	8	Skeletal muscle	lipid degradation
22	52350	Q8NCC3	PLA2G15	1	LPLA2 {ECO:0000303|PubMed:11790796, ECO:0000303|PubMed:23958596}	23659	Q9Y2B3; Q9NPQ6; B3KMF3; B4DUD1; Q9UG04; Q53GZ1; B4DJW4	0.895015	2	Skeletal muscle	lipid degradation
23	50984	Q05469	LIPE	1	Hormone-sensitive lipase	3991	Q3LRT2; A8K8W7; Q6NSL7	0.866716	3	Skeletal muscle	lipid degradation
24	7406	P0C869	JMJD7-PLA2G4B; PLA2G4B	1	Cytosolic phospholipase A2 beta	8681; 100137049	Q19KD5; Q19KD6; Q59GF9; Q8TB10; Q9UKV7; O95712; B4DRT9	0.850381	4	Skeletal muscle	lipid degradation
25	16004	Q8IY17	PNPLA6	1	Neuropathy target esterase	10908	Q9UG58; B7Z7T2; J3KQS3; B4DFB9; A6NGQ0; O60859; Q86W58; F5H5K9	0.845381	1	Skeletal muscle	lipid degradation
26	63388	Q9BRC7	PLCD4	1	1-phosphatidylinositol 4,5-bisphosphate phosphodiesterase delta-4	84812	Q53FS8	0.836842	2	Skeletal muscle	lipid degradation
27	35610	Q96AD5	PNPLA2	1	Patatin-like phospholipase domain-containing protein 2	57104	Q6XYE5; Q9NQ61; Q9NQ62; O60643; Q5EFF5; Q96ET6	0.836511	9	Skeletal muscle	lipid degradation
28	13852	Q96G97	BSCL2	1	Seipin	26580	Q9BSQ0; Q567S1; Q96SV1; A0A024R549; G3XAE4; A0A024R540	0.836293	3	Skeletal muscle	lipid degradation
29	63639	Q9UL19	RARRES3	1	Retinoic acid receptor responder protein 3	5920	E7ENZ7; B2R599; O95200; B4DDW2	0.834015	4	Skeletal muscle	lipid degradation
30	68722	Q6ZV29	PNPLA7	1	Patatin-like phospholipase domain-containing protein 7	375775	Q9H7N5; Q6ZTS1; Q96N75; Q5T364; B5MDD3; Q658X0; Q658Y3; Q8TAY5; Q86YU8	0.831572	1	Skeletal muscle	lipid degradation
31	28587	Q8N3E9	PLCD3	1	1-phosphatidylinositol 4,5-bisphosphate phosphodiesterase delta-3	113026	Q8TEC1; Q8TF37; Q96FL6	0.828598	1	Skeletal muscle	lipid degradation
32	42489	Q8NCG7	DAGLB	1	Sn1-specific diacylglycerol lipase beta	221955	B3KV90; Q8TED3; Q8N2N2; Q8WXE6; B4DQU0; Q6PIX3; Q8N9S1; A4D2P3	0.817395	1	Skeletal muscle	lipid degradation
1	42489	Q8NCG7	DAGLB	1	Sn1-specific diacylglycerol lipase beta	221955	B3KV90; Q8TED3; Q8N2N2; Q8WXE6; B4DQU0; Q6PIX3; Q8N9S1; A4D2P3	1	1	Skeletal muscle	lipid metabolism
2	67481	O60240	PLIN1	1	Perilipin-1	5346	Q8N5Y6	0.845871	2	Skeletal muscle	lipid metabolism
3	64996	Q9UG56	PISD	1	Phosphatidylserine decarboxylase proenzyme, mitochondrial {ECO:0000255|HAMAP-Rule:MF_03208}	23761	Q9UGA9; O43207; Q96GQ2; A0A024R1K5; O95535; B1AKM7; Q6IC28	0.841243	3	Skeletal muscle	lipid metabolism
4	3449	Q8WTS1	ABHD5	1	1-acylglycerol-3-phosphate O-acyltransferase ABHD5	51099	B2R9K0; Q9Y369	0.835671	2	Skeletal muscle	lipid metabolism
5	17984	P30041	PRDX6	1	Peroxiredoxin-6	9588	Q5TAH4; P32077; V9HWC7; Q5ZEZ8; A8JZY7	0.695953	757	Skeletal muscle	lipid metabolism
6	42333	Q15185	PTGES3	1	Prostaglandin E synthase 3	10728	Q8WU70; A0A087WYT3; B4DHP2; A0A024RB32; B4DP21; A8K7D0; B4DP11	0.695924	747	Skeletal muscle	lipid metabolism
7	6438	E9KL44; P40939	HADHA	1	Trifunctional enzyme subunit alpha, mitochondrial	3030	B4DYP2; Q53T69; Q96GT7; Q16679; B2R7L4; Q53TA2; Q9UQC5	0.692722	697	Skeletal muscle	lipid metabolism
8	27299	Q15102	PAFAH1B3	1	Platelet-activating factor acetylhydrolase IB subunit gamma	5050	A0A024R0L6; Q53X88	0.689565	596	Skeletal muscle	lipid metabolism
9	16407	P49327	FASN	1	3-hydroxyacyl-[acyl-carrier-protein] dehydratase	2194	Q4LE83; Q969R1; Q96C68; Q16702; Q96IT0; Q6P4U5; Q6SS02; Q13479	0.688495	532	Skeletal muscle	lipid metabolism
10	21374	O00327	ARNTL	1	Aryl hydrocarbon receptor nuclear translocator-like protein 1	406	O00314; Q4G136; B2RCL8; Q99631; A8K645; B7WPG7; Q8IUT4; O00316; O00317; B5ME11; O00315; D3DQW6; O00313; A2I2N6; Q99649	0.68687	16	Skeletal muscle	lipid metabolism
11	14325	P02649	APOE	1	Apolipoprotein E	348	B2RC15; C0JYY5; Q9P2S4	0.686742	556	Skeletal muscle	lipid metabolism
12	15656	O75477	ERLIN1	1	SPFH domain-containing protein 1	10613	Q53HV0; B0QZ42; D3DR65	0.686498	541	Skeletal muscle	lipid metabolism
13	46417	O75608; Q6IAQ1	LYPLA1	1	Acyl-protein thioesterase 1	10434	A0A087X1K9; O43202; Q9UQF9; B4DP64	0.685902	536	Skeletal muscle	lipid metabolism
14	60797	Q12770	SCAP	1	Sterol regulatory element-binding protein cleavage-activating protein	22937	Q8WUA1; Q8N2E0	0.685774	535	Skeletal muscle	lipid metabolism
15	45286	Q15126	PMVK	1	Phosphomevalonate kinase	10654	Q6FGV9; Q5TZW9	0.685645	530	Skeletal muscle	lipid metabolism
16	17638	Q16698	DECR1	1	2,4-dienoyl-CoA reductase, mitochondrial	1666	Q93085; B7Z6B8; Q2M304; A0A024R9D7	0.68545	509	Skeletal muscle	lipid metabolism
17	35867	O95372	LYPLA2	1	Acyl-protein thioesterase 2	11313	Q7Z4Z2	0.685116	525	Skeletal muscle	lipid metabolism
18	19338	P51149	RAB7A	1	Ras-related protein Rab-7a	7879	A8K3V6; Q9NWJ0; Q9UPB0	0.678601	416	Skeletal muscle	lipid metabolism
19	15860	O94905	ERLIN2	1	SPFH domain-containing protein 2	11160	D3DSW0; Q86VS6; Q6NW21; Q86W49; B4DM38; A8K5S9; A0JLQ1	0.676965	389	Skeletal muscle	lipid metabolism
20	5163	P53396	ACLY	1	ATP-citrate synthase	47	A0A024R1T9; Q13037; B4DIM0; Q9BRL0; A0A024R1Y2; B4E3P0	0.676688	393	Skeletal muscle	lipid metabolism
21	19551	Q6IAX1; P37268	FDFT1	1	Squalene synthase	2222	B4DJE5; B7Z9R8; B4DT56; B3KQ95; Q96GT0; B4DWP0; B4DND3; B7Z1J3	0.676659	387	Skeletal muscle	lipid metabolism
22	50423	Q13907	IDI1	1	Isopentenyl-diphosphate Delta-isomerase 1	3422	Q53GQ6; Q8WUX8; Q86U81; B4E155; Q32Q13; Q9BQ74; Q96IZ4	0.676353	381	Skeletal muscle	lipid metabolism
23	2006	Q9UGI9	PRKAG3	1	5'-AMP-activated protein kinase subunit gamma-3	53632	Q4V779; Q9NRL1; A0A024R426; Q4QQG8	0.674555	7	Skeletal muscle	lipid metabolism
24	6067	O15516	CLOCK	1	Circadian locomoter output cycles protein kaput	9575	Q53EU0; A0AV01; Q3ZCT4; A2I2N9; O14516; Q9UIT8	0.674283	22	Skeletal muscle	lipid metabolism
25	21766	O15055	PER2	1	Period circadian protein homolog 2	8864	Q4ZG49; Q9UQ45; A2I2P7; Q6DT41	0.665541	10	Skeletal muscle	lipid metabolism
26	24541	Q49AN0	CRY2	1	Cryptochrome-2	1408	Q8IV71; O75148; B4DH32; B4DZD6	0.664504	20	Skeletal muscle	lipid metabolism
27	29323	Q9BV79	MECR	1	Enoyl-[acyl-carrier-protein] reductase, mitochondrial {ECO:0000305}	51102	Q5SYU2; Q5SYU1; Q5SYU0; Q6IBU9; B3KT72; Q9Y373	0.663764	7	Skeletal muscle	lipid metabolism
28	7125	O60488	ACSL4	1	Long-chain-fatty-acid--CoA ligase 4	2182	O60849; O60848; D3DUY2; Q5JWV8	0.659554	3	Skeletal muscle	lipid metabolism
29	16229	Q53GQ0	HSD17B12	1	Very-long-chain 3-oxoacyl-CoA reductase {ECO:0000305}	51144	A8K9B0; Q96JU2; Q9Y6G8; Q96EA9; D3DR23	0.658745	28	Skeletal muscle	lipid metabolism
30	13741	Q96EB6	SIRT1	1	NAD-dependent protein deacetylase sirtuin-1	23411	Q2XNF6; A0A024QZQ1; A8K128; Q5JVQ0; Q9Y6F0; Q9GZR9; B0QZ35; E9PC49	0.657077	59	Skeletal muscle	lipid metabolism
31	12982	P55084	HADHB	1	Trifunctional enzyme subunit beta, mitochondrial	3032	Q96C77; O14969; F5GZQ3; B2RB16; Q9H3F5; Q9T2V8; B4E2W0; Q53TA6	0.655007	22	Skeletal muscle	lipid metabolism
32	16443	P51659	HSD17B4	1	Peroxisomal multifunctional enzyme type 2	3295	B3KSP2; G5E9S2; B4DVS5; E7EWE5; B4DNV1; F5HE57; E9PB82; B2R659	0.654913	17	Skeletal muscle	lipid metabolism
33	1972	Q9Y478	PRKAB1	1	5'-AMP-activated protein kinase subunit beta-1	5564	Q9Y6V8; Q9UEX2; Q9UBV0; Q9UE20; A0A024RBN1	0.653689	19	Skeletal muscle	lipid metabolism
34	52598	P51449	RORC	1	Nuclear receptor ROR-gamma	6097	Q6I9R9; Q8NCY8; Q8N5V7; Q5SZR9; F1D8P6	0.653405	23	Skeletal muscle	lipid metabolism
35	30799	P11498	PC	1	Pyruvate carboxylase, mitochondrial	5091	Q16705; B4DN00; A0A024R5C5	0.653083	24	Skeletal muscle	lipid metabolism
36	7312	P50225	SULT1A1	1	Sulfotransferase 1A1	6817	Q92818; Q9BVU6; Q9UGG7; Q86U58; Q2NL71	0.652598	34	Skeletal muscle	lipid metabolism
37	35819	Q6FII3; Q9UKR5	ERG28	1	Probable ergosterol biosynthetic protein 28	11161	Q9P093; Q9UPI2; Q86TW5	0.652567	53	Skeletal muscle	lipid metabolism
38	19680	Q16526	CRY1	1	Cryptochrome-1	1407	A2I2P0	0.652547	20	Skeletal muscle	lipid metabolism
39	27697	P43034	PAFAH1B1	1	Platelet-activating factor acetylhydrolase IB subunit alpha {ECO:0000255|HAMAP-Rule:MF_03141}	5048	B2R7Q7; Q8WZ88; Q8WZ89	0.651325	38	Skeletal muscle	lipid metabolism
40	16473	P50416	CPT1A	1	Carnitine O-palmitoyltransferase 1, liver isoform	1374	Q8WZ48; Q9BWK0; A0A024R5F4; Q8TCU0; B2RAQ8	0.649327	18	Skeletal muscle	lipid metabolism
41	68933	P04180	LCAT	1	Phosphatidylcholine-sterol acyltransferase	3931	Q53XQ3	0.649124	2	Skeletal muscle	lipid metabolism
42	7117	O95573	ACSL3	1	Long-chain-fatty-acid--CoA ligase 3	2181	Q8IUM9; Q60I92; B3KMA6; A0A024R497	0.649074	5	Skeletal muscle	lipid metabolism
43	6434	Q13011	ECH1	1	Delta(3,5)-Delta(2,4)-dienoyl-CoA isomerase, mitochondrial	1891	Q96EZ9; Q8WVX0; A8K745	0.6474	27	Skeletal muscle	lipid metabolism
44	64049	Q9NPA3	MID1IP1	1	Mid1-interacting protein 1	58526	D3DWB2	0.647269	4	Skeletal muscle	lipid metabolism
45	14518	P38398	BRCA1	1	Breast cancer type 1 susceptibility protein	672	Q6IN79; Q1RMC1; E9PFZ0; Q7KYU9; Q3LRJ0; A0A024R1V0; O15129; Q3LRJ6	0.64431	205	Skeletal muscle	lipid metabolism
46	15836	Q9NZ01	TECR	1	Very-long-chain enoyl-CoA reductase {ECO:0000305}	9524	Q6IBB2; B3KSQ1; B2RD55; O75350; Q9BWK3; Q9Y6P0	0.644066	37	Skeletal muscle	lipid metabolism
47	1990	P54619	PRKAG1	1	5'-AMP-activated protein kinase subunit gamma-1	5571	A0A024R125; B4DDT7; F8VYY9; Q8N7V9	0.64326	23	Skeletal muscle	lipid metabolism
48	27267	Q6Y1H2	HACD2	1	Very-long-chain (3R)-3-hydroxyacyl-CoA dehydratase 2 {ECO:0000305}	201562	-	0.641494	3	Skeletal muscle	lipid metabolism
49	13409	P61916	NPC2	1	NPC intracellular cholesterol transporter 2 {ECO:0000312|HGNC:HGNC:14537}	10577	Q29413; Q15668; A0A024R6C0; G3V3E8; B4DQV7	0.641213	11	Skeletal muscle	lipid metabolism
50	1998	Q9UGJ0	PRKAG2	1	5'-AMP-activated protein kinase subunit gamma-2	51422	Q9NUZ9; Q9ULX8; Q53Y07; Q75MP4; Q6NUI0; Q9UDN8	0.639427	7	Skeletal muscle	lipid metabolism
51	21204	Q14995	NR1D2	1	Nuclear receptor subfamily 1 group D member 2	9975	B2R8Q3; Q6I9S1; Q6NSM0; Q86XD4; O00402; F1D8P2; B4DXD3	0.639203	15	Skeletal muscle	lipid metabolism
52	2100	P54646	PRKAA2	1	5'-AMP-activated protein kinase catalytic subunit alpha-2	5563	Q9H1E8; Q9UD43	0.633455	41	Skeletal muscle	lipid metabolism
53	64242	P09110	ACAA1	1	3-ketoacyl-CoA thiolase, peroxisomal	30	G5E935; A0A024R2M6; Q96CA6	0.632658	18	Skeletal muscle	lipid metabolism
54	2089	Q13131	PRKAA1	1	5'-AMP-activated protein kinase catalytic subunit alpha-1	5562	B2R7E1; A8MTQ6; Q9UNQ4; Q86VS1; Q5D0E1; O00286	0.632361	46	Skeletal muscle	lipid metabolism
55	3922	P11310	ACADM	1	Medium-chain specific acyl-CoA dehydrogenase, mitochondrial	34	Q9NYF1; B4DJE7; Q5T4U5; Q5T4U4; Q5HYG7; B7Z9I1	0.632296	42	Skeletal muscle	lipid metabolism
56	19295	P07602	PSAP	1	Saposin-B-Val	5660	P07292; Q92739; Q92741; P15793; Q92742; P78558; P78541; P78538; Q53Y86; Q6IBQ6; A0A024QZQ2; Q92740; P78546; P78547	0.631774	34	Skeletal muscle	lipid metabolism
57	13974	P36956	SREBF1	1	Processed sterol regulatory element-binding protein 1	6720	B0I4X3; Q6PFW7; B0I4X4; Q6P4R7; Q8TAK9; Q6PJ36; Q59F52; Q16062; D3DXC4	0.63074	21	Skeletal muscle	lipid metabolism
58	19279	Q07869	PPARA	1	Peroxisome proliferator-activated receptor alpha	5465	Q6I9S0; Q16241; Q9Y3N1; Q92486; Q92689; F1D8S4; B0G0X3	0.628523	20	Skeletal muscle	lipid metabolism
59	16142	O95470	SGPL1	1	Sphingosine-1-phosphate lyase 1 {ECO:0000305}	8879	Q7Z732; Q9UN89; Q9ULG8; B2RBD4	0.626643	16	Skeletal muscle	lipid metabolism
60	7677	P49585	PCYT1A	1	Choline-phosphate cytidylyltransferase A	5130	Q86Y88; A9LYK9; D3DXB1	0.625924	64	Skeletal muscle	lipid metabolism
61	15786	Q06136	KDSR	1	3-ketodihydrosphingosine reductase	2531	A0A024R292; B2R5Y1; B4DMX0	0.62474	11	Skeletal muscle	lipid metabolism
62	17795	Q9NPH2	ISYNA1	1	Inositol-3-phosphate synthase 1	51477	Q9NSU0; B3KRT1; Q9H2Y2; Q9BT65; G5E9U0; Q7Z525; Q6NXT5; Q9NVW7	0.624396	25	Skeletal muscle	lipid metabolism
63	4835	P45954	ACADSB	1	Short/branched chain specific acyl-CoA dehydrogenase, mitochondrial	36	Q5SQN6; Q96CX7; B4DQ51	0.62241	5	Skeletal muscle	lipid metabolism
64	19416	P42765	ACAA2	1	3-ketoacyl-CoA thiolase, mitochondrial	10449	B3KNP8; Q9BUT6	0.622237	45	Skeletal muscle	lipid metabolism
65	6614	P41222	PTGDS	1	Prostaglandin-H2 D-isomerase	5730	Q9UCC9; Q9UC22; Q7M4P3; A0A024R8G3; Q5SQ10; Q9UCD9; B2R727	0.621677	71	Skeletal muscle	lipid metabolism
66	6440	P30084	ECHS1	1	Enoyl-CoA hydratase, mitochondrial	1892	O00739; Q96H54; Q5VWY1	0.620574	41	Skeletal muscle	lipid metabolism
67	19380	P22455	FGFR4	1	Fibroblast growth factor receptor 4	2264	Q14309; B4DVP5; Q71TW8; Q8TDA0; J3KPQ0; Q96KE5; G3JVM2; G3JVM7; G3JVM5; G3JVM9; O43785	0.619593	17	Skeletal muscle	lipid metabolism
68	15908	Q96G23	CERS2	1	Ceramide synthase 2	29956	Q5SZE5; Q9NW79; D3DV06; Q9HD96	0.619208	9	Skeletal muscle	lipid metabolism
69	68152	Q92748	THRSP	1	Thyroid hormone-inducible hepatic protein	7069	B2R4W7	0.618743	20	Skeletal muscle	lipid metabolism
70	62018	P14324	FDPS	1	Farnesyl pyrophosphate synthase	2224	A0A087X090; E9PCI9; Q96G29; D3DV91	0.617631	30	Skeletal muscle	lipid metabolism
71	52595	P35398	RORA	1	Nuclear receptor ROR-alpha	6095	P45445; Q96H83; Q495X4; P35397; P35399	0.617428	17	Skeletal muscle	lipid metabolism
72	18944	Q9NY65; Q08426	EHHADH	1	Enoyl-CoA hydratase/3,2-trans-enoyl-CoA isomerase	1962	A8K6Y3; B3KPW9; Q2M3N4; Q58EZ5; D3DNU0; B4DWG3; B2RCX2	0.617212	97	Skeletal muscle	lipid metabolism
73	48713	P23786	CPT2	1	Carnitine O-palmitoyltransferase 2, mitochondrial	1376	Q5SW68; B2R6S0; Q9BQ26	0.617132	8	Skeletal muscle	lipid metabolism
74	5724	O60869	EDF1	1	Endothelial differentiation-related factor 1	8721	Q5T5T2; Q9UIM1	0.617019	13	Skeletal muscle	lipid metabolism
75	6749	P20393	NR1D1	1	Nuclear receptor subfamily 1 group D member 1	9572	Q15304; Q0P5Z4; F1D8S3	0.616967	5	Skeletal muscle	lipid metabolism
76	13541	P19174	PLCG1	1	1-phosphatidylinositol 4,5-bisphosphate phosphodiesterase gamma-1	5335	B7ZLY7; Q2V575; Q4LE43; E1P5W4; Q9UFY1; B9EGH4	0.616032	36	Skeletal muscle	lipid metabolism
77	15907	O95674	CDS2	1	Phosphatidate cytidylyltransferase 2	8760	Q5TDY4; Q5TDY3; Q5TDY2; B2RDC6; Q5TDY5; Q9BYK5; Q9NTT2; D3DW04	0.615975	4	Skeletal muscle	lipid metabolism
78	29079	P48651	PTDSS1	1	Phosphatidylserine synthase 1	9791	B4DE85; E5RFC5; Q9BUQ5	0.615959	2	Skeletal muscle	lipid metabolism
79	29077	Q9BW60	ELOVL1	1	Elongation of very long chain fatty acids protein 1 {ECO:0000255|HAMAP-Rule:MF_03201, ECO:0000305}	64834	Q8WXU3; Q53HT2; Q9Y396; B4DP24; Q9NVD9; Q5JUY3	0.61578	1	Skeletal muscle	lipid metabolism
80	32643	Q9UBM7	DHCR7	1	7-dehydrocholesterol reductase	1717	O60492; A0A024R5F7; O60717; B2R6Z2	0.61578	1	Skeletal muscle	lipid metabolism
81	41938	Q8WUD6	CHPT1	1	Cholinephosphotransferase 1	56994	Q8IWQ4; Q8IWQ5; B3KQM2; Q7Z7H2; Q7Z7H1; Q7Z7H0; Q9NRQ7; Q8WYI4; Q9Y6M6; Q9NRQ6	0.61578	1	Skeletal muscle	lipid metabolism
82	5722	Q99519	NEU1	1	Sialidase-1	4758	Q5JQI0	0.615624	8	Skeletal muscle	lipid metabolism
83	30234	P53602	MVD	1	Diphosphomevalonate decarboxylase	4597	Q53Y65	0.615505	24	Skeletal muscle	lipid metabolism
84	25729	Q15125	EBP	1	3-beta-hydroxysteroid-Delta(8),Delta(7)-isomerase	10682	Q6IBI9; A0A024QYX0; Q6FGL3	0.61543	6	Skeletal muscle	lipid metabolism
85	7443	Q12772	SREBF2	1	Processed sterol regulatory element-binding protein 2	6721	A0A024R1Q0; Q05BD5; Q86V36; Q9UH04; Q6GTH7	0.614925	42	Skeletal muscle	lipid metabolism
86	24065	P83111	LACTB	1	Serine beta-lactamase-like protein LACTB, mitochondrial {ECO:0000305}	114294	P83096	0.614352	1	Skeletal muscle	lipid metabolism
87	13074	Q00341	HDLBP	1	HDL-binding protein	3069	Q9UCY3; E7EM71; A0A024R4E5; B4DTQ2; Q53QU2	0.614228	37	Skeletal muscle	lipid metabolism
88	6775	Q8IV08	PLD3	1	Phospholipase D3	23646	A0A024R0Q4; Q9BW87; Q92853	0.613771	12	Skeletal muscle	lipid metabolism
89	16210	Q6P1A2	LPCAT3	1	O-acyltransferase domain-containing protein 5	10162	Q9BW40; Q92980; Q7KZS1; B2RDH0; B7Z3N3	0.61346	2	Skeletal muscle	lipid metabolism
90	12248	Q9BY76	ANGPTL4	1	Angiopoietin-related protein 4	51129	F5H0I2; Q53HQ6; Q9Y5B3; B4E089; Q53HU1; A8MY84; Q9HBV4; Q6UXN0; Q9NZU4; D6W670	0.613354	11	Skeletal muscle	lipid metabolism
91	12501	Q9Y5L0	TNPO3	1	Transportin-3	23534	Q96GU9; A4D1K9; Q96G71; C9IZM0; A0A024R794; Q9Y3R2; B3KMX1; Q6NUM1	0.612994	24	Skeletal muscle	lipid metabolism
92	15983	Q96N66	MBOAT7	1	O-acyltransferase domain-containing protein 7 {ECO:0000303|PubMed:18094042}	79143	A9C4B6; Q99908; Q7L5N2; Q05DF0; B4DQ87; Q9BPV2; Q9BRE9; B0V3I5	0.612755	2	Skeletal muscle	lipid metabolism
93	7977	P27544	CERS1	1	Ceramide synthase 1	10715	B4DE47; Q5XG75	0.612755	2	Skeletal muscle	lipid metabolism
94	42400	Q9H3P7	ACBD3	1	Golgi resident protein GCP60, N-terminally processed	64746	B2RB29; Q8IZC5; Q9H6U3; Q5VTJ0; Q6P9F1; A0A024R3P9; Q8N4D6	0.612691	24	Skeletal muscle	lipid metabolism
95	15676	Q86UL3	GPAT4	1	Glycerol-3-phosphate acyltransferase 4 {ECO:0000312|HGNC:HGNC:20880}	137964	Q2TU73; Q86V89	0.612644	2	Skeletal muscle	lipid metabolism
96	61786	Q15738	NSDHL	1	Sterol-4-alpha-carboxylate 3-dehydrogenase, decarboxylating	50814	D3DWT6; O00344	0.612644	2	Skeletal muscle	lipid metabolism
97	64632	Q53EU6	GPAT3	1	Glycerol-3-phosphate acyltransferase 3 {ECO:0000312|HGNC:HGNC:28157}	84803	Q96NA3; A0A024RDG5; Q6GPI6; Q68CJ4	0.612644	2	Skeletal muscle	lipid metabolism
98	63047	Q16836	HADH	1	Hydroxyacyl-coenzyme A dehydrogenase, mitochondrial	3033	Q4W5B4; O00753; O00397; O00324; J3KQ17; E9PF18	0.612606	16	Skeletal muscle	lipid metabolism
99	13462	P00387	CYB5R3	1	NADH-cytochrome b5 reductase 3 membrane-bound form	1727	Q9UL55; Q9UL56; Q8TDL8; B1AHF2; Q8WTS8; B7Z7L3; Q9UEN4; O75675; Q9UEN5	0.612528	8	Skeletal muscle	lipid metabolism
100	47686	Q7L5N7	LPCAT2	1	Lysophosphatidylcholine acyltransferase 2	54947	Q6MZJ6; A3KBM1; Q9NX23	0.612172	1	Skeletal muscle	lipid metabolism
1	14518	P38398	BRCA1	1	Breast cancer type 1 susceptibility protein	672	Q6IN79; Q1RMC1; E9PFZ0; Q7KYU9; Q3LRJ0; A0A024R1V0; O15129; Q3LRJ6	1	205	Skeletal muscle	lipid synthesis
2	2100	P54646	PRKAA2	1	5'-AMP-activated protein kinase catalytic subunit alpha-2	5563	Q9H1E8; Q9UD43	0.999723	41	Skeletal muscle	lipid synthesis
3	5163	P53396	ACLY	1	ATP-citrate synthase	47	A0A024R1T9; Q13037; B4DIM0; Q9BRL0; A0A024R1Y2; B4E3P0	0.997164	393	Skeletal muscle	lipid synthesis
4	13849	P42345	MTOR	1	Serine/threonine-protein kinase mTOR	2475	Q96QG3; Q6LE87; Q4LE76; Q9Y4I3; Q5TER1	0.992275	44	Skeletal muscle	lipid synthesis
5	2089	Q13131	PRKAA1	1	5'-AMP-activated protein kinase catalytic subunit alpha-1	5562	B2R7E1; A8MTQ6; Q9UNQ4; Q86VS1; Q5D0E1; O00286	0.981248	46	Skeletal muscle	lipid synthesis
6	69439	Q08357	SLC20A2	1	Sodium-dependent phosphate transporter 2	6575	B2RBR4; B4DJ71	0.941289	2	Skeletal muscle	lipid synthesis
7	15912	Q8WUM9	SLC20A1	1	Sodium-dependent phosphate transporter 1	6574	Q6DHX8; Q9UQ82; Q08344; A7LNJ1	0.909493	3	Skeletal muscle	lipid synthesis
8	6889	Q9NR19	ACSS2	1	Acetyl-coenzyme A synthetase, cytoplasmic	55902	Q9UJ15; A6NE90; Q9NQP7; Q6DKJ3; Q96EL0; A6NLR6; Q8N238; Q96FY7; Q4G0E8; Q5QPH3; Q5QPH2	0.89672	4	Skeletal muscle	lipid synthesis
1	19055	Q15637	SF1	1	Splicing factor 1	7536	A0A024R588; A0A024R572; Q15913; A0A024R5D9; Q14819; C9JJE2; Q969H7; Q8IY00; A0A024R566; Q92745; Q92744; Q9UEI0; B7Z1Q1; Q14818; Q9BW01	1	767	Skeletal muscle	nucleic acid
2	12400	O14744	PRMT5	1	Protein arginine N-methyltransferase 5, N-terminally processed	10419	B5BU10; D3DS33; A8MTP3; B4DV00; B4DY30; A8MZ91; Q6IBR1; Q9UKH1; E2QRE7; B4DX49	0.99328	766	Skeletal muscle	nucleic acid
3	21077	A3RJH1; Q92499	DDX1	1	ATP-dependent RNA helicase DDX1	1653	B4DME8; B4DPN6	0.991851	758	Skeletal muscle	nucleic acid
4	14083	Q9Y230	RUVBL2	1	48 kDa TBP-interacting protein	10856	Q6PK27; Q6FIB9; E7ETE5; B3KQ59; B3KNL2; Q9Y361	0.99054	743	Skeletal muscle	nucleic acid
5	17589	P35637	FUS	1	RNA-binding protein FUS	2521	Q13344; Q6IBQ5; Q9H4A8	0.989785	744	Skeletal muscle	nucleic acid
6	14749	Q9UKM9	RALY	1	hnRNP core protein C-like 2	22913	Q14621; Q2M365; Q5QPL8; Q53GL6; Q9BQX6; Q9UJE3	0.981887	570	Skeletal muscle	nucleic acid
7	7685	P36776	LONP1	1	Lon protease homolog, mitochondrial {ECO:0000255|HAMAP-Rule:MF_03120}	9361	Q8N8K8; Q9UQ95; P36777; F5GZ27; E5KMH8; B3KPH8; D6W635	0.979885	586	Skeletal muscle	nucleic acid
8	17816	Q15365; Q53SS8	PCBP1	1	Poly(rC)-binding protein 1	5093	Q13157; Q14975	0.978699	570	Skeletal muscle	nucleic acid
9	45447	P62633	CNBP	1	Cellular nucleic acid-binding protein	7555	Q5U0E9; A8K7V4; Q5QJR0; Q96NV3; Q4JGY1; P20694; D3DNB9; D3DNC0; D3DNC1; Q6PJI7; B4DP17; B2RAV9; Q4JGY0; E9PDR7	0.977789	574	Skeletal muscle	nucleic acid
10	5577	Q8IX12	CCAR1	1	Cell division cycle and apoptosis regulator protein 1	55749	Q5VUP6; B4DRK8; Q6PIZ0; Q6X935; Q9NVA7; A1L4P7; A0JLT7; A8K9D4; Q32NE3; B4DNP8; Q9NWM6; Q5EBM3; Q9H8N4; Q9NVQ0	0.976999	553	Skeletal muscle	nucleic acid
11	17674	Q15366	PCBP2	1	Poly(rC)-binding protein 2	5094	A8K7X6; G3V0E8; Q68Y55; Q6IPF4; Q32Q82; I6L8F9; Q59HD4; F8VYL7; B4DXP5; Q6PKG5	0.976667	532	Skeletal muscle	nucleic acid
12	12539	P42704	LRPPRC	1	Leucine-rich PPR motif-containing protein, mitochondrial	10128	Q96D84; Q7Z7A6; A0PJE3; Q6ZUD8; A8K1V1; Q53PC0; Q53QN7; E5KNY5	0.976449	548	Skeletal muscle	nucleic acid
13	47563	O14776	TCERG1	1	Transcription elongation regulator 1	10915	Q59EA1; Q2NKN2	0.975889	527	Skeletal muscle	nucleic acid
14	12641	Q13283	G3BP1	1	Ras GTPase-activating protein-binding protein 1	10146	Q6ZP53; Q5U0Q1; Q5HYE9	0.975358	522	Skeletal muscle	nucleic acid
15	63317	Q9ULD9	ZNF608	1	Zinc finger protein 608	57507	Q68D12; Q8IY05; A7E2W9; B3KPE6; Q9Y5A1; Q3SYM6	0.975208	1	Skeletal muscle	nucleic acid
16	17213	P68036	UBE2L3	1	Ubiquitin-conjugating enzyme E2 L3	7332	B2R4A7; B4DDG1; P70653; Q9HAV1; B4DSZ4; P51966; A0A024R1A4; E7EWS7	0.974257	448	Skeletal muscle	nucleic acid
17	68727	O43776	NARS	1	Asparagine--tRNA ligase, cytoplasmic	4677	Q53GU6; B4DG16	0.972397	412	Skeletal muscle	nucleic acid
18	28638	P12268	IMPDH2	1	Inosine-5'-monophosphate dehydrogenase 2 {ECO:0000255|HAMAP-Rule:MF_03156}	3615	Q6LEF3	0.971017	413	Skeletal muscle	nucleic acid
19	24280	P11413	G6PD	1	Glucose-6-phosphate 1-dehydrogenase	2539	Q8IUA6; Q8IU88; Q16000; Q8IU70; Q96PQ2; Q16765; D3DWX9	0.970833	419	Skeletal muscle	nucleic acid
20	6230	Q93062	RBPMS	1	RNA-binding protein with multiple splicing	11030	D3DSU9; B4E3T4; D3DSV0; Q92516; Q92517; Q92518; Q96J26	0.970579	142	Skeletal muscle	nucleic acid
21	13861	P36406	TRIM23	1	E3 ubiquitin-protein ligase TRIM23	373	Q9BZY5; Q9BZY4	0.969758	169	Skeletal muscle	nucleic acid
22	20893	Q96AP4	ZUFSP; ZUP1	1	Zinc finger with UFM1-specific peptidase domain protein	221302	Q96NV6; Q5TD92; Q6PJH7	0.961416	4	Skeletal muscle	nucleic acid
23	21097	Q8IXH7	NELFCD	1	Negative elongation factor C/D	51497	H0UI80; Q9UGN2; Q9P029; Q9H405; Q9UGN3; B4DE06; Q9NVX5; Q9H888; Q9UGN1; Q9BYL2; Q9H8T3	0.961117	18	Skeletal muscle	nucleic acid
24	17831	Q9Y265	RUVBL1	1	49 kDa TBP-interacting protein	8607	Q53Y27; P82276; Q53HK5; Q1KMR0; Q53HL7; Q9BSX9; B2R5S0	0.95635	50	Skeletal muscle	nucleic acid
25	14451	P14373	TRIM27	1	Zinc finger protein RFP	5987	Q5RJA8; Q9BZY6; A2BE15; Q9UJL3; Q5ST26; Q6NXR9; Q6LA73	0.954754	218	Skeletal muscle	nucleic acid
26	13550	Q9BQA1	WDR77	1	Methylosome protein 50	79084	Q9BWY3; Q6JZZ5; Q3LID2; Q96GK4; A0A024R0H7; Q53FU2; B3KMW6; B4DP38	0.954505	35	Skeletal muscle	nucleic acid
27	28216	Q6ZRS2	SRCAP	1	Helicase SRCAP	10847	B0JZA6; O15026; Q7Z744; Q9Y5L9	0.954018	17	Skeletal muscle	nucleic acid
28	17745	Q9P2P1	NYNRIN	1	Protein NYNRIN	57523	Q9HAC4; Q86TR3; Q6P153	0.953255	3	Skeletal muscle	nucleic acid
29	5972	Q99816	TSG101	1	Tumor susceptibility gene 101 protein	7251	Q9BUM5	0.952236	100	Skeletal muscle	nucleic acid
30	19351	Q9Y3Z3	SAMHD1	1	Deoxynucleoside triphosphate triphosphohydrolase SAMHD1	25939	Q9H004; Q8N491; Q9H005; Q59H15; Q9H3U9; E1P5V2; B4E2A5; Q5JXG8	0.950607	28	Skeletal muscle	nucleic acid
31	12634	Q08211	DHX9	1	NDH II {ECO:0000303|PubMed:8344961, ECO:0000303|PubMed:9111062}	1660	Q32Q22; Q6PD69; B3KU66; Q5VY62; Q12803; Q05CI5; Q99556; B2RNV4	0.949424	110	Skeletal muscle	nucleic acid
32	46664	O95872	GPANK1	1	G patch domain and ankyrin repeat-containing protein 1	7918	A0A024RCU2; B2RA66; B0UXA2; Q5SQ49; A6NG25	0.947471	9	Skeletal muscle	nucleic acid
33	28602	Q6P2C8	MED27	1	Mediator of RNA polymerase II transcription subunit 27	9442	O95401; Q5VTA5; Q5VTA4; V9GYV9; A0A024R8B7; Q4F964; Q9BU57; Q9NYR4	0.945807	22	Skeletal muscle	nucleic acid
34	13466	P46937	YAP1	1	Transcriptional coactivator YAP1	10413	E3WEB5; E3WEB6; K0L195; K0KYZ8; F5H202; B4DTY1; B7ZA01; A0A024R3E4; K0KQ18; K0KVU2; E9PRV2; K0L1G3; Q7Z574; Q86T74; Q8IUY9	0.94523	57	Skeletal muscle	nucleic acid
35	68686	Q6P1N9	TATDN1	1	Putative deoxyribonuclease TATDN1	83940	B2R5J0; Q9BY40; Q8TD02	0.944404	35	Skeletal muscle	nucleic acid
36	69931	P57723	PCBP4	1	Poly(rC)-binding protein 4	57060	Q96AH7; Q9GZT1; A0A024R320	0.942727	4	Skeletal muscle	nucleic acid
37	5136	O96019	ACTL6A	1	Actin-like protein 6A	86	B3KMN1; Q9BVS8; D3DNR9; Q8TAE5; Q9H0W6	0.942708	23	Skeletal muscle	nucleic acid
38	28022	Q8TBK6	ZCCHC10	1	Zinc finger CCHC domain-containing protein 10	54819	B3KVL5; G3XAM1; Q9NXR4; B4DU89; D6R9G7	0.942187	44	Skeletal muscle	nucleic acid
39	24548	Q8WX92	NELFB	1	Negative elongation factor B	25920	Q9ULN8; A2BFA3; Q96EW5; Q9Y3W0; Q9H9R4	0.941963	25	Skeletal muscle	nucleic acid
40	13130	Q13049	TRIM32	1	E3 ubiquitin-protein ligase TRIM32	22954	A0A024R843; Q9NQP8	0.940441	35	Skeletal muscle	nucleic acid
41	14265	Q01130	SRSF2	1	Serine/arginine-rich splicing factor 2	6427	A0A024R8U5; B4DN89; Q53FN0; H0YG49; B3KWD5	0.939529	69	Skeletal muscle	nucleic acid
42	12817	P14923	JUP	1	Junction plakoglobin	3728	Q9BWC4; Q7L3S5; Q9HCX9; Q15151; Q15093; Q86W21	0.939079	49	Skeletal muscle	nucleic acid
43	12388	O60678	PRMT3	1	Protein arginine N-methyltransferase 3	10196	Q8WUV3; A0A0A0MSN7; B4DUC7	0.938179	28	Skeletal muscle	nucleic acid
44	33495	Q9H7E2	TDRD3	1	Tudor domain-containing protein 3	81550	Q53XA6; Q6P992; A0A024QZE0; B2MWP9	0.937448	9	Skeletal muscle	nucleic acid
45	5489	Q9ULK4	MED23	1	Mediator of RNA polymerase II transcription subunit 23	9439	Q9H0J2; Q9Y5P7; O95403; Q05DL5; Q5JWT4; B9TX55; Q9Y667; Q5JWT3; Q9NTT9; Q6P9H6; Q9NTU0	0.934	67	Skeletal muscle	nucleic acid
46	28606	Q9H944	MED20	1	Mediator of RNA polymerase II transcription subunit 20	9477	Q5T8J4; Q9Y429; B4DE08; O95821	0.933813	24	Skeletal muscle	nucleic acid
47	5790	Q13490	BIRC2	1	Baculoviral IAP repeat-containing protein 2	329	Q4TTG0; Q16516; B4E026	0.932396	41	Skeletal muscle	nucleic acid
48	29841	P20839	IMPDH1	1	Inosine-5'-monophosphate dehydrogenase 1 {ECO:0000255|HAMAP-Rule:MF_03156}	3614	B3KNP7; B4DE09; A6NDW5; B3KVM8; A6NNI6; C9JV30; J3KNX8; Q96NU2; Q8N194; A4D0Z7; A4D0Z6; B3KRZ3	0.928557	15	Skeletal muscle	nucleic acid
49	5560	Q969G3	SMARCE1	1	SWI/SNF-related matrix-associated actin-dependent regulator of chromatin subfamily E member 1	6605	B3KMC1; A0A024R1S7; C0IMW4; C0IMW5; C0IMW7; B4DFR4; H7C3F6; O43539	0.928204	57	Skeletal muscle	nucleic acid
50	13493	Q9UER7	DAXX	1	Death domain-associated protein 6	1616	O14747; F5ANJ6; B4E1C1; B4E1I3; Q9BWI3; O15141; F5H082; Q5STK9; Q53F85; O15208; A0A024RCS3; F5ANJ7	0.928125	61	Skeletal muscle	nucleic acid
51	25577	O60828	PQBP1	1	Polyglutamine-binding protein 1 {ECO:0000303|PubMed:10332029, ECO:0000303|PubMed:11163963}	10084	Q9GZU4; C9JQA1; Q9GZZ4; Q4VY36; Q4VY38; Q4VY25; Q4VY26; Q4VY27; Q4VY37; Q4VY29; Q4VY35; Q4VY34; Q9GZP2; Q4VY30	0.926327	31	Skeletal muscle	nucleic acid
52	8733	Q8WTP8	AEN	1	Apoptosis-enhancing nuclease	64782	C9J571; Q9H9X7; Q9BSA5	0.926041	22	Skeletal muscle	nucleic acid
53	17751	Q13330	MTA1	1	Metastasis-associated protein MTA1	9112	Q96GI8; Q9BRL8; Q8NFI8; Q86SW2; A5PLK4	0.92515	27	Skeletal muscle	nucleic acid
54	15881	Q9Y6J9	TAF6L	1	TAF6-like RNA polymerase II p300/CBP-associated factor-associated factor 65 kDa subunit 6L	10629	A8K0D4; B2RAT0; A0A024R5A7; Q96HA6	0.924807	4	Skeletal muscle	nucleic acid
55	69570	Q8WYQ9	ZCCHC14	1	Zinc finger CCHC domain-containing protein 14	23174	Q9UFP0; D3DUN1; O60324; Q3MJD8	0.924588	4	Skeletal muscle	nucleic acid
56	51843	Q92925	SMARCD2	1	SWI/SNF-related matrix-associated actin-dependent regulator of chromatin subfamily D member 2	6603	A6NNQ7; Q7L2I6; B4E1R6; B4DV56; Q9UHZ1; A5PLL5; J3KMX2	0.924377	28	Skeletal muscle	nucleic acid
57	12438	Q9UHD2	TBK1	1	Serine/threonine-protein kinase TBK1	29110	Q8IYV3; Q9NUJ5; A8K4S4	0.923498	32	Skeletal muscle	nucleic acid
58	26907	Q14191	WRN	1	Werner syndrome ATP-dependent helicase	7486	Q59F09; A1KYY9	0.923382	9	Skeletal muscle	nucleic acid
59	5041	Q9UKV3	ACIN1	1	Apoptotic chromatin condensation inducer in the nucleus	22985	O75158; D3DS45; Q9UKV2; Q9UKV1; Q9UG91; B2RTT4; B4DQZ7	0.923098	52	Skeletal muscle	nucleic acid
60	6847	Q9UBB9	TFIP11	1	Tuftelin-interacting protein 11	24144	Q5H8V8; Q20WL0; A0A024R1I7; Q9Y2Q8; O95908; Q9UGV7	0.922408	107	Skeletal muscle	nucleic acid
61	24109	Q6IAZ5; O43513	MED7	1	Mediator of RNA polymerase II transcription subunit 7	9443	-	0.920086	10	Skeletal muscle	nucleic acid
62	17366	P52948	NUP98	1	Nuclear pore complex protein Nup98-Nup96	4928	Q9NT02; Q8IUT2; Q8WYB0; Q9UF57; Q9H3Q4; Q96E54; Q9Y6J5; Q9Y6J4; Q9UHX0	0.916055	130	Skeletal muscle	nucleic acid
63	24106	Q9Y3C7	MED31	1	Mediator of RNA polymerase II transcription subunit 31	51003	B2R4L9	0.915676	52	Skeletal muscle	nucleic acid
64	33429	O95551	TDP2	1	Tyrosyl-DNA phosphodiesterase 2	51567	Q2TBE2; Q7Z6U5; Q5JYM0; B4DKL8; B4DQ95; Q9NYY9; Q9NUK5	0.911942	25	Skeletal muscle	nucleic acid
65	30305	Q12962	TAF10	1	Transcription initiation factor TFIID subunit 10	6881	Q13175; Q6FH13; O00703	0.911597	15	Skeletal muscle	nucleic acid
66	24032	O95402	MED26	1	Mediator of RNA polymerase II transcription subunit 26	9441	Q0VGB6; A1A4S3	0.910168	4	Skeletal muscle	nucleic acid
67	7633	P35609	ACTN2	1	Alpha-actinin-2	88	B2RCS5; Q59FD9; Q86TF4; Q86TI8; F6THM6; B1ANE4	0.910082	72	Skeletal muscle	nucleic acid
68	6625	O00422	SAP18	1	Histone deacetylase complex subunit SAP18	10284	X6RAL5; Q2TTR4; Q8N606; Q6IAW9; B2R494; Q9UF14	0.908822	60	Skeletal muscle	nucleic acid
69	26100	O94864	SUPT7L	1	STAGA complex 65 subunit gamma	9913	Q6IB21; Q9H2T6; B4E3W3	0.908703	4	Skeletal muscle	nucleic acid
70	7619	P12814	ACTN1	1	Alpha-actinin-1	87	A0A024R694; Q1HE25; B7TY16; B4DHH3; B3V8S3; Q9BTN1	0.907184	59	Skeletal muscle	nucleic acid
71	59444	Q92784	DPF3	1	Zinc finger protein DPF3	8110	F5H575; A8MSI3; F8W7T1; Q6ZT41; Q6P9E6; B7Z276; Q9H7Y5; Q32UJ0	0.905973	8	Skeletal muscle	nucleic acid
72	64548	Q8NEM7	SUPT20H	1	Transcription factor SPT20 homolog	55578	Q9Y6A6; A0A024RDW2; E7ER46; Q71RF3; A8K8L1	0.905697	10	Skeletal muscle	nucleic acid
73	24537	Q16514	TAF12	1	Transcription initiation factor TFIID subunit 12	6883	Q5T077; Q15775; D3DPM5	0.904421	4	Skeletal muscle	nucleic acid
74	6004	O00151	PDLIM1	1	PDZ and LIM domain protein 1	9124	B2RBS6; V9HW92; Q5VZH5; Q9BPZ9	0.904207	19	Skeletal muscle	nucleic acid
75	30122	Q99497	PARK7	1	Protein/nucleic acid deglycase DJ-1 {ECO:0000305|PubMed:25416785, ECO:0000305|PubMed:28596309}	11315	Q7LFU2; V9HWC2; Q6DR95; B2R4Z1; O14805	0.904133	26	Skeletal muscle	nucleic acid
76	21145	Q9Y4E5	ZNF451	1	E3 SUMO-protein ligase ZNF451 {ECO:0000303|PubMed:26524494}	26036	Q86YE4; Q9C0G1; B4DYS2; Q5VVF1; Q8N380; Q8TD15; Q96JY2; Q9NQM1; Q5VVE9	0.902859	24	Skeletal muscle	nucleic acid
77	5943	Q13287	NMI	1	N-myc-interactor	9111	B5BU69; Q53TI8; Q8WTW2; Q9BVE5	0.902415	46	Skeletal muscle	nucleic acid
78	6597	Q16512	PKN1	1	Serine/threonine-protein kinase N1	5585	Q8IUV5; Q9UD44; B3KVN3; A8K7W5; Q15143; B2R9R4; Q504U4	0.900721	25	Skeletal muscle	nucleic acid
79	13823	P27695	APEX1	1	DNA-(apurinic or apyrimidinic site) lyase, mitochondrial	328	Q99775; Q969L5; Q5TZP7	0.899258	41	Skeletal muscle	nucleic acid
80	6478	Q8IYM9	TRIM22	1	E3 ubiquitin-protein ligase TRIM22	10346	B4DQS5; Q05CQ0; Q15521	0.898806	7	Skeletal muscle	nucleic acid
81	46765	Q9UKD1	GMEB2	1	Glucocorticoid modulatory element-binding protein 2	26205	Q9H431; Q5TDS0; Q9H4X8; E1P5J3; Q9ULF1; Q9UF78; Q9H4X7	0.898399	5	Skeletal muscle	nucleic acid
82	24679	Q9P2R6	RERE	1	Arginine-glutamic acid dipeptide repeats protein	473	B1AKN3; O75359; O43393; Q5VXL9; Q9Y2W4; O75046; Q6P6B9; A0A024R4E9	0.897743	20	Skeletal muscle	nucleic acid
83	46593	Q8WW01	TSEN15	1	tRNA-splicing endonuclease subunit Sen15	116461	B4DKP0; B1ALV0; E9PPN1; Q9BZQ5	0.897716	3	Skeletal muscle	nucleic acid
84	21085	P61201	COPS2	1	COP9 signalosome complex subunit 2	9318	Q9BY54; O88950; Q9UNQ5; Q59EL2; Q9UNI2; Q15647; Q9R249; Q6FGP4	0.897368	35	Skeletal muscle	nucleic acid
85	52261	P52655	GTF2A1	1	Transcription initiation factor IIA alpha chain	2957	Q3KNQ9	0.896408	24	Skeletal muscle	nucleic acid
86	16091	Q9P0J7	KCMF1	1	E3 ubiquitin-protein ligase KCMF1	56888	Q53SC7; Q9H8P5; Q9UFE8; Q9BWK2; Q4ZG04	0.89619	23	Skeletal muscle	nucleic acid
87	31531	Q15653	NFKBIB	1	NF-kappa-B inhibitor beta	4793	A8K3F4; Q96BJ7; G5E9C2	0.895877	12	Skeletal muscle	nucleic acid
88	65842	O43255	SIAH2	1	E3 ubiquitin-protein ligase SIAH2	6478	O43270	0.895496	21	Skeletal muscle	nucleic acid
89	13955	Q8IYB3	SRRM1	1	Serine/arginine repetitive matrix protein 1	10250	Q5VVN4; O60585	0.895395	31	Skeletal muscle	nucleic acid
90	13833	Q9UBZ4	APEX2	1	DNA-(apurinic or apyrimidinic site) lyase 2	27301	B4DWI9; B7ZA71; E5KN95; Q9Y5X7	0.895234	9	Skeletal muscle	nucleic acid
91	7794	Q15544	TAF11	1	Transcription initiation factor TFIID subunit 11	6882	B2R8R3; B4DY18; Q9UHS0	0.895134	9	Skeletal muscle	nucleic acid
92	5313	Q9P1U0	ZNRD1	1	DNA-directed RNA polymerase I subunit RPA12	30834	Q2L6J2	0.894827	13	Skeletal muscle	nucleic acid
93	27793	Q6L8Q7	PDE12	1	2',5'-phosphodiesterase 12	201626	Q8IYU3; Q8TE78; Q8NDU2; B4DTU8	0.89464	18	Skeletal muscle	nucleic acid
94	12321	Q15327	ANKRD1	1	Ankyrin repeat domain-containing protein 1	27063	Q96LE7	0.894027	7	Skeletal muscle	nucleic acid
95	7708	Q92878	RAD50	1	DNA repair protein RAD50	10111	O43254; A5D6Y3; Q6GMT7; Q9UP86; B9EGF5; Q6P5X3	0.893872	20	Skeletal muscle	nucleic acid
96	25713	Q9BSV6	TSEN34	1	tRNA-splicing endonuclease subunit Sen34	79042	Q9BVT1; B0V3J1; A6NNB1; B4DT51; Q9H6H5; E7EQB3; A0A024R4N9	0.893616	8	Skeletal muscle	nucleic acid
97	25427	Q9HBD1	RC3H2	1	Roquin-2	54542	Q9NXE1; Q4VXB1; Q96F27; Q8N3D6; Q9NWN9; Q86ST6; Q5JPD7; Q9H5J2; Q9HBD2; A0A024R899	0.893505	4	Skeletal muscle	nucleic acid
98	13450	P54198	HIRA	1	Protein HIRA	7290	Q05BU9; Q8IXN2	0.89336	11	Skeletal muscle	nucleic acid
99	24451	Q96N46	TTC14	1	Tetratricopeptide repeat protein 14	151613	Q86TA5; Q69YS0; Q6UWJ7; G5E9X0; Q8TF22	0.893356	14	Skeletal muscle	nucleic acid
100	2165	Q9BTE6	AARSD1; PTGES3L-AARSD1	1	Alanyl-tRNA editing protein Aarsd1	80755; 100885850	B4DI73	0.892408	38	Skeletal muscle	nucleic acid
1	17987	O00746	NME4	1	Nucleoside diphosphate kinase, mitochondrial	4833	A2IDD0; Q5U0M9; A0A087WVT9	1	4	Skeletal muscle	nucleotide metabolism
2	15871	Q13232	NME3	1	Nucleoside diphosphate kinase 3	4832	Q9BWH4	0.996714	7	Skeletal muscle	nucleotide metabolism
3	36052	P22392; Q6FHN3	NME1-NME2; NME2	1	Nucleoside diphosphate kinase B	4831; 654364	A8MWA3; Q6LCT6; Q1WM23; F6XY72	0.926753	51	Skeletal muscle	nucleotide metabolism
4	25423	P54819	AK2	1	Adenylate kinase 2, mitochondrial, N-terminally processed {ECO:0000255|HAMAP-Rule:MF_03168}	204	B4DHH7; Q5EB54; Q8TCY2; Q5TIF7; Q16856; Q8TCY3; B4DL64; A8K6L1	0.90864	547	Skeletal muscle	nucleotide metabolism
5	46366	P15531	NME1	1	Nucleoside diphosphate kinase A	4830	Q86XQ2; Q6FGK3; Q9UDJ6	0.908157	38	Skeletal muscle	nucleotide metabolism
6	60781	P33316	DUT	1	Deoxyuridine 5'-triphosphate nucleotidohydrolase, mitochondrial	1854	A8K650; O14785; Q6NSA3; Q16708; Q6FHN1; B4DPR5; Q16860; Q96Q81	0.891469	66	Skeletal muscle	nucleotide metabolism
7	1235	Q969T7	NT5C3B	1	7-methylguanosine phosphate-specific 5'-nucleotidase {ECO:0000305|PubMed:23223233}	115024	Q7L3B7; C9JKC4; A8MWB9	0.871054	65	Skeletal muscle	nucleotide metabolism
8	1243	P49902	NT5C2	1	Cytosolic purine 5'-nucleotidase	22978	Q5JUV5; D3DR91; B7Z382; A8K6K2	0.868312	21	Skeletal muscle	nucleotide metabolism
9	68049	Q9BY32	ITPA	1	Inosine triphosphate pyrophosphatase {ECO:0000255|HAMAP-Rule:MF_03148}	3704	A4UIM5; O14878; Q9BYX0; Q9BYN1; Q5JWH4; Q9H3H8; A2A2N2; B2BCH7	0.863544	31	Skeletal muscle	nucleotide metabolism
10	66783	Q08623	PUDP	1	Pseudouridine-5'-phosphatase {ECO:0000312|HGNC:HGNC:16818}	8226	Q96EB8; E9PAV8; Q53F84; B7Z6Q3; B2R7X6; B4DV93; F5GWZ2	0.862354	8	Skeletal muscle	nucleotide metabolism
11	27289	P00568	AK1	1	Adenylate kinase isoenzyme 1 {ECO:0000255|HAMAP-Rule:MF_03171}	203	Q5T9B7; Q9BVK9; Q6FGX9; Q9UQC7	0.855585	5	Skeletal muscle	nucleotide metabolism
12	24657	Q9Y5B8	NME7	1	Nucleoside diphosphate kinase 7	29922	A0A024R8Z7; B3KSW9; A8K3T6; A8MY09; Q5TGZ4	0.854776	30	Skeletal muscle	nucleotide metabolism
13	11913	Q01433	AMPD2	1	AMP deaminase 2	271	Q16688; Q9UDX8; Q5T695; Q16729; Q96IA1; Q14857; A0A024R098; Q16686; Q14856; B4DK50; Q16687; B4DZI5; B2RB47; Q9UDX9; E9PNG0; Q9UMU4; Q5T693	0.847335	9	Skeletal muscle	nucleotide metabolism
14	31171	O43598	DNPH1	1	2'-deoxynucleoside 5'-phosphate N-hydrolase 1 {ECO:0000255|HAMAP-Rule:MF_03036}	10591	B2LUJ9	0.84713	8	Skeletal muscle	nucleotide metabolism
15	1230	Q9H0P0	NT5C3A	1	Cytosolic 5'-nucleotidase 3A {ECO:0000305|PubMed:15968458, ECO:0000305|PubMed:24603684}	51251	Q9UC42; Q6IPZ1; A8K253; Q9P0P5; Q7L3G6; Q9UC43; A0A024RA81; B2RAA5; B8ZZC4; Q6NXS6; Q9UC44; Q9UC45	0.84643	3	Skeletal muscle	nucleotide metabolism
16	8198	P00813	ADA	1	Adenosine deaminase	100	Q6LA59; F5GWI4; Q53F92	0.838829	8	Skeletal muscle	nucleotide metabolism
17	63067	O75414	NME6	1	Nucleoside diphosphate kinase 6	10201	B4DM99; Q96E73; Q53HM5; B4DGW7; Q9BQ63	0.794109	1	Skeletal muscle	nucleotide metabolism
18	50772	Q8TCD5	NT5C	1	5'(3')-deoxyribonucleotidase, cytosolic type	30833	V9HWF3; J3KRC4; Q9NP82; Q96HS6	0.780159	1	Skeletal muscle	nucleotide metabolism
1	12436	O00463	TRAF5	1	TNF receptor-associated factor 5	7188	D3DT93; B4E0A2; B4DIS9; Q6FHY1	1	28	Skeletal muscle	nutrient
2	64978	Q9NRF2	SH2B1	1	SH2B adapter protein 1	25970	A8K2R7; Q96FK3; B3KNV5; Q9Y3Y3; A0A024QZD2; B4DLN5; Q9NRF3; Q9NRF1; Q9P2P7; A0A024QZC2; A0A024QZ92; Q96SX3	0.978183	8	Skeletal muscle	nutrient
3	9633	O00468	AGRN	1	Agrin C-terminal 110 kDa subunit	375790	Q96IC1; Q60FE1; Q5SVA1; Q5SVA2; Q8N4J5; Q7KYS8; Q9BTD4	0.952828	3	Skeletal muscle	nutrient
4	82884	Q96A54	ADIPOR1	1	Adiponectin receptor protein 1 {ECO:0000303|PubMed:12802337}	51094	Q9Y360; B3KMB0; Q53YY6; Q53HS7	0.937193	6	Skeletal muscle	nutrient
5	85510	Q86V24	ADIPOR2	1	Adiponectin receptor protein 2 {ECO:0000303|PubMed:25969726}	79602	Q9H737; Q53YY5	0.914033	2	Skeletal muscle	nutrient
6	71658	Q86WK9	PAQR7	1	Membrane progestin receptor alpha {ECO:0000303|PubMed:23763432}	164091	Q5XKF9; A2A2D3; Q86VE4	0.901222	1	Skeletal muscle	nutrient
7	66542	P17181	IFNAR1	1	Interferon alpha/beta receptor 1	3454	B4DNT3; Q6PKD7; Q53H11; Q8WTZ2; Q53GW9; Q7M4L2; B2R6L9; D3DSF0	0.900871	4	Skeletal muscle	nutrient
8	66371	Q8IU57	IFNLR1	1	IL-28 receptor subunit alpha	163702	Q5VTX7; Q5VTX5; Q8IV66; Q5VTX8; Q6ZML8; Q8IZI8; Q8IZI7	0.90007	1	Skeletal muscle	nutrient
9	15076	Q9NQ84	GPRC5C	1	G-protein coupled receptor family C group 5 member C	55890	A0A024R8N9; Q9NZG5; B5BUN4; Q2NL85; Q9BSP0	0.88209	1	Skeletal muscle	nutrient
1	7153	P67870	CSNK2B	1	Casein kinase II subunit beta	1460	Q4VX47; N0E4C7; P07312; B0UXA9; P13862	1	873	Skeletal muscle	receptor
2	26330	P52292	KPNA2	1	Importin subunit alpha-1	3838	B9EJD6; Q9BRU5; Q6NVW7; Q53YE3; Q7Z726	0.997871	797	Skeletal muscle	receptor
3	12745	P61978	HNRNPK	1	Heterogeneous nuclear ribonucleoprotein K	3190	Q922Y7; Q5T6W4; Q07244-2; Q07244-1; Q6IBN1; Q96J62; Q07244; Q15671; Q59F98; Q60577; B4DUQ1	0.994519	793	Skeletal muscle	receptor
4	185	P31946	YWHAB	1	14-3-3 protein beta/alpha, N-terminally processed	7529	V9HWD6; E1P616; A8K9K2	0.992624	785	Skeletal muscle	receptor
5	6464	Q15942	ZYX	1	Zyxin	7791	Q6I9S4; Q96AF9; A4D2G6; B4DQX7	0.991744	782	Skeletal muscle	receptor
6	7069	Q13492	PICALM	1	Phosphatidylinositol-binding clathrin assembly protein	8301	A0A024R5P1; F8VPG7; Q4LE54; A0A024R5L7; O60700; B4DTM3; Q86XZ9; Q6GMQ6; E9PN05	0.99142	739	Skeletal muscle	receptor
7	5582	P23528	CFL1	1	Cofilin-1	1072	B3KUQ1; Q53Y87; V9HWI5; Q9UCA2	0.990829	772	Skeletal muscle	receptor
8	6040	P21333	FLNA	1	Filamin-A	2316	E9KL45; E9PHF0; Q5HY55; Q5HY53; Q8NF52; Q60FE5; Q6NXF2	0.990584	765	Skeletal muscle	receptor
9	17589	P35637	FUS	1	RNA-binding protein FUS	2521	Q13344; Q6IBQ5; Q9H4A8	0.990467	744	Skeletal muscle	receptor
10	7846	P04792	HSPB1	1	Heat shock protein beta-1	3315	B2R4N8; Q9UC31; Q96EI7; Q9UC35; Q9UC34; Q9UC36; V9HW43; Q6FI47; Q96C20	0.990185	733	Skeletal muscle	receptor
11	19190	P62993	GRB2	1	Growth factor receptor-bound protein 2	2885	P29354; B0LPF3; Q14450; Q63059; Q63057; P29354-1	0.99005	664	Skeletal muscle	receptor
12	5446	P08107; P0DMV8; P0DMV9; A8K5I0	HSPA1A; HSPA1B	1	HSP70-1 {ECO:0000303|PubMed:14656967, ECO:0000303|PubMed:2538825}	3303; 3304	B4E3B6; Q9UQM0; Q5SP17; Q9UQL9; Q5JQI4; B3KTT5; P19790	0.98985	759	Skeletal muscle	receptor
13	13544	P63000	RAC1	1	Ras-related C3 botulinum toxin substrate 1	5879	Q3Y4D3; P15154-2; P15154-1; Q5JAA8; Q9BTB4; P15154; O95501; A4D2P1; A4D2P0	0.989694	766	Skeletal muscle	receptor
14	7654	O43707	ACTN4	1	Alpha-actinin-4 {ECO:0000305}	81	A4K467; O76048; D6PXK4	0.989692	750	Skeletal muscle	receptor
15	42333	Q15185	PTGES3	1	Prostaglandin E synthase 3	10728	Q8WU70; A0A087WYT3; B4DHP2; A0A024RB32; B4DP21; A8K7D0; B4DP11	0.989344	747	Skeletal muscle	receptor
16	12470	Q00610	CLTC	1	Clathrin heavy chain 1	1213	D3DU00; Q86TF2; Q6N0A0; A0A087WVQ6	0.989182	769	Skeletal muscle	receptor
17	13727	Q5T6U8; P17096	HMGA1	1	High mobility group protein HMG-I/HMG-Y	3159	Q9UKB0; P10910; Q5T6U9	0.98906	728	Skeletal muscle	receptor
18	6735	A5YKK6	CNOT1	1	CCR4-NOT transcription complex subunit 1	23019	Q68DX7; Q9BVZ6; Q9UFR8; Q8TB53; Q9UI27; Q8IWB8; Q7Z3K2; Q9Y2L0	0.988969	736	Skeletal muscle	receptor
19	14403	P07947	YES1	1	Tyrosine-protein kinase Yes	7525	A6NLB3; D3DUH1	0.98881	735	Skeletal muscle	receptor
20	5480	Q9UPN3	MACF1	1	Microtubule-actin cross-linking factor 1, isoforms 1/2/3/5	23499	Q9H540; Q8WXY2; Q96PK2; Q6ZSD7; Q8WXY1; E9PJT0; O75053; B1ALC5; Q9ULG9; Q9UKP0; Q5VW20	0.988455	753	Skeletal muscle	receptor
21	18860	P26583	HMGB2	1	High mobility group protein B2	3148	Q5U072; B2R4K8; D3DP37	0.988336	790	Skeletal muscle	receptor
22	14083	Q9Y230	RUVBL2	1	48 kDa TBP-interacting protein	10856	Q6PK27; Q6FIB9; E7ETE5; B3KQ59; B3KNL2; Q9Y361	0.987981	743	Skeletal muscle	receptor
23	16046	O14980	XPO1	1	Exportin-1	7514	Q99433; D6W5E2; A8K1K5; Q63HP8; Q68CP3; A6NL14; B3KWD0	0.987837	764	Skeletal muscle	receptor
24	18370	Q14160	SCRIB	1	Protein scribble homolog	23513	A0PJK8; Q8WWV8; Q96C69; Q7Z5D1; Q6P496; Q96GG1	0.987666	735	Skeletal muscle	receptor
25	13022	P08648	ITGA5	1	Integrin alpha-5 heavy chain	3678	Q96HA5	0.987504	727	Skeletal muscle	receptor
26	16391	P11717	IGF2R	1	Cation-independent mannose-6-phosphate receptor	3482	Q7Z7G9; Q96PT5	0.987142	728	Skeletal muscle	receptor
27	13407	P78371; V9HW96	CCT2	1	T-complex protein 1 subunit beta	10576	A8K402; Q6IAT3; B5BTY7; B7Z243; B7ZAT2; Q14D36; B7Z7K4	0.987035	739	Skeletal muscle	receptor
28	12531	Q12931	TRAP1	1	Heat shock protein 75 kDa, mitochondrial	10131	Q53FS6; F5H897; B4DR68; D3DUC8; Q9UHL5; O75235; O43642	0.986989	760	Skeletal muscle	receptor
29	12400	O14744	PRMT5	1	Protein arginine N-methyltransferase 5, N-terminally processed	10419	B5BU10; D3DS33; A8MTP3; B4DV00; B4DY30; A8MZ91; Q6IBR1; Q9UKH1; E2QRE7; B4DX49	0.986988	766	Skeletal muscle	receptor
30	27088	P42566	EPS15	1	Epidermal growth factor receptor substrate 15	2060	Q5SRH4; B2R8J7; B7Z240; D3DPJ2	0.986974	727	Skeletal muscle	receptor
31	16289	Q9Y6I3	EPN1	1	Epsin-1	29924	A0A024R4S1; Q9HA18; Q86ST3	0.986875	721	Skeletal muscle	receptor
32	13313	Q96CW1	AP2M1	1	AP-2 complex subunit mu	1173	D3DNT1; P53679; A6NE12; P20172	0.98684	750	Skeletal muscle	receptor
33	13405	P50991	CCT4	1	T-complex protein 1 subunit delta	10575	B2R6I3; F5H5W3; O14870; Q53QP9; B7Z8B1; Q96C51	0.986478	731	Skeletal muscle	receptor
34	12722	O00410	IPO5	1	Importin-5	3843	Q9BVS9; B3KWG6; O15257; Q86XC7; Q5T578; B4DZA0	0.986346	751	Skeletal muscle	receptor
35	12758	P28482	MAPK1	1	Mitogen-activated protein kinase 1	5594	Q1HBJ4; A8CZ64; Q499G7	0.986273	592	Skeletal muscle	receptor
36	14718	A4D177; Q13185	CBX3	1	Chromobox protein homolog 3	11335	Q99409; Q9BVS3; Q9P0Z6; Q96CD7; B8ZZ43	0.985811	743	Skeletal muscle	receptor
37	18203	O15145	ARPC3	1	Actin-related protein 2/3 complex subunit 3	10094	O00554	0.985663	734	Skeletal muscle	receptor
38	6035	P04083; Q5TZZ9	ANXA1	1	Annexin A1	301	-	0.985417	732	Skeletal muscle	receptor
39	18121	P61158	ACTR3	1	Actin-related protein 3	10096	B4DXW1; A0A024RAI1; P32391; Q53QM2	0.985363	740	Skeletal muscle	receptor
40	12497	P35232	PHB	1	Prohibitin	5245	B4DY47; Q53FV0; A8K401; Q4VBQ0	0.98531	747	Skeletal muscle	receptor
41	17611	P53992	SEC24C	1	Protein transport protein Sec24C {ECO:0000305}	9632	Q8WV25; B4DZT4; A0A024QZM6	0.985304	739	Skeletal muscle	receptor
42	19851	O60610	DIAPH1	1	Protein diaphanous homolog 1	1729	B7ZKW2; Q9UC76; Q59FH8; A6NF18; Q17RN4; Q6URC4; E9PEZ2	0.985298	727	Skeletal muscle	receptor
43	19884	P08754	GNAI3	1	Guanine nucleotide-binding protein G(k) subunit alpha {ECO:0000303|PubMed:2452165}	2773	Q5TZX1; P17539	0.985271	733	Skeletal muscle	receptor
44	7235	P30626	SRI	1	Sorcin	6717	B4DKK2; A8MTH6; B4DHQ6; D6W5Q0	0.985194	710	Skeletal muscle	receptor
45	7346	Q14974	KPNB1	1	Importin subunit beta-1	3837	B7Z752; Q14637; Q53XN2; D3DTT3; B7ZAV6; Q96J27	0.985008	722	Skeletal muscle	receptor
46	19566	Q13526	PIN1	1	Peptidyl-prolyl cis-trans isomerase NIMA-interacting 1	5300	Q53X75; A8K4V9	0.984815	604	Skeletal muscle	receptor
47	19213	O75955	FLOT1	1	Flotillin-1	10211	Q5ST80; Q969J8; Q9UNV8; Q9UHW1; B4DVY7	0.984683	736	Skeletal muscle	receptor
48	6763	Q96QK1	VPS35	1	Vacuolar protein sorting-associated protein 35	55737	Q9H4P3; Q9H016; Q9NVG2; Q9NRS7; Q9NZK2; Q561W2; Q9NX80; Q9H8J0; Q9H096	0.984528	717	Skeletal muscle	receptor
49	30938	Q9BXJ9	NAA15	1	N-alpha-acetyltransferase 15, NatA auxiliary subunit	80155	Q9H8P6; D3DNY6; Q52LG9; Q58F05; Q8IWH4; Q8NEV2	0.984452	739	Skeletal muscle	receptor
50	58994	Q9Y2Q3; Q6FII1	GSTK1	1	Glutathione S-transferase kappa 1	373156	B4DIH1; Q6P4H0; Q7Z520; Q9P1S4; B4DSY2	0.984391	721	Skeletal muscle	receptor
51	7710	P61026	RAB10	1	Ras-related protein Rab-10	10890	D6W538; Q9D7X6; O88386; Q6IA52; Q9H0T3	0.984196	730	Skeletal muscle	receptor
52	14082	P07900; K9JA46	HSP90AA1	1	Heat shock protein HSP 90-alpha	3320	Q5CAQ7; Q5CAQ6; Q2PP14; A8K500; Q9BVQ5; Q86SX1; B3KPJ9	0.983996	606	Skeletal muscle	receptor
53	35603	E5KN55; Q08752	PPID	1	Peptidyl-prolyl cis-trans isomerase D	5481	B2R9V2	0.983934	720	Skeletal muscle	receptor
54	6616	Q9ULH0	KIDINS220	1	Kinase D-interacting substrate of 220 kDa	57498	Q9UF42; Q6MZU2; Q9NT37; Q9H9E4; A1L4N4; Q4VC08; Q7Z322; Q9H889	0.983675	715	Skeletal muscle	receptor
55	13266	O95782	AP2A1	1	AP-2 complex subunit alpha-1	160	Q96PP6; Q96PP7; Q9H070; Q96CI7	0.982813	697	Skeletal muscle	receptor
56	19640	Q06124	PTPN11	1	Tyrosine-protein phosphatase non-receptor type 11	5781	A8K1D9; Q96HD7	0.982307	619	Skeletal muscle	receptor
57	6537	O00560	SDCBP	1	Syntenin-1	6386	O00173; A0A024R7Z5; O43391; G5EA09; B2R5Q7; B4DUH3; Q14CP2; B7ZLN2	0.982188	621	Skeletal muscle	receptor
58	13056	Q09472	EP300	1	Histone acetyltransferase p300	2033	Q7Z6C1; B1AKC2	0.980892	175	Skeletal muscle	receptor
59	5615	P62195	PSMC5	1	26S proteasome regulatory subunit 8	5705	P52916; P52915; O43208; A8K763; O35051; A8K3Z3; P47210	0.980756	617	Skeletal muscle	receptor
60	6549	P00533	EGFR	1	Epidermal growth factor receptor	1956	Q9H2C9; Q68GS5; O00732; P06268; O00688; Q9H3C9; Q9UMD7; Q92795; Q9GZX1; Q14225; Q9UMG5; Q9UMD8; Q9BZS2	0.980379	160	Skeletal muscle	receptor
61	12762	P78527	PRKDC	1	DNA-dependent protein kinase catalytic subunit	5591	Q7Z611; P78528; Q13327; Q13337; Q14175; Q9UME3; Q59H99; Q96SE6	0.979278	577	Skeletal muscle	receptor
62	13178	P51532	SMARCA4	1	Transcription activator BRG1	6597	B1A8Z4; B1A8Z5; B1A8Z6; B1A8Z7; O95052; B3KNW7; E9PBR8; Q9HBD3; A7E2E1; Q9HBD4	0.979245	547	Skeletal muscle	receptor
63	24846	P22681	CBL	1	E3 ubiquitin-protein ligase CBL	867	A3KMP8	0.979163	547	Skeletal muscle	receptor
64	6846	P10599	TXN	1	Thioredoxin	7295	H9ZYJ2; Q96KI3; Q53X69; Q9UDG5; B1ALW1; O60744	0.979011	583	Skeletal muscle	receptor
65	6947	Q13200	PSMD2	1	26S proteasome non-ATPase regulatory subunit 2	5708	Q12932; Q15321; Q96I12; B4DXY1; E9PCS3; Q53XQ4; E7EW34; B4DX07	0.978885	615	Skeletal muscle	receptor
66	5564	Q9NZM3	ITSN2	1	Intersectin-2	50618	Q15812; Q9NXE6; Q9NYG0; Q9NZM2; O95062; Q9ULG4; Q9HAK4; A6H8W8	0.978769	591	Skeletal muscle	receptor
67	5862	E9KL35; P63244	RACK1	1	Receptor of activated protein C kinase 1, N-terminally processed	10399	B3KTJ0; D3DWS0; Q5VLR4; Q53HU2; Q5J8M6; P25388; Q6FH47; P99049	0.978172	573	Skeletal muscle	receptor
68	12486	P11142	HSPA8	1	Heat shock cognate 71 kDa protein	3312	Q53HF2; Q9H3R6; V9HW22	0.977888	607	Skeletal muscle	receptor
69	6028	P07355	ANXA2	1	Annexin A2	302	Q96DD5; Q6N0B3; A0A024R5Z7; Q9UDH8; Q8TBV2; Q567R4	0.977294	623	Skeletal muscle	receptor
70	7613	P17844	DDX5	1	Probable ATP-dependent RNA helicase DDX5	1655	E7ETL9; B5BU21; D3DU32; O75681; B4DLW8; Q53Y61	0.977199	560	Skeletal muscle	receptor
71	13163	P09874	PARP1	1	Poly [ADP-ribose] polymerase 1	142	A0A024R3T8; B1ANJ4; Q8IUZ9	0.976508	554	Skeletal muscle	receptor
72	6558	P06733	ENO1	1	Alpha-enolase	2023	Q9UM55; Q4TUS4; B2RD59; P22712; Q9BT62; Q71V37; A0A024R4F1; Q53HR3; Q53FT9; Q96GV1; E2DRY6; Q6GMP2; Q9UCH6; Q8WU71; Q16704; Q658M5; Q7Z3V6	0.976273	606	Skeletal muscle	receptor
73	16047	O14818	PSMA7	1	Proteasome subunit alpha type-7	5688	Q9BR53; Q9H4K5; B2R515; Q5JXJ2; Q9UEU8	0.975816	584	Skeletal muscle	receptor
74	19628	P62826	RAN	1	GTP-binding nuclear protein Ran	5901	Q9CSP3; P17080; Q86V08; Q9CZA2; B4DV51; P28746; Q9CWI7; P28747; Q9UEU9; Q8NI90; Q6IPB2; A8K3Z8; Q9UDJ5	0.975738	551	Skeletal muscle	receptor
75	6798	P09651	HNRNPA1	1	Heterogeneous nuclear ribonucleoprotein A1, N-terminally processed	3178	A8K4Z8; Q3MIB7; Q6PJZ7; A0A024RAZ7; A0A024RB53	0.975672	563	Skeletal muscle	receptor
76	5450	P09429	HMGB1	1	High mobility group protein B1	3146	Q14321; A5D8W9; Q6IBE1; Q5T7C3; Q5T7C4; A0A024RDR0	0.975626	551	Skeletal muscle	receptor
77	6207	Q8WUM4	PDCD6IP	1	Programmed cell death 6-interacting protein	10015	C5MQH7; Q9BX86; Q9UKL5; Q9P2H2; Q9NUN0; E9PFU1; Q6NUS1	0.975465	560	Skeletal muscle	receptor
78	7607	Q92841	DDX17	1	Probable ATP-dependent RNA helicase DDX17	10521	H3BLZ8; Q6ICD6; Q69YT1; Q59F66; B1AHM0	0.975329	548	Skeletal muscle	receptor
79	7411	O00459	PIK3R2	1	Phosphatidylinositol 3-kinase regulatory subunit beta	5296	Q5EAT5; Q9UPH9	0.975283	534	Skeletal muscle	receptor
80	18008	P08865	RPSA	1	40S ribosomal protein SA {ECO:0000255|HAMAP-Rule:MF_03016}	3921	Q16471; Q6NSD1; P11085; Q6IPD1; Q6IPD2; Q86VC0; P12030; A0A024R2P0; Q6NXQ8	0.975093	569	Skeletal muscle	receptor
81	19859	P51692	STAT5B	1	Signal transducer and activator of transcription 5B	6777	Q8WWS8	0.974694	587	Skeletal muscle	receptor
82	12475	Q99623	PHB2	1	Prohibitin-2	11331	B4DP75; Q92978; Q7KYU3; Q2YDA4	0.974668	572	Skeletal muscle	receptor
83	15916	O60493	SNX3	1	Sorting nexin-3	8724	Q9NU45; Q5JXJ7; Q96AP9; Q5JXJ8; Q9C0J5; Q4TT31; O60718; Q4TT29; A8K0B1; E1P5E4; E1P5E5	0.974597	548	Skeletal muscle	receptor
84	42486	Q02790	FKBP4	1	Peptidyl-prolyl cis-trans isomerase FKBP4, N-terminally processed	2288	Q9UCV7; Q9UCP1; D3DUQ1	0.974582	560	Skeletal muscle	receptor
85	5415	P10809	HSPD1	1	60 kDa heat shock protein, mitochondrial	3329	B2R5M6; Q38L19; B7Z712; Q9UCR6; A0A024R3X4	0.974443	589	Skeletal muscle	receptor
86	21201	Q13347; Q5U0F4	EIF3I	1	Eukaryotic translation initiation factor 3 subunit I {ECO:0000255|HAMAP-Rule:MF_03008}	8668	-	0.973887	551	Skeletal muscle	receptor
87	238	P61981	YWHAG	1	14-3-3 protein gamma, N-terminally processed	7532	Q9UN99; Q9UDP2; O70457; Q6FH52; P35214	0.973831	598	Skeletal muscle	receptor
88	18101	P61160	ACTR2	1	Actin-related protein 2	10097	D6W5F4; O15142; Q96C82; B2RCP5; E9PF41	0.973745	584	Skeletal muscle	receptor
89	10379	B0LPE5; P31749	AKT1	1	RAC-alpha serine/threonine-protein kinase	207	B3KVH4; Q9BWB6; B2RAM5; B7Z5R1	0.97367	176	Skeletal muscle	receptor
90	14328	P48729	CSNK1A1	1	Casein kinase I isoform alpha	1452	Q5U047; Q5U046; Q71TU5; Q96HD2; Q6FGA2; D3DQG1; D3DQG0; Q6PJ06; B4DER9; Q9UDK3; Q4JJA0	0.973507	565	Skeletal muscle	receptor
91	14593	P52272	HNRNPM	1	Heterogeneous nuclear ribonucleoprotein M	4670	Q9BWL9; Q59ES8; Q15584; Q8WZ44; Q9Y492; Q96H56	0.973454	588	Skeletal muscle	receptor
92	29965	Q9UBC2	EPS15L1	1	Epidermal growth factor receptor substrate 15-like 1	58513	A2RRF3; A5PL29; A0A024R7G6; B4DKA3	0.973422	544	Skeletal muscle	receptor
93	12971	O00291	HIP1	1	Huntingtin-interacting protein 1	3092	Q8TDL4; V5LU97; B4E3I7; O00328; E7ES17; B4DK46; Q2TB58	0.973282	547	Skeletal muscle	receptor
94	15762	P53621	COPA	1	Coatomer subunit alpha	1314	Q8IXZ9; Q5T201	0.973245	567	Skeletal muscle	receptor
95	12713	P49368	CCT3	1	T-complex protein 1 subunit gamma	7203	B3KX11; Q5SZY1; A6NE14; Q59H77; Q9BR64	0.973228	548	Skeletal muscle	receptor
96	24198	Q9Y5K6	CD2AP	1	CD2-associated protein	23607	A6NL34; Q9UG97; Q5VYA3	0.973198	546	Skeletal muscle	receptor
97	13070	P63010	AP2B1	1	AP-2 complex subunit beta	163	Q96EL6; A6NJP3; Q96J19; P21851; Q7Z451	0.973105	587	Skeletal muscle	receptor
98	6917	O75340	PDCD6	1	ALG-2 {ECO:0000250|UniProtKB:P12815}	10016	B2RD16; Q2YDC2; A0A087WZ38; Q53FC3; Q5TZS0; A0A024QZ42; E7ESR3	0.973079	551	Skeletal muscle	receptor
99	13887	P08238	HSP90AB1	1	Heat shock protein HSP 90-beta	3326	A0A024RD80; Q9NTK6; Q9NQW0; B4DGL0; B2R5P0; Q6PK50; Q5T9W7	0.972909	561	Skeletal muscle	receptor
100	25784	P54577	YARS	1	Tyrosine--tRNA ligase, cytoplasmic, N-terminally processed	8565	D3DPQ4; O43276; B3KWK4; Q53EN1	0.97283	553	Skeletal muscle	receptor
1	33716	Q16602	CALCRL	1	Calcitonin gene-related peptide type 1 receptor	10203	A8KAD3; Q53TS5; Q53S02; D3DPG9; A8K6G5	1	1	Skeletal muscle	transporter
2	60802	O60895	RAMP2	1	Receptor activity-modifying protein 2	10266	A7L9S6; K7EMD3; Q8N1F2; A0A024R1Z2	1	1	Skeletal muscle	transporter
3	12722	O00410	IPO5	1	Importin-5	3843	Q9BVS9; B3KWG6; O15257; Q86XC7; Q5T578; B4DZA0	0.782502	751	Skeletal muscle	transporter
4	7346	Q14974	KPNB1	1	Importin subunit beta-1	3837	B7Z752; Q14637; Q53XN2; D3DTT3; B7ZAV6; Q96J27	0.780761	722	Skeletal muscle	transporter
5	30723	O75694	NUP155	1	Nuclear pore complex protein Nup155	9631	A0A024R071; E9PF10; Q9UFL5; B4DLT2; Q9UBE9	0.780348	733	Skeletal muscle	transporter
6	13313	Q96CW1	AP2M1	1	AP-2 complex subunit mu	1173	D3DNT1; P53679; A6NE12; P20172	0.780008	750	Skeletal muscle	transporter
7	16046	O14980	XPO1	1	Exportin-1	7514	Q99433; D6W5E2; A8K1K5; Q63HP8; Q68CP3; A6NL14; B3KWD0	0.779614	764	Skeletal muscle	transporter
8	214	V9HW98; P62258	YWHAE	1	14-3-3 protein epsilon	7531	P42655; P29360; Q63631; Q7M4R4; D3DTH5; Q4VJB6; Q53XZ5; B3KY71	0.77957	797	Skeletal muscle	transporter
9	6763	Q96QK1	VPS35	1	Vacuolar protein sorting-associated protein 35	55737	Q9H4P3; Q9H016; Q9NVG2; Q9NRS7; Q9NZK2; Q561W2; Q9NX80; Q9H8J0; Q9H096	0.779384	717	Skeletal muscle	transporter
10	7710	P61026	RAB10	1	Ras-related protein Rab-10	10890	D6W538; Q9D7X6; O88386; Q6IA52; Q9H0T3	0.778944	730	Skeletal muscle	transporter
11	19276	Q15286	RAB35	1	Ras-related protein Rab-35	11021	B4E390; B2R6E0	0.778201	725	Skeletal muscle	transporter
12	21024	P56385	ATP5I; ATP5ME	1	ATP synthase subunit e, mitochondrial, N-terminally processed	521	Q0D2L9	0.771895	520	Skeletal muscle	transporter
13	12516	P02786	TFRC	1	Transferrin receptor protein 1, serum form	7037	Q9UDF9; Q59G55; D3DXB0; Q9UCU5; Q9UCN0; Q1HE24; Q9UK21; A8K6Q8	0.771003	557	Skeletal muscle	transporter
14	13326	P53680	AP2S1	1	AP-2 complex subunit sigma	1175	M0R0N4; M0QYZ2; Q6PK67; B2R4Z4; O75977; X6R390	0.770269	568	Skeletal muscle	transporter
15	12855	Q92973	TNPO1	1	Transportin-1	3842	A0A024RAM0; Q92975; Q92957; B4DVC6	0.770005	525	Skeletal muscle	transporter
16	16165	P60468	SEC61B	1	Protein transport protein Sec61 subunit beta	10952	Q6IBC1; P38391; P38390	0.76987	539	Skeletal muscle	transporter
17	48417	P99999	CYCS	1	Cytochrome c	54205	Q6NUR2; P00001; Q6NX69; B2R4I1; A4D166; G4XXL9; Q96BV4	0.769563	517	Skeletal muscle	transporter
18	19035	O95373	IPO7	1	Importin-7	10527	B3KNG9; Q1RMF7; B2R786; Q9NTE3; Q9H177; A6NNM5	0.769474	546	Skeletal muscle	transporter
19	26050	P55060	CSE1L	1	Exportin-2	1434	O75432; Q9UP98; Q9H5B7; A3RLL6; Q9UP99; B2R5T4; Q9NTS0; F8W904; Q32M40; Q9UPA0; E1P5Y0	0.769339	550	Skeletal muscle	transporter
20	8665	P05141	SLC25A5	1	ADP/ATP translocase 2, N-terminally processed	292	B2RCV1; O43350; Q6NVC0	0.769233	527	Skeletal muscle	transporter
21	12861	Q9HAV4	XPO5	1	Exportin-5	57510	Q5JTE6; Q96G48; Q9H9M4; Q9BZV5; Q9NW39; Q96HN3; Q9NT89; Q9BWM6; Q9ULC9	0.769203	535	Skeletal muscle	transporter
22	14325	P02649	APOE	1	Apolipoprotein E	348	B2RC15; C0JYY5; Q9P2S4	0.768309	556	Skeletal muscle	transporter
23	16315	P48047	ATP5O; ATP5PO	1	ATP synthase subunit O, mitochondrial	539	B2R4E2; Q6IBI2; Q5U042	0.76616	397	Skeletal muscle	transporter
24	14142	P21281	ATP6V1B2	1	V-type proton ATPase subunit B, brain isoform	526	B2R5Z3; Q14544; Q96IR0; D3DSQ5; Q15859	0.763397	444	Skeletal muscle	transporter
25	16030	O75436	VPS26A	1	Vacuolar protein sorting-associated protein 26A	9559	Q9H982; Q8TBH4; A8MZ56; B2RDD3	0.763182	421	Skeletal muscle	transporter
26	227	Q04917	YWHAH	1	14-3-3 protein eta	7533	A0A024R1K7; Q9H4N8	0.761435	416	Skeletal muscle	transporter
27	1099	P08195	SLC3A2	1	4F2 cell-surface antigen heavy chain	6520	Q13543; J3KPF3	0.761296	394	Skeletal muscle	transporter
28	26659	Q14847	LASP1	1	LIM and SH3 domain protein 1	3927	A0A024R1S8; B4DIC4; Q96IG0; Q96ED2; B4DGQ0	0.761118	416	Skeletal muscle	transporter
29	24883	Q8TEX9	IPO4	1	Importin-4	79711	Q86TZ9; Q9BTI4; B2RN95; Q9H5L0; Q96SJ3; Q2NL96; Q8NCG8; B3KT38	0.760721	386	Skeletal muscle	transporter
30	17646	P53007	SLC25A1	1	Tricarboxylate transport protein, mitochondrial	6576	B4DP62; Q9BSK6; A8K8E8; D9HTE9	0.760458	386	Skeletal muscle	transporter
31	6999	Q15388	TOMM20	1	Mitochondrial import receptor subunit TOM20 homolog	9804	Q498B3; Q6IBT4; A0A024R3W2; A8K195	0.756178	21	Skeletal muscle	transporter
32	16465	P24539	ATP5F1; ATP5PB	1	ATP synthase F(0) complex subunit B1, mitochondrial	515	Q9BRU8; Q08ET0; Q9BQ68	0.754755	78	Skeletal muscle	transporter
33	16470	O75964	ATP5L; ATP5MG	1	ATP synthase subunit g, mitochondrial	10632	Q96BV6; Q9UBZ7; A8K0K3	0.752614	39	Skeletal muscle	transporter
34	23946	P08574	CYC1	1	Cytochrome c1, heme protein, mitochondrial	1537	Q6FHS7; Q5U062	0.751628	62	Skeletal muscle	transporter
35	16317	O75947	ATP5H; ATP5PD	1	ATP synthase subunit d, mitochondrial	10476	B2R5L6; A0PJH2; Q9H3J4	0.749373	20	Skeletal muscle	transporter
36	15946	P61619	SEC61A1	1	Protein transport protein Sec61 subunit alpha isoform 1	29927	B3KNF6; Q8NC71; Q9BU16; Q9Y2R3; Q5JPF8; Q8N0Z4; Q8N3U3; P38378; B3KME8; P57726	0.747605	81	Skeletal muscle	transporter
37	12988	Q00325	SLC25A3	1	Phosphate carrier protein, mitochondrial	5250	Q7Z7N7; Q96A03; A0A024RBE8; B3KS34; Q6MZF9; A0A024RBH9	0.746637	86	Skeletal muscle	transporter
38	27523	O43772	SLC25A20	1	Mitochondrial carnitine/acylcarnitine carrier protein	788	B2R7F4; Q9UIQ2	0.745148	4	Skeletal muscle	transporter
39	16316	P18859	ATP5J; ATP5PF	1	ATP synthase-coupling factor 6, mitochondrial	522	J3KQ83; Q6NZ59; Q6IB54	0.744917	21	Skeletal muscle	transporter
40	17366	P52948	NUP98	1	Nuclear pore complex protein Nup98-Nup96	4928	Q9NT02; Q8IUT2; Q8WYB0; Q9UF57; Q9H3Q4; Q96E54; Q9Y6J5; Q9Y6J4; Q9UHX0	0.743509	130	Skeletal muscle	transporter
41	16491	Q9NZJ7	MTCH1	1	Mitochondrial carrier homolog 1	23787	Q9UJZ5; Q9BW23; A0A024RCX4; Q6PK60; A8KAX5; Q7L465; B2RCE3; Q6UX45; A0A024RD08; Q9NZR6; A8YXX5	0.743078	39	Skeletal muscle	transporter
42	19410	P21283	ATP6V1C1	1	V-type proton ATPase subunit C 1	528	A0A024R9I0	0.742051	47	Skeletal muscle	transporter
43	16034	Q4G0F5	VPS26B	1	Vacuolar protein sorting-associated protein 26B	112936	A0A024R3L9; Q96A55	0.740384	6	Skeletal muscle	transporter
44	60408	P30536	TSPO	1	Translocator protein	706	Q6ICF9; B1AH88; O76068; Q53Y59; Q96TF6	0.740172	11	Skeletal muscle	transporter
45	14894	P55087	AQP4	1	Aquaporin-4	361	P78564; F1DSG4	0.74004	2	Skeletal muscle	transporter
46	24200	Q99567	NUP88	1	Nuclear pore complex protein Nup88	4927	D3DTM2; Q9BWE5	0.739521	25	Skeletal muscle	transporter
47	16377	Q96P70	IPO9	1	Importin-9	55705	Q9ULM8; Q96SU6; Q8N3I2; Q8N1Y1; Q9NW01; B1ASV5; Q9P0A8; Q8NCG9	0.739296	43	Skeletal muscle	transporter
48	27309	Q6NUK1	SLC25A24	1	Calcium-binding mitochondrial carrier protein SCaMC-1	29957	Q5T331; B7ZAI9; Q5T485; Q6PJJ9; Q9P129; Q705K4	0.739051	8	Skeletal muscle	transporter
49	17726	Q9BXB4	OSBPL11	1	Oxysterol-binding protein-related protein 11	114885	A8K9I7	0.737459	5	Skeletal muscle	transporter
50	6765	Q9UBQ0	VPS29	1	Vacuolar protein sorting-associated protein 29	51699	Q6IAH3; Q9NRU7; F8VXU5; Q6FIF8; Q9NRP1; Q502Y5; Q9H0W0	0.736784	47	Skeletal muscle	transporter
51	6025	Q10567	AP1B1	1	AP-1 complex subunit beta-1	162	F8WDL0; C9JRD1; Q20WL3; Q86X54; P78436	0.735363	31	Skeletal muscle	transporter
52	42373	O60518	RANBP6	1	Ran-binding protein 6	26953	B4DTX6; Q5T7X4; Q7Z3V2; Q96E78	0.735016	16	Skeletal muscle	transporter
53	15569	O60684	KPNA6	1	Importin subunit alpha-7	23633	D3DPP5; B2RDC7; Q5VVU3	0.734939	33	Skeletal muscle	transporter
54	17996	P52294	KPNA1	1	Importin subunit alpha-5, N-terminally processed	3836	Q6IBQ9; Q9BQ56; B3KXZ2; D3DN93	0.734811	32	Skeletal muscle	transporter
55	26595	Q9NS69; Q549C5	TOMM22	1	Mitochondrial import receptor subunit TOM22 homolog	56993	-	0.734642	35	Skeletal muscle	transporter
56	32794	Q9Y6M5	SLC30A1	1	Zinc transporter 1	7779	Q0VAK9; Q9BZF6	0.734457	3	Skeletal muscle	transporter
57	24633	O96008	TOMM40	1	Mitochondrial import receptor subunit TOM40 homolog	10452	A0A024R0P9; Q9BR95; Q8WY10; Q8WY11; Q86VW4; Q8WY09	0.734294	75	Skeletal muscle	transporter
58	7589	O15131	KPNA5	1	Importin subunit alpha-6	3841	Q86X23; B2RAI5	0.734069	15	Skeletal muscle	transporter
59	50561	O60830	TIMM17B	1	Mitochondrial import inner membrane translocase subunit Tim17-B	10245	Q9UJV0; J3KPV3; A8K2E2	0.733835	7	Skeletal muscle	transporter
60	64584	Q75MR5; Q9P0U1	TOMM7	1	Mitochondrial import receptor subunit TOM7 homolog	54543	O95939	0.733457	17	Skeletal muscle	transporter
61	6613	P61006	RAB8A	1	Ras-related protein Rab-8A	4218	A0A024R7I3; P24407; Q6FHV5; B4DEK7	0.733376	33	Skeletal muscle	transporter
62	7352	O15397	IPO8	1	Importin-8	10526	B7Z7M3	0.733002	9	Skeletal muscle	transporter
63	20036	P05026	ATP1B1	1	Sodium/potassium-transporting ATPase subunit beta-1	481	A3KLL5; Q5TGZ3	0.731447	63	Skeletal muscle	transporter
64	46668	O14787	TNPO2	1	Transportin-2	30000	Q4LE60; A0A024R7F7; Q05D48; O14655; Q6IN77	0.730891	12	Skeletal muscle	transporter
65	3109	P28288	ABCD3	1	ATP-binding cassette sub-family D member 3	5825	Q96DA3; D3DT46; Q15271; Q6NUN5; Q9H529	0.730614	24	Skeletal muscle	transporter
66	5848	P12235	SLC25A4	1	ADP/ATP translocase 1	291	D3DP59	0.730107	14	Skeletal muscle	transporter
67	31953	Q16864	ATP6V1F	1	V-type proton ATPase subunit F	9296	A4D1K0; Q6IBA8; C9J2K4	0.729667	41	Skeletal muscle	transporter
68	15835	Q99805	TM9SF2	1	Transmembrane 9 superfamily member 2	9375	A0A024QYR8; Q2TAY5; A8K399	0.729619	8	Skeletal muscle	transporter
69	37683	Q9UI26	IPO11	1	Importin-11	51194	Q9NVB1; B4DZ73; A6NGJ5; D3DW98; Q9NSJ6; Q8N5R2	0.72922	32	Skeletal muscle	transporter
70	26025	Q9H9B4	SFXN1	1	Sideroflexin-1	94081	D3DQN2; B3KPW3; Q9HA53	0.729066	23	Skeletal muscle	transporter
71	6201	Q9NV92	NDFIP2	1	NEDD4 family-interacting protein 2	54602	H0Y8A7; Q9ULQ5; Q8TAR3; Q7Z428; B4DGY6; Q7Z2H3	0.728401	67	Skeletal muscle	transporter
72	18243	Q15311	RALBP1	1	RalA-binding protein 1	10928	D3DUI0	0.728331	28	Skeletal muscle	transporter
73	16038	Q9BWM7	SFXN3	1	Sideroflexin-3	81855	Q9NTP4; Q8NCJ0	0.727914	20	Skeletal muscle	transporter
74	6052	Q15012; Q6IBP4	LAPTM4A	1	Lysosomal-associated transmembrane protein 4A	9741	Q6UW22	0.727542	2	Skeletal muscle	transporter
75	6614	P41222	PTGDS	1	Prostaglandin-H2 D-isomerase	5730	Q9UCC9; Q9UC22; Q7M4P3; A0A024R8G3; Q5SQ10; Q9UCD9; B2R727	0.727248	71	Skeletal muscle	transporter
76	15721	Q03518	TAP1	1	Antigen peptide transporter 1	6890	Q96CP4; Q16149; B7Z7P4	0.727203	19	Skeletal muscle	transporter
77	12501	Q9Y5L0	TNPO3	1	Transportin-3	23534	Q96GU9; A4D1K9; Q96G71; C9IZM0; A0A024R794; Q9Y3R2; B3KMX1; Q6NUM1	0.726564	24	Skeletal muscle	transporter
78	20070	P54709	ATP1B3	1	Sodium/potassium-transporting ATPase subunit beta-3	483	B7Z1N7	0.725967	55	Skeletal muscle	transporter
79	63882	Q8N335	GPD1L	1	Glycerol-3-phosphate dehydrogenase 1-like protein	23171	A8K9U3; Q9BRM5; Q14702	0.725169	13	Skeletal muscle	transporter
80	12305	Q9HCJ1	ANKH	1	Progressive ankylosis protein homolog	56172	Q9NQW2; D3DTD4; B3KMG4; B2RCA7	0.724874	2	Skeletal muscle	transporter
81	16176	Q9UGP8	SEC63	1	Translocation protein SEC63 homolog	11231	Q86VS9; Q9NTE0; Q5THN4; Q8IWL0; O95380	0.724736	13	Skeletal muscle	transporter
82	19921	Q96T51	RUFY1	1	RUN and FYVE domain-containing protein 1	80230	A8K7B1; Q71S93; Q59FF3; Q9H6I3	0.724323	19	Skeletal muscle	transporter
83	68933	P04180	LCAT	1	Phosphatidylcholine-sterol acyltransferase	3931	Q53XQ3	0.723361	2	Skeletal muscle	transporter
84	24785	Q08378	GOLGA3	1	Golgin subfamily A member 3	2802	Q8WZA3; Q8TDA9; Q86XW3; O43241; Q6P9C7; A5PKX6	0.722877	7	Skeletal muscle	transporter
85	5752	Q9H0U3	MAGT1	1	Magnesium transporter protein 1	84061	Q53G00; B2RAR4; D3DTE3; Q8NBN6; Q6P577; A0A087WU53	0.722176	16	Skeletal muscle	transporter
86	65392	Q9BV35	SLC25A23	1	Calcium-binding mitochondrial carrier protein SCaMC-3	79085	B4DGB6; Q96NQ4; Q8N2N4; Q705K3; Q86Y43; Q4LBC2	0.722131	66	Skeletal muscle	transporter
87	66506	Q9UHI5	SLC7A8	1	Large neutral amino acids transporter small subunit 2	23428	B4DTV6; Q53EM9; D3DS46; B2R8Q4; F2Z2J4; Q9UKQ8; Q86U05; Q9Y445; B4DKT4; Q9UKQ7; Q9UKQ6	0.721806	1	Skeletal muscle	transporter
88	8672	P12236	SLC25A6	1	ADP/ATP translocase 3, N-terminally processed	293	Q96C49; Q6I9V5	0.720523	37	Skeletal muscle	transporter
89	27397	O43829	ZBTB14	1	Zinc finger and BTB domain-containing protein 14	7541	Q2TB80; O00403; B2R850	0.719826	32	Skeletal muscle	transporter
90	17684	Q15904	ATP6AP1	1	V-type proton ATPase subunit S1	537	Q8NBT4; A6ZKI4; Q9H0C7	0.719762	9	Skeletal muscle	transporter
91	10379	B0LPE5; P31749	AKT1	1	RAC-alpha serine/threonine-protein kinase	207	B3KVH4; Q9BWB6; B2RAM5; B7Z5R1	0.718835	176	Skeletal muscle	transporter
92	16357	Q96K37	SLC35E1	1	Solute carrier family 35 member E1	79939	Q8NBQ2; Q96JV7; A0A024R7G7	0.718321	3	Skeletal muscle	transporter
93	16065	P46934	NEDD4	1	E3 ubiquitin-protein ligase NEDD4	4734	A6ND72; B4E2R7; B9EGN5; B7ZM60; D6RF89; A1KY35; B7ZM59; A7MD29	0.717072	85	Skeletal muscle	transporter
94	20058	P14415	ATP1B2	1	Sodium/potassium-transporting ATPase subunit beta-2	482	A0AV17; D3DTQ2; O60444; A8K278	0.716952	7	Skeletal muscle	transporter
95	19891	Q9Y376	CAB39	1	Calcium-binding protein 39	51719	A8K8L7; A0A024R496	0.716937	15	Skeletal muscle	transporter
96	65924	Q9NY64	SLC2A8	1	Solute carrier family 2, facilitated glucose transporter member 8	29988	A0A024R871; Q9NSC4; Q8WUZ9; Q5VVV9; Q8WZ05; A0A087WT42	0.716894	2	Skeletal muscle	transporter
97	15657	P35613	BSG	1	Basigin	682	Q7Z796; A6NJW1; D3YLG5; Q8IZL7; Q54A51	0.71631	6	Skeletal muscle	transporter
98	35766	O95563	MPC2	1	Mitochondrial pyruvate carrier 2	25874	A8K261; Q6FIF3; Q3SXR6; A0A024R8Z5	0.715778	2	Skeletal muscle	transporter
99	15662	P33527	ABCC1	1	Multidrug resistance-associated protein 1	4363	A3RJX2; C9JPJ4; Q9UQ99; Q9UQA0; P78419; Q9UQ97; Q59GI9; O43333; O14819	0.715417	43	Skeletal muscle	transporter
100	3089	P33897	ABCD1	1	ATP-binding cassette sub-family D member 1	215	Q6GTZ2	0.714596	9	Skeletal muscle	transporter
1	25726	P48735	IDH2	1	Isocitrate dehydrogenase [NADP], mitochondrial	3418	B4DFL2; Q96GT3; B4DSZ6; B2R6L6	1	6	Skeletal muscle	Tricarboxylic acid cycle
2	5275	Q99798	ACO2	1	Aconitate hydratase, mitochondrial	50	Q5JZ41; Q6FHX0; O75809; Q8TAQ6	0.996051	641	Skeletal muscle	Tricarboxylic acid cycle
3	29740	Q86YI5; P10515	DLAT	1	Dihydrolipoyllysine-residue acetyltransferase component of pyruvate dehydrogenase complex, mitochondrial	1737	Q16783; Q53EP3	0.994989	20	Skeletal muscle	Tricarboxylic acid cycle
4	17979	P40926	MDH2	1	Malate dehydrogenase, mitochondrial	4191	G3XAL0; E9PDB2; A8K414; B2RE78; B3KTM1; O43682; B4DE44; A0A024R4K3	0.994035	561	Skeletal muscle	Tricarboxylic acid cycle
5	16158	P21912	SDHB	1	Succinate dehydrogenase [ubiquinone] iron-sulfur subunit, mitochondrial	6390	B2R545; Q9NQ12; Q0QEY7	0.993746	571	Skeletal muscle	Tricarboxylic acid cycle
6	25318	P08559	PDHA1	1	Pyruvate dehydrogenase E1 component subunit alpha, somatic form, mitochondrial	5160	Q9UBU0; Q9NP12; Q53H41; Q5JPT8; Q9UNG4; Q9UNG5; A5YVE9; B7Z3X5; B7Z3T7; B2R5P7; Q9UBJ8; A0A024RBX9	0.993703	569	Skeletal muscle	Tricarboxylic acid cycle
7	7778	P31040	SDHA	1	Succinate dehydrogenase [ubiquinone] flavoprotein subunit, mitochondrial	6389	A8K5J6; Q16395; Q9UMY5; Q59GW8; A0A024QZ30; D6RFM5; B4DJ60; E9PBJ5; Q8IW48	0.993181	559	Skeletal muscle	Tricarboxylic acid cycle
8	42418	P50213	IDH3A	1	Isocitrate dehydrogenase [NAD] subunit alpha, mitochondrial	3419	E7EWD2; B4DJB4; D3DW83; Q9H3X0; B7Z9J8	0.984097	35	Skeletal muscle	Tricarboxylic acid cycle
9	25311	P11177	PDHB	1	Pyruvate dehydrogenase E1 component subunit beta, mitochondrial	5162	Q9BQ27; B4DDD7; B2R7L0; Q9UFK3; Q6FH45	0.982696	401	Skeletal muscle	Tricarboxylic acid cycle
10	64403	P51553	IDH3G	1	Isocitrate dehydrogenase [NAD] subunit gamma, mitochondrial	3421	Q9BUU5; O15384; E9PDD5	0.981891	19	Skeletal muscle	Tricarboxylic acid cycle
11	42388	O75390	CS	1	Citrate synthase, mitochondrial	1431	A0A024RB75; Q71UT9; Q9BWN8; Q7KZH0; Q96FZ8	0.981568	11	Skeletal muscle	Tricarboxylic acid cycle
12	7665	Q02218	OGDH	1	2-oxoglutarate dehydrogenase, mitochondrial	4967	B4E2U9; E9PDF2; D3DVL0; B4E3E9; Q9UDX0; E9PCR7; E9PBM1; Q96DD3	0.981399	26	Skeletal muscle	Tricarboxylic acid cycle
13	7836	O75874	IDH1	1	Isocitrate dehydrogenase [NADP] cytoplasmic	3417	Q93090; Q9UKW8; Q6FHQ6; Q9NTJ9; V9HWJ2; Q7Z3V0; Q567U4	0.977634	54	Skeletal muscle	Tricarboxylic acid cycle
14	7611	P00367	GLUD1	1	Glutamate dehydrogenase 1, mitochondrial	2746	B3KV55; B4DGN5; E9KL48; Q5TBU3	0.976035	384	Skeletal muscle	Tricarboxylic acid cycle
15	65686	P40925	MDH1	1	Malate dehydrogenase, cytoplasmic	4190	B4DUN2; B7Z3I7; B2R5V5; Q6I9V0; F5H098; V9HWF2	0.966511	23	Skeletal muscle	Tricarboxylic acid cycle
16	31345	Q99643	SDHC	1	Succinate dehydrogenase cytochrome b560 subunit, mitochondrial	6391	Q3C2D8; O75609; Q3C259; Q5VTH3; Q3C2H4	0.961032	11	Skeletal muscle	Tricarboxylic acid cycle
17	26003	Q15118	PDK1	1	[Pyruvate dehydrogenase (acetyl-transferring)] kinase isozyme 1, mitochondrial	5163	D3DPD8; Q308M4; B7Z937; E9PD65; B2R6T1	0.953451	6	Skeletal muscle	Tricarboxylic acid cycle
18	25320	P36957	DLST	1	Dihydrolipoyllysine-residue succinyltransferase component of 2-oxoglutarate dehydrogenase complex, mitochondrial	1743	Q9BQ32; A0A024R6C9; B7Z5W8; Q7LDY7; B7Z6J1; E7ESY5	0.952583	30	Skeletal muscle	Tricarboxylic acid cycle
19	62570	O43837	IDH3B	1	Isocitrate dehydrogenase [NAD] subunit beta, mitochondrial	3420	Q9NQ07; Q9NQ06; Q9UEX0; Q9NUZ0; A0A087X2E5; A0A087WZN1; Q5JXS8; D3DVX3; D3DVX2; O95106; Q9UG99; B2RDR1	0.952044	14	Skeletal muscle	Tricarboxylic acid cycle
20	51350	P07954	FH	1	Fumarate hydratase, mitochondrial	2271	B1ANK7	0.935225	68	Skeletal muscle	Tricarboxylic acid cycle
21	30142	Q15119	PDK2	1	[Pyruvate dehydrogenase (acetyl-transferring)] kinase isozyme 2, mitochondrial	5164	Q6P515; A8K3A7; B3KNW0; Q9BS05	0.927458	3	Skeletal muscle	Tricarboxylic acid cycle
22	64612	Q6P587	FAHD1	1	Acylpyruvase FAHD1, mitochondrial	81889	Q96RY1; Q6FIC7; B1AK41; B1AK40; Q9H0N6	0.926711	17	Skeletal muscle	Tricarboxylic acid cycle
23	32987	Q96HY7	DHTKD1	1	Probable 2-oxoglutarate dehydrogenase E1 component DHKTD1, mitochondrial	55526	Q9BUM8; Q9HCE2; Q68CU5	0.925525	1	Skeletal muscle	Tricarboxylic acid cycle
24	32533	Q13423	NNT	1	NAD(P) transhydrogenase, mitochondrial	23530	E9PCX7; Q16796; Q8N3V4; A0A024R0C3; Q2TB60	0.924541	21	Skeletal muscle	Tricarboxylic acid cycle
25	5258	P21399	ACO1	1	Cytoplasmic aconitate hydratase	48	Q14652; D3DRK7; Q9HBB2; V9HWB7; Q5VZA7	0.922185	9	Skeletal muscle	Tricarboxylic acid cycle
26	7357	P48200	IREB2	1	Iron-responsive element-binding protein 2	3658	Q1HE21; Q9UF17; Q13095; H0YKU0; Q8WVK6; D3DW85; E1CJT9; A8KAC7; Q59FQ7	0.916926	8	Skeletal muscle	Tricarboxylic acid cycle
27	66208	P23368	ME2	1	NAD-dependent malic enzyme, mitochondrial	4200	B2R8J2; Q9BYG1; Q9H4B2; Q9BWL6	0.913629	1	Skeletal muscle	Tricarboxylic acid cycle
28	67065	Q16654	PDK4	1	[Pyruvate dehydrogenase (acetyl-transferring)] kinase isozyme 4, mitochondrial	5166	A4D1H4	0.907557	1	Skeletal muscle	Tricarboxylic acid cycle
1	25423	P54819	AK2	1	Adenylate kinase 2, mitochondrial, N-terminally processed {ECO:0000255|HAMAP-Rule:MF_03168}	204	B4DHH7; Q5EB54; Q8TCY2; Q5TIF7; Q16856; Q8TCY3; B4DL64; A8K6L1	1	547	Skeletal muscle	energy homeostasis
2	12943	Q04637	EIF4G1	1	Eukaryotic translation initiation factor 4 gamma 1	1981	E9PFM1; D3DNT5; D3DNT4; G5E9S1; D3DNT2; B4DSI9; Q5HYG0; B2RU10; Q6ZN21; O95066; O95065; B2RU06; Q8N102; Q96I65; O43177	0.998676	539	Skeletal muscle	energy homeostasis
3	13963	P22736	NR4A1	1	Nuclear receptor subfamily 4 group A member 1	3164	Q6ZMM6; B4DML7; Q53Y00; A0A024R126; Q15627; Q6IBU8; F5GXF0	0.984158	127	Skeletal muscle	energy homeostasis
4	13849	P42345	MTOR	1	Serine/threonine-protein kinase mTOR	2475	Q96QG3; Q6LE87; Q4LE76; Q9Y4I3; Q5TER1	0.978368	44	Skeletal muscle	energy homeostasis
5	7253	P40763	STAT3	1	Signal transducer and activator of transcription 3 {ECO:0000312|HGNC:HGNC:11364}	6774	K7ENL3; A8K7B8; Q9BW54; O14916	0.966357	96	Skeletal muscle	energy homeostasis
6	2089	Q13131	PRKAA1	1	5'-AMP-activated protein kinase catalytic subunit alpha-1	5562	B2R7E1; A8MTQ6; Q9UNQ4; Q86VS1; Q5D0E1; O00286	0.962397	46	Skeletal muscle	energy homeostasis
7	33374	Q9NP71	MLXIPL	1	Carbohydrate-responsive element-binding protein	51085	Q96E48; C5HU04; C5HU03; C5HU02; Q9BY03; Q9BY06; Q9BY05; Q9BY04; Q9Y2P3	0.956957	2	Skeletal muscle	energy homeostasis
8	28443	Q12778	FOXO1	1	Forkhead box protein O1	2308	Q6NSK6; O43523; Q5VYC7	0.956278	14	Skeletal muscle	energy homeostasis
9	17995	P42336	PIK3CA	1	Phosphatidylinositol 4,5-bisphosphate 3-kinase catalytic subunit alpha isoform	5290	Q99762; Q14CW1	0.955211	30	Skeletal muscle	energy homeostasis
10	68464	Q9Y3D8	AK6	1	Adenylate kinase isoenzyme 6 {ECO:0000255|HAMAP-Rule:MF_03173}	102157402	Q5F2S9; A8MSZ6	0.951146	5	Skeletal muscle	energy homeostasis
11	2100	P54646	PRKAA2	1	5'-AMP-activated protein kinase catalytic subunit alpha-2	5563	Q9H1E8; Q9UD43	0.950464	41	Skeletal muscle	energy homeostasis
12	33188	Q8IXJ6	SIRT2	1	NAD-dependent protein deacetylase sirtuin-2	22933	U5TP13; Q924Y7; O95889; A0A024R0G8; A8K3V1; B2RB45; Q9Y6E9; Q9UNT0; Q9P0G8	0.948192	13	Skeletal muscle	energy homeostasis
13	52594	Q9UBK2	PPARGC1A	1	Peroxisome proliferator-activated receptor gamma coactivator 1-alpha	10891	I3RTT8; I3RTT9; G8DM16; B7Z406; I3RTT5; I3RTT6; I3RTT7; Q4W5M7; A0A024R9Q9; Q9UN32; Q3LIG1	0.945103	12	Skeletal muscle	energy homeostasis
14	59064	Q96L34	MARK4	1	MAP/microtubule affinity-regulating kinase 4	57787	Q96JG7; Q9BYD8; Q96SQ2; Q8NG37	0.94392	12	Skeletal muscle	energy homeostasis
15	15557	Q9C0B1	FTO	1	Alpha-ketoglutarate-dependent dioxygenase FTO	79068	Q99770; Q7Z785; A2RUH1; B2RNS0; Q0P676; B3KU60	0.935382	14	Skeletal muscle	energy homeostasis
16	27289	P00568	AK1	1	Adenylate kinase isoenzyme 1 {ECO:0000255|HAMAP-Rule:MF_03171}	203	Q5T9B7; Q9BVK9; Q6FGX9; Q9UQC7	0.933931	5	Skeletal muscle	energy homeostasis
17	42454	Q8NFG4	FLCN	1	Folliculin	201163	Q6ZRX1; Q96BE4; A6NJJ8; Q96BD2	0.932937	5	Skeletal muscle	energy homeostasis
18	68296	P80303	NUCB2	1	Nucleobindin-2	4925	A8K642; E9PKG6; Q8NFT5; D3DQX5; V9HW75	0.929598	15	Skeletal muscle	energy homeostasis
19	21204	Q14995	NR1D2	1	Nuclear receptor subfamily 1 group D member 2	9975	B2R8Q3; Q6I9S1; Q6NSM0; Q86XD4; O00402; F1D8P2; B4DXD3	0.929347	15	Skeletal muscle	energy homeostasis
20	11913	Q01433	AMPD2	1	AMP deaminase 2	271	Q16688; Q9UDX8; Q5T695; Q16729; Q96IA1; Q14857; A0A024R098; Q16686; Q14856; B4DK50; Q16687; B4DZI5; B2RB47; Q9UDX9; E9PNG0; Q9UMU4; Q5T693	0.927443	9	Skeletal muscle	energy homeostasis
21	26279	Q6UUV7	CRTC3	1	CREB-regulated transcription coactivator 3	64784	Q8NF38; Q8TEF4; Q6DK62; Q9H6U2; Q6DK61	0.926497	5	Skeletal muscle	energy homeostasis
22	6096	P42785	PRCP	1	Lysosomal Pro-X carboxypeptidase	5547	A8MU24; B2R7B7; B5BU34; B3KRK5; A0A024R5L0; B7Z7Q6	0.924966	16	Skeletal muscle	energy homeostasis
23	3875	O00763	ACACB	1	Acetyl-CoA carboxylase 2	32	A6NK36; Q16852; Q6KE89; Q6KE87; Q6TY48; Q1HEC1	0.869488	2	Skeletal muscle	energy homeostasis
24	6159	P16671	CD36	1	Platelet glycoprotein 4	948	Q9BZM8; Q9BZN3; E9PLT1; D9IX67; A4D1B1; Q9BQC2; Q8TCV7; Q9BZN4; D9IX68; D9IX69; D9IX66; B7Z6C3; Q9BPZ8; Q13966; Q16093; Q9BZN5	0.867482	1	Skeletal muscle	energy homeostasis
25	6782	Q9NUB1	ACSS1	1	Acetyl-coenzyme A synthetase 2-like, mitochondrial	84532	F8W7Y1; Q8IV99; Q1RMZ4; Q96JI1; Q5TF42; B3KXL2; Q9NU28; Q8N234; Q96JX6; F5H6F4; D3DW48; B4DJZ3	0.867214	1	Skeletal muscle	energy homeostasis
26	7720	O75882	ATRN	1	Attractin	8455	Q9UC75; Q9NTQ3; Q9NTQ4; O95414; Q9UDF5; Q9NU01; A8KAE5; O60295; Q3MIT3; Q9NZ57; Q5VYW3; B4DZ36; Q5TDA2; Q5TDA4; Q9NZ58	0.867201	3	Skeletal muscle	energy homeostasis
27	68902	Q92570	NR4A3	1	Nuclear receptor subfamily 4 group A member 3	8013	Q9UEK3; Q9UEK2; A2A3I7; Q12935; Q4VXA8; Q4VXA9; Q16420; Q14979; A0A024R168	0.861534	1	Skeletal muscle	energy homeostasis
28	35610	Q96AD5	PNPLA2	1	Patatin-like phospholipase domain-containing protein 2	57104	Q6XYE5; Q9NQ61; Q9NQ62; O60643; Q5EFF5; Q96ET6	0.860672	9	Skeletal muscle	energy homeostasis
29	13852	Q96G97	BSCL2	1	Seipin	26580	Q9BSQ0; Q567S1; Q96SV1; A0A024R549; G3XAE4; A0A024R540	0.858974	3	Skeletal muscle	energy homeostasis
1	58402	P43490	NAMPT	1	Nicotinamide phosphoribosyltransferase	10135	Q8WW95; Q3KQV0; A4D0Q9; A4D0R0; A0A024R718	1	19	Adipose tissue	adipokine
2	8497	Q15848; A8K660	ADIPOQ	1	Adiponectin	9370	Q58EX9; B2R773	0.972099	3	Adipose tissue	adipokine
3	64540	Q8WU39	MZB1	1	Marginal zone B- and B1-cell-specific protein	51237	Q96RL5; Q7Z6N2; Q9P0T3; D2IYS0	0.943419	1	Adipose tissue	adipokine
1	28792	P38117	ETFB	1	Electron transfer flavoprotein subunit beta {ECO:0000305}	2109	A8K766; Q71RF6; Q9Y3S7; Q6IBH7; B3KNY2	1	11	Adipose tissue	amino acid metabolism
2	26846	P13804	ETFA	1	Electron transfer flavoprotein subunit alpha, mitochondrial	2108	Q53XN3; B4DT43	0.991589	55	Adipose tissue	amino acid metabolism
3	17879	P23526	AHCY	1	Adenosylhomocysteinase	191	A8K307; E1P5P2; F5H737; B3KUN3; Q96A36	0.979123	41	Adipose tissue	amino acid metabolism
4	66002	Q02252	ALDH6A1	1	Methylmalonate-semialdehyde dehydrogenase [acylating], mitochondrial	4329	Q9UKM8; B2R609; B4DFS8; A0A024R6G4; J3KNU8	0.977295	11	Adipose tissue	amino acid metabolism
5	2319	P00505	GOT2	1	Aspartate aminotransferase, mitochondrial	2806	Q53FL3; E7ERW2; Q9BWA3; B4DJA6	0.942832	11	Adipose tissue	amino acid metabolism
6	61688	Q14353	GAMT	1	Guanidinoacetate N-methyltransferase	2593	Q8WVJ1; Q53Y34; V9HWB2; A8K0A0	0.932482	5	Adipose tissue	amino acid metabolism
7	68388	P78330	PSPH	1	Phosphoserine phosphatase	5723	B2RCR5; A0A024RDL3; Q7Z3S5	0.928261	6	Adipose tissue	amino acid metabolism
8	7164	Q01831	XPC	1	DNA repair protein complementing XP-C cells	7508	Q96AX0; B4DIP3; X5DRB1; Q53GT7; E9PH69; E9PB96	0.904286	18	Adipose tissue	amino acid metabolism
9	64752	P48506	GCLC	1	Glutamate--cysteine ligase catalytic subunit	2729	E1CEI4; Q14399; Q14TF0	0.880905	4	Adipose tissue	amino acid metabolism
10	46520	Q96PE7	MCEE	1	Methylmalonyl-CoA epimerase, mitochondrial	84693	Q53TP1; Q8WW63	0.877118	2	Adipose tissue	amino acid metabolism
11	45391	Q96T21	SECISBP2	1	Selenocysteine insertion sequence-binding protein 2	79048	Q5HYY1; F8W892; Q7L1Z0; B4DR97; Q9H0A1; Q8IYC0; B4DZC7	0.876929	5	Adipose tissue	amino acid metabolism
12	24960	O14874	BCKDK	1	[3-methyl-2-oxobutanoate dehydrogenase [lipoamide]] kinase, mitochondrial	10295	Q96IN5; A8MY43; Q6FGL4; A0A024QZA9; Q96G95	0.87668	5	Adipose tissue	amino acid metabolism
13	52825	Q8N465	D2HGDH	1	D-2-hydroxyglutarate dehydrogenase, mitochondrial	728294	Q8N5Q8; Q6IQ24; B4E3L6; B3KSR6; B4E3K7; B5MCV2; E7ENP2	0.871123	2	Adipose tissue	amino acid metabolism
14	65519	Q9UM01	SLC7A7	1	Y+L amino acid transporter 1	9056	Q53XC1; O95984; Q9P2V5; B2RAU0; Q86U07; D3DS26	0.8504	1	Adipose tissue	amino acid metabolism
1	14703	Q6VVB1	NHLRC1	1	E3 ubiquitin-protein ligase NHLRC1	378884	Q6IMH1; Q3SYB1; Q5VUK7	1	4	Adipose tissue	fatty acid synthesis
2	25318	P08559	PDHA1	1	Pyruvate dehydrogenase E1 component subunit alpha, somatic form, mitochondrial	5160	Q9UBU0; Q9NP12; Q53H41; Q5JPT8; Q9UNG4; Q9UNG5; A5YVE9; B7Z3X5; B7Z3T7; B2R5P7; Q9UBJ8; A0A024RBX9	0.919049	591	Adipose tissue	fatty acid synthesis
3	25311	P11177	PDHB	1	Pyruvate dehydrogenase E1 component subunit beta, mitochondrial	5162	Q9BQ27; B4DDD7; B2R7L0; Q9UFK3; Q6FH45	0.9165	410	Adipose tissue	fatty acid synthesis
4	10379	B0LPE5; P31749	AKT1	1	RAC-alpha serine/threonine-protein kinase	207	B3KVH4; Q9BWB6; B2RAM5; B7Z5R1	0.909671	197	Adipose tissue	fatty acid synthesis
5	24280	P11413	G6PD	1	Glucose-6-phosphate 1-dehydrogenase	2539	Q8IUA6; Q8IU88; Q16000; Q8IU70; Q96PQ2; Q16765; D3DWX9	0.905927	428	Adipose tissue	fatty acid synthesis
6	60878	O95278	EPM2A	1	LAFPTPase {ECO:0000303|PubMed:11175283}	7957	B3KMU5; Q8IX24; B3EWF7; O95483; Q9UEN2; B4DRZ2; Q9BS66; Q5T3F5; Q8IU96; Q8IX25; Q6IS15	0.903418	16	Adipose tissue	fatty acid synthesis
7	29740	Q86YI5; P10515	DLAT	1	Dihydrolipoyllysine-residue acetyltransferase component of pyruvate dehydrogenase complex, mitochondrial	1737	Q16783; Q53EP3	0.903395	20	Adipose tissue	fatty acid synthesis
8	28443	Q12778	FOXO1	1	Forkhead box protein O1	2308	Q6NSK6; O43523; Q5VYC7	0.900909	14	Adipose tissue	fatty acid synthesis
9	26003	Q15118	PDK1	1	[Pyruvate dehydrogenase (acetyl-transferring)] kinase isozyme 1, mitochondrial	5163	D3DPD8; Q308M4; B7Z937; E9PD65; B2R6T1	0.897818	6	Adipose tissue	fatty acid synthesis
10	28415	Q15596	NCOA2	1	Nuclear receptor coactivator 2	10499	Q14CD2	0.882794	33	Adipose tissue	fatty acid synthesis
11	52595	P35398	RORA	1	Nuclear receptor ROR-alpha	6095	P45445; Q96H83; Q495X4; P35397; P35399	0.877929	19	Adipose tissue	fatty acid synthesis
12	29101	P04150	NR3C1	1	Glucocorticoid receptor	2908	A0ZXF9; E5KQF6; B0LPG8; E5KQF5; P04151; D3DQF4; F1D8N4; Q53EP5; Q6N0A4; F5ATB7	0.877347	129	Adipose tissue	fatty acid synthesis
13	64191	Q96G03	PGM2	1	Phosphoglucomutase-2	55276	B4E0G8; Q9H0P9; Q53FP5; Q9NV22; Q5QTR0	0.875736	12	Adipose tissue	fatty acid synthesis
14	10385	P31751	AKT2	1	RAC-beta serine/threonine-protein kinase	208	B2RBD8; B4DG79; Q68GC0; Q0VAN0; Q0VAN1; Q05BV0	0.874587	70	Adipose tissue	fatty acid synthesis
15	52598	P51449	RORC	1	Nuclear receptor ROR-gamma	6097	Q6I9R9; Q8NCY8; Q8N5V7; Q5SZR9; F1D8P6	0.872933	25	Adipose tissue	fatty acid synthesis
16	65168	Q86YN6	PPARGC1B	1	Peroxisome proliferator-activated receptor gamma coactivator 1-beta	133522	B3KVW0; Q8TDE4; Q8TDE5; Q8N1N9; A2RUN0; A2RUM8; B7ZM40; Q86YN3; Q86YN4; Q86YN5	0.872317	6	Adipose tissue	fatty acid synthesis
17	19813	P36871	PGM1	1	Phosphoglucomutase-1	5236	B2R5N9; Q86U74; Q16106; Q16105; B4DDQ8; Q9NTY4; Q96J40; Q6NW22; B7Z6C2; B4DPV0; Q5BKZ9	0.870458	40	Adipose tissue	fatty acid synthesis
18	21387	P60484	PTEN	1	Phosphatidylinositol 3,4,5-trisphosphate 3-phosphatase and dual-specificity protein phosphatase PTEN	5728	F2YHV0; Q6ICT7; B2R904; O02679; O00633; F6KD01	0.869721	42	Adipose tissue	fatty acid synthesis
19	63592	Q15124	PGM5	1	Phosphoglucomutase-like protein 5	5239	Q9UDH4; B4DLQ6; Q5VYV3; B1AM46; Q8N527	0.863642	8	Adipose tissue	fatty acid synthesis
20	8067	Q86VZ6	JAZF1	1	Juxtaposed with another zinc finger protein 1	221895	Q8N3L7; A4D195	0.863534	3	Adipose tissue	fatty acid synthesis
21	66324	O75191	XYLB	1	Xylulose kinase	9942	B2RAW4; B9EH64; B4DDT2	0.863513	5	Adipose tissue	fatty acid synthesis
22	32345	Q8TBZ6	TRMT10A	1	tRNA methyltransferase 10 homolog A	93587	V9HVY8; B2R8X7; Q9Y2T9	0.860121	9	Adipose tissue	fatty acid synthesis
23	6319	Q9P1Z2	CALCOCO1	1	Calcium-binding and coiled-coil domain-containing protein 1	57658	B3KVA8; Q86WF8; Q71RC3; A0A024RAZ1; Q6FI59; Q9H090; Q96JU3	0.859827	19	Adipose tissue	fatty acid synthesis
24	25043	Q6PCE3	PGM2L1	1	Glucose 1,6-bisphosphate synthase	283209	Q96MQ7; Q9UIK3	0.859464	4	Adipose tissue	fatty acid synthesis
25	65368	Q9UHJ6	SHPK	1	Sedoheptulokinase	23729	Q8WUH3; B2R640	0.859312	1	Adipose tissue	fatty acid synthesis
26	29928	Q9BSF8	BTBD10	1	BTB/POZ domain-containing protein 10	84280	Q86WG1; B7Z228; Q8WXW7; B7Z503; D3DQW7	0.859219	8	Adipose tissue	fatty acid synthesis
27	67065	Q16654	PDK4	1	[Pyruvate dehydrogenase (acetyl-transferring)] kinase isozyme 4, mitochondrial	5166	A4D1H4	0.858464	1	Adipose tissue	fatty acid synthesis
28	51524	P01344	IGF2	1	Insulin-like growth factor II Ala-25 Del	3481	Q14299; Q1WM26; E3UN46; E3UN45; Q9UC69; B7WP08; C9JAF2; B3KX48; P78449; Q9UC68	0.855572	7	Adipose tissue	fatty acid synthesis
29	63321	Q9UPQ4	TRIM35	1	Tripartite motif-containing protein 35	23087	Q86XQ0; E5RGB3; Q8WVA4	0.849987	23	Adipose tissue	fatty acid synthesis
30	55113	Q7Z4W1	DCXR	1	L-xylulose reductase	51181	Q9UHY9; Q9BTZ3	0.846271	9	Adipose tissue	fatty acid synthesis
31	30142	Q15119	PDK2	1	[Pyruvate dehydrogenase (acetyl-transferring)] kinase isozyme 2, mitochondrial	5164	Q6P515; A8K3A7; B3KNW0; Q9BS05	0.822826	4	Adipose tissue	fatty acid synthesis
1	19461	P15735	PHKG2	1	Phosphorylase b kinase gamma catalytic chain, liver/testis isoform	5261	B4DEB7; J3KNN3; E9PEU3; P11800; A8K0C7	1	1	Adipose tissue	carbohydrate metabolism
2	19606	Q86XI6	PPP1R3B	1	Protein phosphatase 1 regulatory subunit 3B	79660	Q9H812; B3KTV3	0.962455	2	Adipose tissue	carbohydrate metabolism
3	60356	Q9UQK1	PPP1R3C	1	Protein phosphatase 1 regulatory subunit 3C	5507	B2R7X0; O95686	0.907629	6	Adipose tissue	carbohydrate metabolism
4	26776	O95685	PPP1R3D	1	Protein phosphatase 1 regulatory subunit 3D	5509	Q86X09; Q6DK02	0.860087	3	Adipose tissue	carbohydrate metabolism
5	19317	P46019	PHKA2	1	Phosphorylase b kinase regulatory subunit alpha, liver isoform	5256	Q6LAJ5; A8K1T1; Q7Z6W0; Q96CR3; Q9UDA1	0.855628	7	Adipose tissue	carbohydrate metabolism
6	13472	P62136	PPP1CA	1	Serine/threonine-protein phosphatase PP1-alpha catalytic subunit	5499	P22802; B2R908; P20653; Q07161; P08129; A6NNR3	0.843455	870	Adipose tissue	carbohydrate metabolism
7	28388	Q93100	PHKB	1	Phosphorylase b kinase regulatory subunit beta	5257	Q8N4T5	0.84157	6	Adipose tissue	carbohydrate metabolism
8	66324	O75191	XYLB	1	Xylulose kinase	9942	B2RAW4; B9EH64; B4DDT2	0.837418	5	Adipose tissue	carbohydrate metabolism
9	60878	O95278	EPM2A	1	LAFPTPase {ECO:0000303|PubMed:11175283}	7957	B3KMU5; Q8IX24; B3EWF7; O95483; Q9UEN2; B4DRZ2; Q9BS66; Q5T3F5; Q8IU96; Q8IX25; Q6IS15	0.835727	16	Adipose tissue	carbohydrate metabolism
10	46333	Q96AT9	RPE	1	Ribulose-phosphate 3-epimerase	6120	A8K4S0; Q53TV9; Q96N34; B4E016; C9JPQ7; O43767; Q9BSB5; Q8N215	0.831408	42	Adipose tissue	carbohydrate metabolism
11	17319	Q9H7J1	PPP1R3E	1	Protein phosphatase 1 regulatory subunit 3E	90673	D3DS47	0.829379	1	Adipose tissue	carbohydrate metabolism
12	5784	P36873	PPP1CC	1	Serine/threonine-protein phosphatase PP1-gamma catalytic subunit	5501	A0A024RBP2	0.829122	620	Adipose tissue	carbohydrate metabolism
13	17945	P62140	PPP1CB	1	Serine/threonine-protein phosphatase PP1-beta catalytic subunit	5500	P37140; Q6FG45; Q5U087; D6W565; B2R5V4; V9HW04	0.82742	584	Adipose tissue	carbohydrate metabolism
14	25318	P08559	PDHA1	1	Pyruvate dehydrogenase E1 component subunit alpha, somatic form, mitochondrial	5160	Q9UBU0; Q9NP12; Q53H41; Q5JPT8; Q9UNG4; Q9UNG5; A5YVE9; B7Z3X5; B7Z3T7; B2R5P7; Q9UBJ8; A0A024RBX9	0.827069	591	Adipose tissue	carbohydrate metabolism
15	25311	P11177	PDHB	1	Pyruvate dehydrogenase E1 component subunit beta, mitochondrial	5162	Q9BQ27; B4DDD7; B2R7L0; Q9UFK3; Q6FH45	0.825905	410	Adipose tissue	carbohydrate metabolism
16	10379	B0LPE5; P31749	AKT1	1	RAC-alpha serine/threonine-protein kinase	207	B3KVH4; Q9BWB6; B2RAM5; B7Z5R1	0.825799	197	Adipose tissue	carbohydrate metabolism
17	47791	P51570	GALK1	1	Galactokinase	2584	B2RC07; V9HWE7; B4E1G6	0.825737	553	Adipose tissue	carbohydrate metabolism
18	24280	P11413	G6PD	1	Glucose-6-phosphate 1-dehydrogenase	2539	Q8IUA6; Q8IU88; Q16000; Q8IU70; Q96PQ2; Q16765; D3DWX9	0.823508	428	Adipose tissue	carbohydrate metabolism
19	62294	Q14376	GALE	1	UDP-glucose 4-epimerase {ECO:0000303|PubMed:22654673}	2582	B3KQ39; Q86W41; A0A024RAH5; Q9UJB4; Q9BVE3; Q38G75	0.82087	410	Adipose tissue	carbohydrate metabolism
20	59393	Q96C23	GALM	1	Aldose 1-epimerase	130589	Q53RY1; Q8NIA2; V9HWA8	0.819779	4	Adipose tissue	carbohydrate metabolism
21	19507	P41236	PPP1R2	1	Protein phosphatase inhibitor 2	5504	-	0.817403	34	Adipose tissue	carbohydrate metabolism
22	28261	Q9H477	RBKS	1	Ribokinase {ECO:0000255|HAMAP-Rule:MF_03215, ECO:0000303|PubMed:17585908}	64080	A9UK04; B4DV96	0.817114	4	Adipose tissue	carbohydrate metabolism
23	9354	O95394	PGM3	1	Phosphoacetylglucosamine mutase {ECO:0000305}	5238	D6RF12; Q9NS94; J3KN95; E9PF86; B4DX94; E1P547; A0A087WT27; Q9H8G5; Q96J46; Q9UIY2; Q9NTT6; B2RB65; Q9UFV5; Q5JWR4	0.814835	7	Adipose tissue	carbohydrate metabolism
24	12494	P49841; Q6FI27	GSK3B	1	Glycogen synthase kinase-3 beta	2932	Q9UL47; Q9BWH3; D3DN89	0.805932	168	Adipose tissue	carbohydrate metabolism
25	29740	Q86YI5; P10515	DLAT	1	Dihydrolipoyllysine-residue acetyltransferase component of pyruvate dehydrogenase complex, mitochondrial	1737	Q16783; Q53EP3	0.805314	20	Adipose tissue	carbohydrate metabolism
26	12495	P49840	GSK3A	1	Glycogen synthase kinase-3 alpha	2931	O14959; A0A024R0L5	0.804193	21	Adipose tissue	carbohydrate metabolism
27	26003	Q15118	PDK1	1	[Pyruvate dehydrogenase (acetyl-transferring)] kinase isozyme 1, mitochondrial	5163	D3DPD8; Q308M4; B7Z937; E9PD65; B2R6T1	0.799594	6	Adipose tissue	carbohydrate metabolism
28	69718	Q9H488	POFUT1	1	GDP-fucose protein O-fucosyltransferase 1	23509	Q9BW76; Q5W185; E1P5M4; Q14685; A8K4R8	0.79767	5	Adipose tissue	carbohydrate metabolism
29	6140	Q9Y303	AMDHD2	1	N-acetylglucosamine-6-phosphate deacetylase {ECO:0000305|PubMed:22692205}	51005	Q8WV54; B4DL77	0.79751	4	Adipose tissue	carbohydrate metabolism
30	10385	P31751	AKT2	1	RAC-beta serine/threonine-protein kinase	208	B2RBD8; B4DG79; Q68GC0; Q0VAN0; Q0VAN1; Q05BV0	0.797264	70	Adipose tissue	carbohydrate metabolism
31	63592	Q15124	PGM5	1	Phosphoglucomutase-like protein 5	5239	Q9UDH4; B4DLQ6; Q5VYV3; B1AM46; Q8N527	0.794717	8	Adipose tissue	carbohydrate metabolism
32	19813	P36871	PGM1	1	Phosphoglucomutase-1	5236	B2R5N9; Q86U74; Q16106; Q16105; B4DDQ8; Q9NTY4; Q96J40; Q6NW22; B7Z6C2; B4DPV0; Q5BKZ9	0.786329	40	Adipose tissue	carbohydrate metabolism
33	64191	Q96G03	PGM2	1	Phosphoglucomutase-2	55276	B4E0G8; Q9H0P9; Q53FP5; Q9NV22; Q5QTR0	0.785109	12	Adipose tissue	carbohydrate metabolism
34	66306	Q8TDQ7	GNPDA2	1	Glucosamine-6-phosphate isomerase 2	132789	A0A024R9X5; B4DJF3; Q2VYF1; Q8NCZ8; Q96NC6; Q59EA7; Q96BJ4	0.781419	16	Adipose tissue	carbohydrate metabolism
35	27556	P11216	PYGB	1	Glycogen phosphorylase, brain form {ECO:0000303|PubMed:3346228}	5834	Q96AK1; Q9NPX8	0.780064	19	Adipose tissue	carbohydrate metabolism
36	63451	P46926	GNPDA1	1	Glucosamine-6-phosphate isomerase 1	10007	D3DQE7; B7Z3X4	0.778906	30	Adipose tissue	carbohydrate metabolism
37	65985	P06737	PYGL	1	Glycogen phosphorylase, liver form	5836	F5H816; Q641R5; Q501V9; O60913; O60567; A6NDQ4; O60752; B4DUB7; Q96G82	0.778489	26	Adipose tissue	carbohydrate metabolism
38	27280	Q8TBE9	NANP	1	N-acylneuraminate-9-phosphatase	140838	Q5JYN8; Q9Y3N0; B3KP12; Q8TE97	0.776783	4	Adipose tissue	carbohydrate metabolism
39	69776	Q13522	PPP1R1A	1	Protein phosphatase 1 regulatory subunit 1A	5502	Q8TBJ2; Q8WWV2; Q6IB01	0.774256	1	Adipose tissue	carbohydrate metabolism
40	7350	P06213	INSR	1	Insulin receptor subunit alpha	3643	Q17RW0; Q9UCB8; Q9UCB9; Q59H98; Q9UCB7	0.770517	49	Adipose tissue	carbohydrate metabolism
41	25043	Q6PCE3	PGM2L1	1	Glucose 1,6-bisphosphate synthase	283209	Q96MQ7; Q9UIK3	0.769222	4	Adipose tissue	carbohydrate metabolism
42	19601	P11217	PYGM	1	Glycogen phosphorylase, muscle form	5837	A6NDY6; A0AVK1	0.768874	6	Adipose tissue	carbohydrate metabolism
43	35984	P09467	FBP1	1	Fructose-1,6-bisphosphatase 1	2203	Q53F94; Q2TU34; O75571; Q96E46	0.768209	32	Adipose tissue	carbohydrate metabolism
44	42020	O43916	CHST1	1	Carbohydrate sulfotransferase 1	8534	D3DQP2	0.764029	3	Adipose tissue	carbohydrate metabolism
45	63809	A6NDG6	PGP	1	Glycerol-3-phosphate phosphatase {ECO:0000305}	283871	-	0.763017	4	Adipose tissue	carbohydrate metabolism
46	51524	P01344	IGF2	1	Insulin-like growth factor II Ala-25 Del	3481	Q14299; Q1WM26; E3UN46; E3UN45; Q9UC69; B7WP08; C9JAF2; B3KX48; P78449; Q9UC68	0.762869	7	Adipose tissue	carbohydrate metabolism
47	19400	P46020	PHKA1	1	Phosphorylase b kinase regulatory subunit alpha, skeletal muscle isoform	5255	B7ZL05; B7ZL07; Q2M3D7	0.760531	2	Adipose tissue	carbohydrate metabolism
48	5722	Q99519	NEU1	1	Sialidase-1	4758	Q5JQI0	0.759284	9	Adipose tissue	carbohydrate metabolism
49	55113	Q7Z4W1	DCXR	1	L-xylulose reductase	51181	Q9UHY9; Q9BTZ3	0.757399	9	Adipose tissue	carbohydrate metabolism
50	15667	Q14165	MLEC	1	Malectin	9761	-	0.756215	7	Adipose tissue	carbohydrate metabolism
51	62500	Q8WWR8	NEU4	1	Sialidase-4	129807	Q3KR05; J3KNJ5; Q96D64; B3KR54; A8K056	0.755242	7	Adipose tissue	carbohydrate metabolism
52	67065	Q16654	PDK4	1	[Pyruvate dehydrogenase (acetyl-transferring)] kinase isozyme 4, mitochondrial	5166	A4D1H4	0.754761	1	Adipose tissue	carbohydrate metabolism
53	51035	P07902	GALT	1	Galactose-1-phosphate uridylyltransferase	2592	Q14357; B2RAT6; Q96BY1; Q5VZ81; E7ET32; Q14383; Q14382; Q14381; Q14380; Q14369; Q14386; Q14385; Q14384; Q14365; Q14364; Q14389; Q14361; Q14360; Q14363; B4E097; Q53XK1; Q16766; Q14355; Q14358; Q14359; Q14356; Q14378; Q14387; Q14377; Q14374; Q14375; Q14372; Q14373; Q14370; Q14371	0.744082	3	Adipose tissue	carbohydrate metabolism
54	69713	Q9BXD5	NPL	1	N-acetylneuraminate lyase	80896	Q4G0Z2; B2R839; A0A087WZ70; Q4G0Q8; Q6PEL0; Q64L88	0.739031	1	Adipose tissue	carbohydrate metabolism
55	30142	Q15119	PDK2	1	[Pyruvate dehydrogenase (acetyl-transferring)] kinase isozyme 2, mitochondrial	5164	Q6P515; A8K3A7; B3KNW0; Q9BS05	0.720602	4	Adipose tissue	carbohydrate metabolism
56	4864	O95210	STBD1	1	Starch-binding domain-containing protein 1 {ECO:0000303|PubMed:20810658}	8987	B3KVZ9	0.717648	1	Adipose tissue	carbohydrate metabolism
57	63398	P50053	KHK	1	Ketohexokinase {ECO:0000312|HGNC:HGNC:6315}	3795	Q6IBK2; Q9UMN1; Q99532; Q9BRJ3	0.704733	4	Adipose tissue	carbohydrate metabolism
58	42044	O43529	CHST10	1	Carbohydrate sulfotransferase 10	9486	Q53T18	0.698077	2	Adipose tissue	carbohydrate metabolism
1	7812	Q9H7Z7	PTGES2	1	mPGE synthase-2 {ECO:0000303|PubMed:12804604}	80142	Q96GL2; Q96GI0; B3KPZ2; Q53EW9; B4DWP1; Q5SYV6; A6NHH0	1	3	Adipose tissue	electron transport chain
2	53123	O14957	UQCR11	1	Cytochrome b-c1 complex subunit 10	10975	D6W5Z4; Q9UEA3; Q9UPK4; B2R542	0.954137	4	Adipose tissue	electron transport chain
3	62741	Q86SX6	GLRX5	1	Glutaredoxin-related protein 5, mitochondrial	51218	Q86WY3; Q8IZ54; Q3YML0; Q0X088	0.939316	8	Adipose tissue	electron transport chain
4	64342	Q9NS18	GLRX2	1	Glutaredoxin-2, mitochondrial	51022	Q9Y3D4; Q96JC0; Q3LR69; Q7L1N7	0.903348	5	Adipose tissue	electron transport chain
5	36413	O76003	GLRX3	1	PICOT {ECO:0000303|PubMed:10636891}	10539	Q5JV01; Q96CE0; Q9P1B1; Q9P1B0; D3DRG2; B3KMQ5; B3KMP7	0.899489	807	Adipose tissue	electron transport chain
6	19051	O43175	PHGDH	1	D-3-phosphoglycerate dehydrogenase	26227	B2RD08; Q9BQ01; Q5SZU3	0.898735	747	Adipose tissue	electron transport chain
7	16158	P21912	SDHB	1	Succinate dehydrogenase [ubiquinone] iron-sulfur subunit, mitochondrial	6390	B2R545; Q9NQ12; Q0QEY7	0.894709	591	Adipose tissue	electron transport chain
8	7778	P31040	SDHA	1	Succinate dehydrogenase [ubiquinone] flavoprotein subunit, mitochondrial	6389	A8K5J6; Q16395; Q9UMY5; Q59GW8; A0A024QZ30; D6RFM5; B4DJ60; E9PBJ5; Q8IW48	0.894347	581	Adipose tissue	electron transport chain
9	48417	P99999	CYCS	1	Cytochrome c	54205	Q6NUR2; P00001; Q6NX69; B2R4I1; A4D166; G4XXL9; Q96BV4	0.8917	536	Adipose tissue	electron transport chain
10	17907	Q9BQG0	MYBBP1A	1	Myb-binding protein 1A	10514	Q9UF99; Q9BW49; Q86VM3; Q9P0V5	0.891378	563	Adipose tissue	electron transport chain
11	16720	O43488	AKR7A2	1	Aflatoxin B1 aldehyde reductase member 2	8574	V9HWA2; O75749; Q5TG63	0.891228	531	Adipose tissue	electron transport chain
12	51377	Q13630	TSTA3	1	GDP-L-fucose synthase	7264	Q9UDG7; B2R8Y7; D3DWK5; Q567Q9	0.854606	27	Adipose tissue	electron transport chain
13	16723	O95154	AKR7A3	1	Aflatoxin B1 aldehyde reductase member 3	22977	Q86SR4; Q9NUC3; Q8N5V6; Q8TAX1; Q8IVN6	0.849856	2	Adipose tissue	electron transport chain
14	31345	Q99643	SDHC	1	Succinate dehydrogenase cytochrome b560 subunit, mitochondrial	6391	Q3C2D8; O75609; Q3C259; Q5VTH3; Q3C2H4	0.846949	11	Adipose tissue	electron transport chain
15	10649	P15121	AKR1B1	1	Aldose reductase	231	Q9BS21; Q5U031; A0A024R7A8; Q6FGA4; B2R8N3; Q9UCI9; Q6ICP2	0.836132	29	Adipose tissue	electron transport chain
16	10483	P30038	ALDH4A1	1	Delta-1-pyrroline-5-carboxylate dehydrogenase, mitochondrial	8659	Q8IZ38; Q9UDI6; A0A024RAD8; Q96IF0; Q53HU4; B4DGE4; D2D4A3; A8K1Q7; Q16882; Q5JNV6	0.833765	16	Adipose tissue	electron transport chain
17	36009	Q16881	TXNRD1	1	Gene associated with retinoic and IFN-induced mortality 12 protein	7296	Q9UES8; B7Z2S5; Q6VBP5; Q6VBP4; Q6VBP3; Q6VBP2; Q76P53; B7Z1F4; B7Z3Y8; Q6VBP9; Q8WVC8; Q6YNQ1; B7Z904; F5H780; Q9UH79; Q7LA96; E9PMY9; Q6VBQ0; Q99475; Q6FI31; Q6VB42; Q6VB41; Q6VB40	0.831952	24	Adipose tissue	electron transport chain
18	12478	Q92552	MRPS27	1	28S ribosomal protein S27, mitochondrial {ECO:0000305}	23107	A0A024RAJ1; Q6P1S1; Q6PKB3; B4DRT2; G5EA06	0.830992	38	Adipose tissue	electron transport chain
19	14320	P00167	CYB5A	1	Cytochrome b5	1528	Q6IB14; A8MV91; F8WEU4	0.829725	1	Adipose tissue	electron transport chain
20	27199	P14854	COX6B1	1	Cytochrome c oxidase subunit 6B1	1340	B2R5C9; Q6IBL4	0.829137	5	Adipose tissue	electron transport chain
21	63466	P35754	GLRX	1	Glutaredoxin-1	2745	Q3KQS1; Q6ICT1; B2R4L2; A0A024RAM2	0.827002	15	Adipose tissue	electron transport chain
22	10245	P14550	AKR1A1	1	Alcohol dehydrogenase [NADP(+)]	10327	D3DQ04; Q6IAZ4; A8KAL8; V9HWI0	0.826742	25	Adipose tissue	electron transport chain
23	57640	P09417	QDPR	1	Dihydropteridine reductase	5860	Q9H3M5; Q53F52; B3KW71; A8K158	0.825444	17	Adipose tissue	electron transport chain
24	26846	P13804	ETFA	1	Electron transfer flavoprotein subunit alpha, mitochondrial	2108	Q53XN3; B4DT43	0.824792	55	Adipose tissue	electron transport chain
25	65383	Q15526	SURF1	1	Surfeit locus protein 1	6834	A0A087WYS9; Q5T8T3; Q5T8T4; E5KRX5	0.823741	17	Adipose tissue	electron transport chain
26	52611	P51649	ALDH5A1	1	Succinate-semialdehyde dehydrogenase, mitochondrial	7915	X5D299; Q546H9; X5DQN2; Q8N3W6; B2RD26; G5E949	0.820695	16	Adipose tissue	electron transport chain
27	61147	P48163	ME1	1	NADP-dependent malic enzyme	4199	Q5VWA2; Q9BWX8; B4DZ70; Q9UIY4; Q16855; Q16797; Q53F72; Q9H1W3	0.818324	17	Adipose tissue	electron transport chain
28	10606	P05091	ALDH2	1	Aldehyde dehydrogenase, mitochondrial	217	Q6IV71; E7EUE5; Q03639; B4DW54; Q6IB13	0.817503	23	Adipose tissue	electron transport chain
29	46069	Q16134	ETFDH	1	Electron transfer flavoprotein-ubiquinone oxidoreductase, mitochondrial	2110	J3KND9; B4E3R9; Q7Z347; B4DEQ0	0.817126	1	Adipose tissue	electron transport chain
30	12485	P00390	GSR	1	Glutathione reductase, mitochondrial	2936	Q7Z5C9; D3DSV3; V9HW90; C8KIL9; C8KIL8; Q9NP63; C8KIM0	0.815781	24	Adipose tissue	electron transport chain
31	31782	Q9Y6N1	COX11	1	Cytochrome c oxidase assembly protein COX11, mitochondrial	1353	Q6FHB7; Q9BRX0; Q9UME8; B4DEY8; B4DI26; I3L220; D3DTY5	0.813874	1	Adipose tissue	electron transport chain
32	64619	Q96T52	IMMP2L	1	Mitochondrial inner membrane protease subunit 2	83943	A4D0S9; Q75MF1; Q75MN9; Q75MP0; Q75MS5; Q96HJ2; Q75MS8	0.812337	1	Adipose tissue	electron transport chain
33	19552	O60701	UGDH	1	UDP-glucose 6-dehydrogenase	7358	O60589; B4DN25; B3KUU2	0.810285	20	Adipose tissue	electron transport chain
34	30010	Q8TCS8	PNPT1	1	Polyribonucleotide nucleotidyltransferase 1, mitochondrial	87178	Q9BRU3; Q68CN1; Q7Z7D1; Q8IWX1; Q9BVX0; Q96T05; Q53SU0	0.808601	17	Adipose tissue	electron transport chain
35	47885	O14548	COX7A2L	1	Cytochrome c oxidase subunit 7A-related protein, mitochondrial	9167	Q6FGA0; Q9P118	0.805308	2	Adipose tissue	electron transport chain
36	5953	P19878	NCF2	1	Neutrophil cytosol factor 2	4688	B4DKQ7; E9PHJ2; B4DQA7; Q9BV51; Q2PP06; E9PHX3; Q8NFC7; B2R6Q1	0.804893	9	Adipose tissue	electron transport chain
37	24478	Q8N183	NDUFAF2	1	NADH dehydrogenase [ubiquinone] 1 alpha subcomplex assembly factor 2	91942	A8K5I1	0.804733	7	Adipose tissue	electron transport chain
38	33077	Q9NX18	SDHAF2	1	Succinate dehydrogenase assembly factor 2, mitochondrial {ECO:0000255|HAMAP-Rule:MF_03057}	54949	-	0.804591	17	Adipose tissue	electron transport chain
39	19105	Q9BSK2	SLC25A33	1	Solute carrier family 25 member 33	84275	-	0.798849	2	Adipose tissue	electron transport chain
40	51443	Q9H299	SH3BGRL3	1	SH3 domain-binding glutamic acid-rich-like protein 3	83442	Q5T122	0.797076	3	Adipose tissue	electron transport chain
41	69626	P14598	NCF1	1	Neutrophil cytosol factor 1	653361	Q53FR5; Q9UMU2; A6NEH2; Q2PP07; Q9BU90; Q9UDV9; Q9BXI7; A8K7S9; O43842; Q9BXI8	0.796846	17	Adipose tissue	electron transport chain
42	785	P46952	HAAO	1	3-hydroxyanthranilate 3,4-dioxygenase {ECO:0000255|HAMAP-Rule:MF_03019}	23498	Q8N6N9; A6NE56; Q53QZ7; B4DIN2	0.7941	3	Adipose tissue	electron transport chain
43	66705	Q9NNW7	TXNRD2	1	Thioredoxin reductase 2, mitochondrial	10587	O95840; Q9P2Y1; Q9P2Y0; E7EWK1; Q9NZV4; Q9NZV3; Q9H2Z5; Q9UQU8; Q96IJ2	0.792426	9	Adipose tissue	electron transport chain
44	45274	P00414	MT-CO3	1	Cytochrome c oxidase subunit 3	4514	Q14Y83; Q7GIM7	0.790398	6	Adipose tissue	electron transport chain
45	6888	P16083	NQO2	1	Ribosyldihydronicotinamide dehydrogenase [quinone]	4835	Q5TD04; B3KPX6; B2R492; Q5TD07	0.790195	6	Adipose tissue	electron transport chain
46	62499	P14902	IDO1	1	Indoleamine 2,3-dioxygenase 1	3620	F6M9T7; Q540B4; E5RGR8	0.78992	3	Adipose tissue	electron transport chain
47	62570	O43837	IDH3B	1	Isocitrate dehydrogenase [NAD] subunit beta, mitochondrial	3420	Q9NQ07; Q9NQ06; Q9UEX0; Q9NUZ0; A0A087X2E5; A0A087WZN1; Q5JXS8; D3DVX3; D3DVX2; O95106; Q9UG99; B2RDR1	0.789641	16	Adipose tissue	electron transport chain
48	8698	P10109	FDX1	1	Adrenodoxin, mitochondrial	2230	B0YJ14; Q53YD6	0.789591	4	Adipose tissue	electron transport chain
49	35522	Q9NRX3	NDUFA4L2	1	NADH dehydrogenase [ubiquinone] 1 alpha subcomplex subunit 4-like 2	56901	A0A024RB39; Q6IAH9	0.786996	14	Adipose tissue	electron transport chain
50	63464	Q9BXM7	PINK1	1	Serine/threonine-protein kinase PINK1, mitochondrial	65018	Q8N6T9; Q96DE4; Q8NBU3	0.780145	17	Adipose tissue	electron transport chain
51	51399	P13498	CYBA	1	Cytochrome b-245 light chain	1535	Q9BR72; B4DT46; Q14090	0.779319	6	Adipose tissue	electron transport chain
52	15975	O15460	P4HA2	1	Prolyl 4-hydroxylase subunit alpha-2	8974	Q05DA4; Q8WWN0; D3DQ85; D3DQ86	0.777485	5	Adipose tissue	electron transport chain
53	66208	P23368	ME2	1	NAD-dependent malic enzyme, mitochondrial	4200	B2R8J2; Q9BYG1; Q9H4B2; Q9BWL6	0.776503	1	Adipose tissue	electron transport chain
54	52594	Q9UBK2	PPARGC1A	1	Peroxisome proliferator-activated receptor gamma coactivator 1-alpha	10891	I3RTT8; I3RTT9; G8DM16; B7Z406; I3RTT5; I3RTT6; I3RTT7; Q4W5M7; A0A024R9Q9; Q9UN32; Q3LIG1	0.776319	11	Adipose tissue	electron transport chain
55	50500	P49447	CYB561	1	Cytochrome b561	1534	J3QS47; Q9BWR9; B7Z775; B2RE96; F5H757; D3DU11; Q5BJG9; B3KTA1; Q9BU05	0.771069	4	Adipose tissue	electron transport chain
56	30057	P09669	COX6C	1	Cytochrome c oxidase subunit 6C	1345	A0A024R9B7; B2R4D7	0.750007	2	Adipose tissue	electron transport chain
57	51708	O15121	DEGS1	1	Sphingolipid delta(4)-desaturase DES1	8560	A0A024R3P1	0.738839	3	Adipose tissue	electron transport chain
58	65881	Q9UI17	DMGDH	1	Dimethylglycine dehydrogenase, mitochondrial	29958	B4E1J9; B2RBN0; B3KQ84	0.730828	1	Adipose tissue	electron transport chain
59	16416	Q12797	ASPH	1	Aspartyl/asparaginyl beta-hydroxylase	444	B7ZM96; B7ZM95; Q9NRI0; B4DIC9; Q8TB28; E5RGP5; Q9H291; Q9H2C4; B4E2K4; Q9Y4J0; F5H667; Q6NXR7; A0A0A0MSK8; Q9NRI1; A6NDF4; A6NHI2; B4DQ07	0.728077	6	Adipose tissue	electron transport chain
60	52825	Q8N465	D2HGDH	1	D-2-hydroxyglutarate dehydrogenase, mitochondrial	728294	Q8N5Q8; Q6IQ24; B4E3L6; B3KSR6; B4E3K7; B5MCV2; E7ENP2	0.72141	2	Adipose tissue	electron transport chain
61	13150	P27338	MAOB	1	Amine oxidase [flavin-containing] B	4129	B2R6R3; D3DWC3; B7Z5H3; Q7Z6S2; B7Z242	0.707519	2	Adipose tissue	electron transport chain
62	58462	Q9Y4K0	LOXL2	1	Lysyl oxidase homolog 2	4017	Q53HV3; B2R5Q0; Q9BW70; Q9Y5Y8	0.705048	2	Adipose tissue	electron transport chain
63	69540	Q9NPH5	NOX4	1	NADPH oxidase 4	50507	B7Z523; Q5K3R8; B3KQ17; Q5K3R5; Q5K3R6; B7Z529; Q86V92; Q7Z7G3; Q5K3R4; A8K715; B7Z520; E7EMD7	0.682114	1	Adipose tissue	electron transport chain
1	18297	Q86UD3	MARCH3	1	E3 ubiquitin-protein ligase MARCH3	115123	B9EJE7; A8K264	1	8	Adipose tissue	enzyme
2	64511	P09488	GSTM1	1	Glutathione S-transferase Mu 1	2944	X5DR03; Q9UC96; X5D932; Q5GHG0; Q8TC98; Q6FH88	0.999909	1	Adipose tissue	enzyme
3	28856	Q96GF1	RNF185	1	E3 ubiquitin-protein ligase RNF185	91445	A8K5C1; A9X3T8; A0A024R1F5; A0A024R1H4; Q8N900	0.978615	25	Adipose tissue	enzyme
4	13520	P62837	UBE2D2	1	Ubiquitin-conjugating enzyme E2 D2	7322	D3DQC9; P51669; Q3MN78; Q96RP6	0.964586	149	Adipose tissue	enzyme
5	66879	Q969V5	MUL1	1	Mitochondrial ubiquitin ligase activator of NFKB 1	79594	A0A024RAA0; B5M497; Q7Z431; Q9H9B5	0.962613	20	Adipose tissue	enzyme
6	66687	O94941	UBOX5	1	RING finger protein 37 {ECO:0000305}	22888	Q9H4J2; Q86X87; Q6IAR5	0.96238	26	Adipose tissue	enzyme
7	65998	Q9H0F5	RNF38	1	E3 ubiquitin-protein ligase RNF38	152006	B1AM82; B1AM81; E7EVL3; Q8N0Y0; Q7LB33; B3KSG4; A6PVP9; Q9H748	0.961598	12	Adipose tissue	enzyme
8	53103	Q7Z419	RNF144B	1	E3 ubiquitin-protein ligase RNF144B	255488	Q6P4Q0; Q8N3R7; Q5TB85; B3KUA8; B4DZI2; Q9BX38	0.958848	46	Adipose tissue	enzyme
9	17206	P51965	UBE2E1	1	Ubiquitin-conjugating enzyme E2 E1	7324	K4DI90; B7Z306; B2RBX4; C9J8K2; A0A024R2K3	0.957606	84	Adipose tissue	enzyme
10	27527	Q8NHG8	ZNRF2	1	E3 ubiquitin-protein ligase ZNRF2	223082	-	0.955534	11	Adipose tissue	enzyme
11	6585	P61077	UBE2D3	1	Ubiquitin-conjugating enzyme E2 D3	7323	P47986; A6NJ93; Q6IB88; A6NJB1; A0A024RDH2; D6RAH7; A6NM99; Q8N924; Q6NXS4	0.95544	127	Adipose tissue	enzyme
12	60438	Q8TDB6	DTX3L	1	E3 ubiquitin-protein ligase DTX3L	151636	B3KWH6; Q5MJP7; Q53ZZ3	0.954824	19	Adipose tissue	enzyme
13	16081	Q99942	RNF5	1	E3 ubiquitin-protein ligase RNF5	6048	A0A024RCQ4; B2R4K3; Q0VDB7; Q9UMQ2; A2BFI6	0.954341	40	Adipose tissue	enzyme
14	14351	Q6ZNA4	RNF111	1	E3 ubiquitin-protein ligase Arkadia {ECO:0000305|PubMed:14657019}	54778	H0YN55; Q9NSR1; Q8N1P9; C9JUS4; Q6P9A4; Q8WUA3; Q7L428; A0A024R5T5; Q6ZMU2; Q7Z346	0.954031	35	Adipose tissue	enzyme
15	63633	Q9Y2X8	UBE2D4	1	Ubiquitin-conjugating enzyme E2 D4	51619	A0A024RA90; A4D1V0	0.953235	87	Adipose tissue	enzyme
16	13474	P51668	UBE2D1	1	Ubiquitin-conjugating enzyme E2 D1	7321	A6NLF6; A0A087WW00; A0A024QZJ2; A8K786	0.952638	162	Adipose tissue	enzyme
17	46748	Q86Y13	DZIP3	1	E3 ubiquitin-protein ligase DZIP3	9666	Q6PH82; Q8IWI0; B3KN01; O75162; Q6P3R9; Q96RS9; Q86Y15; Q86Y14; Q86Y16	0.950564	50	Adipose tissue	enzyme
18	21043	Q9UBS8	RNF14	1	E3 ubiquitin-protein ligase RNF14	9604	B7Z229; A0AV26; O94793; A6NMR2; B7ZLV2; D3DQE4; A8MTW5; B3KN72; Q6IBV0	0.949499	17	Adipose tissue	enzyme
19	26438	Q9H992	MARCH7	1	E3 ubiquitin-protein ligase MARCH7	64844	A8K9X1; Q53GQ1; B7ZAR7; Q9BTR9; F5H6W4; D3DPB0; B7Z5K0; B7Z7P5	0.949187	26	Adipose tissue	enzyme
20	33377	Q9P2X0	DPM3	1	Dolichol-phosphate mannosyltransferase subunit 3	54344	Q86TM7; Q9BXN4; Q9BXN5; Q5SR63; Q5SR62	0.948123	1	Adipose tissue	enzyme
21	61682	P50876	RNF144A	1	E3 ubiquitin-protein ligase RNF144A	9781	Q585H5; D6W4Y6	0.945937	24	Adipose tissue	enzyme
22	12437	Q9Y4K3	TRAF6	1	TNF receptor-associated factor 6	7189	A8KAB3; A6NKI7; Q8NEH5; D3DR16	0.94528	87	Adipose tissue	enzyme
23	17215	P61086	UBE2K	1	Ubiquitin-conjugating enzyme E2(25K)	3093	Q9CVV9; Q16721; C9JGP1; Q9Y2D3; A8K5Y9; O54806; A6NJC1; P27924; B2RDF8	0.944595	70	Adipose tissue	enzyme
24	12440	Q9BYM8	RBCK1	1	RanBP-type and C3HC4-type zinc finger-containing protein 1	10616	Q9BYM9; O95623; Q96BS3; Q86SL2	0.94112	55	Adipose tissue	enzyme
25	61076	Q70CQ1	USP49	1	Ubiquitin carboxyl-terminal hydrolase 49	25862	Q5T3E0; Q5T3D9; Q96CK4	0.939782	3	Adipose tissue	enzyme
26	19157	P63279	UBE2I	1	SUMO-conjugating enzyme UBC9	7329	Q15698; B0QYN7; Q86VB3; Q59GX1; P50550; A8K503; D3DU69	0.938965	363	Adipose tissue	enzyme
27	14447	Q9C035	TRIM5	1	Tripartite motif-containing protein 5	85363	Q2MLX1; Q2MLX2; Q2MLX3; Q2MLX5; A6NGQ1; Q2MLV8; Q2MLV9; Q2MLV4; Q9C032; Q2MLY4; Q2MLY3; Q8WU46; G3GJY1; D3DQS9; D3DQS8; Q96SR5; Q2MLW1; Q2MLW3; Q2MLW4; Q2MLW7; Q2MLW6; Q9C034; Q9C031; Q6GX26; Q9C033; A8WFA8; Q2V6Q6	0.938045	26	Adipose tissue	enzyme
28	46785	Q9UK80	USP21	1	Ubiquitin carboxyl-terminal hydrolase 21	27005	Q5VTW9; Q5VTX0; Q9HBS2; Q9NYN4; Q59H60; Q9BTV1; Q5BKT5	0.937825	45	Adipose tissue	enzyme
29	46740	P41226	UBA7	1	Ubiquitin-like modifier-activating enzyme 7	7318	Q9BRB2	0.937675	5	Adipose tissue	enzyme
30	35605	Q96B02	UBE2W	1	Ubiquitin-conjugating enzyme E2 W	55284	Q9H823; X6REH9; Q96FI0; Q1XBE0; B4DIV1; Q9NV07; Q9HAG6	0.933379	68	Adipose tissue	enzyme
31	17205	Q96LR5	UBE2E2	1	Ubiquitin-conjugating enzyme E2 E2	7325	A0A024R2Q2	0.932869	53	Adipose tissue	enzyme
32	29818	P61081	UBE2M	1	NEDD8-conjugating enzyme Ubc12	9040	A0A024R4T4; Q8VC50; O76069	0.931534	764	Adipose tissue	enzyme
33	14518	P38398	BRCA1	1	Breast cancer type 1 susceptibility protein	672	Q6IN79; Q1RMC1; E9PFZ0; Q7KYU9; Q3LRJ0; A0A024R1V0; O15129; Q3LRJ6	0.931386	225	Adipose tissue	enzyme
34	7409	P04637	TP53	1	Cellular tumor antigen p53	7157	Q8J016; Q3LRW5; H2EHT1; Q3LRW4; Q2XN98; Q9NZD0; Q9UQ61; K7PPA8; Q3LRW1; Q3LRW3; Q3LRW2; Q16811; Q16810; A0A087WT22; Q86UG1; Q15088; Q15087; Q15086; A0A087WXZ1; Q9NP68; A0A087X1Q1; Q53GA5; Q9HAQ8; Q9NPJ2; Q99659; Q9UBI2; Q9BTM4; Q16848; Q16808; Q16809; Q16807; Q16535	0.931365	241	Adipose tissue	enzyme
35	46634	O75604	USP2	1	Ubiquitin carboxyl-terminal hydrolase 2	9099	Q9BQ21; Q8IW04; B0YJB8; Q96MB9; E9PPM2; Q8IUM2	0.931053	70	Adipose tissue	enzyme
36	17207	Q969T4	UBE2E3	1	Ubiquitin-conjugating enzyme E2 E3	10477	D3DPG3; Q7Z4W4; Q5U0R7; B2RAD6	0.930922	75	Adipose tissue	enzyme
37	214	V9HW98; P62258	YWHAE	1	14-3-3 protein epsilon	7531	P42655; P29360; Q63631; Q7M4R4; D3DTH5; Q4VJB6; Q53XZ5; B3KY71	0.930645	833	Adipose tissue	enzyme
38	5909	P12956	XRCC6	1	X-ray repair cross-complementing protein 6	2547	B4DE32; F5H1I8; Q9UCQ3; B4E356; B1AHC9; B1AHC8; Q9UCQ2; Q6FG89; A0A024R1N4	0.930615	836	Adipose tissue	enzyme
39	185	P31946	YWHAB	1	14-3-3 protein beta/alpha, N-terminally processed	7529	V9HWD6; E1P616; A8K9K2	0.929926	814	Adipose tissue	enzyme
40	17214	O14933	UBE2L6	1	Ubiquitin/ISG15-conjugating enzyme E2 L6	9246	A6NDM6; Q8N5D8; A8MY53; Q9UEZ0	0.929374	31	Adipose tissue	enzyme
41	20808	Q96FW1	OTUB1	1	Ubiquitin thioesterase OTUB1	55611	Q9NXQ4; Q32Q78; B3KUV5; Q9P0B8; Q96II3	0.929302	46	Adipose tissue	enzyme
42	27436	O43678	NDUFA2	1	NADH dehydrogenase [ubiquinone] 1 alpha subcomplex subunit 2	4695	D6RJD6; Q6IAY8	0.929167	778	Adipose tissue	enzyme
43	15970	Q9P0P0	RNF181	1	E3 ubiquitin-protein ligase RNF181	51255	Q53H81	0.929021	20	Adipose tissue	enzyme
44	5446	P08107; P0DMV8; P0DMV9; A8K5I0	HSPA1A; HSPA1B	1	HSP70-1 {ECO:0000303|PubMed:14656967, ECO:0000303|PubMed:2538825}	3303; 3304	B4E3B6; Q9UQM0; Q5SP17; Q9UQL9; Q5JQI4; B3KTT5; P19790	0.929021	790	Adipose tissue	enzyme
45	7208	Q00987	MDM2	1	E3 ubiquitin-protein ligase Mdm2	4193	Q13298; Q8WYJ2; Q8WYJ1; F6RKA8; Q13297; Q9UMT8; Q53XW0; Q13226; Q13299; G3XA89; E7EPE3; Q96DS0; Q71TW9; A7UKX8; A7UKX9; A7UKX7; Q9UGI3; A8K2S6; Q13300; Q13301; A6NL51	0.929011	147	Adipose tissue	enzyme
46	26910	P13010	XRCC5	1	X-ray repair cross-complementing protein 5	7520	Q0Z7V0; Q4VBQ5; Q53HH7; Q9UCQ1; Q9UCQ0; Q7M4N0; A8K3X5	0.928796	766	Adipose tissue	enzyme
47	13727	Q5T6U8; P17096	HMGA1	1	High mobility group protein HMG-I/HMG-Y	3159	Q9UKB0; P10910; Q5T6U9	0.92744	752	Adipose tissue	enzyme
48	17984	P30041	PRDX6	1	Peroxiredoxin-6	9588	Q5TAH4; P32077; V9HWC7; Q5ZEZ8; A8JZY7	0.927314	782	Adipose tissue	enzyme
49	17216	P61088	UBE2N	1	Ubiquitin-conjugating enzyme E2 N	7334	Q16781; V9HW41; Q53Y81	0.927166	522	Adipose tissue	enzyme
50	64301	P21266; Q6FGJ9	GSTM3	1	Glutathione S-transferase Mu 3	2947	O60550; Q96HA3	0.926577	3	Adipose tissue	enzyme
51	17949	P22234	PAICS	1	Phosphoribosylaminoimidazole-succinocarboxamide synthase	10606	Q68CQ5; A0A024RD93; E9PDH9	0.926277	755	Adipose tissue	enzyme
52	63579	Q8IX04	UEVLD	1	Ubiquitin-conjugating enzyme E2 variant 3	55293	Q96FF5; B4DIA9; B4DWH4; Q9NUX7; B2RB69; Q6P2F0; H7BYD6; B4DL43; F5H6L6	0.926077	7	Adipose tissue	enzyme
53	19373	O75489	NDUFS3	1	NADH dehydrogenase [ubiquinone] iron-sulfur protein 3, mitochondrial	4722	B4DFM8; Q9UNQ8; B2R9J1	0.925883	772	Adipose tissue	enzyme
54	14403	P07947	YES1	1	Tyrosine-protein kinase Yes	7525	A6NLB3; D3DUH1	0.925835	760	Adipose tissue	enzyme
55	17825	P49736	MCM2	1	DNA replication licensing factor MCM2	4171	Q14577; Q9BRM7; Q969W7; Q15023; Q8N2V1; Q96AE1	0.925702	778	Adipose tissue	enzyme
56	15876	Q01813	PFKP	1	ATP-dependent 6-phosphofructokinase, platelet type {ECO:0000255|HAMAP-Rule:MF_03184}	5214	Q5VSR8; B3KS15; Q5VSR7	0.925698	771	Adipose tissue	enzyme
57	14718	A4D177; Q13185	CBX3	1	Chromobox protein homolog 3	11335	Q99409; Q9BVS3; Q9P0Z6; Q96CD7; B8ZZ43	0.925492	769	Adipose tissue	enzyme
58	13544	P63000	RAC1	1	Ras-related C3 botulinum toxin substrate 1	5879	Q3Y4D3; P15154-2; P15154-1; Q5JAA8; Q9BTB4; P15154; O95501; A4D2P1; A4D2P0	0.925393	795	Adipose tissue	enzyme
59	12886	P63165	SUMO1	1	Small ubiquitin-related modifier 1	7341	Q6NZ62; Q93068; B2R4I5; A8MUS8; Q6FGG0; A0A024R3Z2; P55856	0.925048	150	Adipose tissue	enzyme
60	17869	P22102	GART	1	Trifunctional purine biosynthetic protein adenosine-3	2618	A8K945; Q52M77; Q59HH3; A8KA32; D3DSF4; O14659; D3DSF3	0.924773	768	Adipose tissue	enzyme
61	12497	P35232	PHB	1	Prohibitin	5245	B4DY47; Q53FV0; A8K401; Q4VBQ0	0.924624	771	Adipose tissue	enzyme
62	6763	Q96QK1	VPS35	1	Vacuolar protein sorting-associated protein 35	55737	Q9H4P3; Q9H016; Q9NVG2; Q9NRS7; Q9NZK2; Q561W2; Q9NX80; Q9H8J0; Q9H096	0.924299	739	Adipose tissue	enzyme
63	17213	P68036	UBE2L3	1	Ubiquitin-conjugating enzyme E2 L3	7332	B2R4A7; B4DDG1; P70653; Q9HAV1; B4DSZ4; P51966; A0A024R1A4; E7EWS7	0.923703	461	Adipose tissue	enzyme
64	16391	P11717	IGF2R	1	Cation-independent mannose-6-phosphate receptor	3482	Q7Z7G9; Q96PT5	0.923638	754	Adipose tissue	enzyme
65	12762	P78527	PRKDC	1	DNA-dependent protein kinase catalytic subunit	5591	Q7Z611; P78528; Q13327; Q13337; Q14175; Q9UME3; Q59H99; Q96SE6	0.92343	603	Adipose tissue	enzyme
66	14440	P62318	SNRPD3	1	Small nuclear ribonucleoprotein Sm D3	6634	B5BU13; P43331; B4DJP7	0.923382	738	Adipose tissue	enzyme
67	54940	Q8IWE4	DCUN1D3	1	DCN1-like protein 3	123879	B3KVY4	0.923328	6	Adipose tissue	enzyme
68	13132	O95376	ARIH2	1	E3 ubiquitin-protein ligase ARIH2	10425	Q6IBL8; Q9UEM9; Q9HBZ6	0.9233	49	Adipose tissue	enzyme
69	6558	P06733	ENO1	1	Alpha-enolase	2023	Q9UM55; Q4TUS4; B2RD59; P22712; Q9BT62; Q71V37; A0A024R4F1; Q53HR3; Q53FT9; Q96GV1; E2DRY6; Q6GMP2; Q9UCH6; Q8WU71; Q16704; Q658M5; Q7Z3V6	0.922872	624	Adipose tissue	enzyme
70	7346	Q14974	KPNB1	1	Importin subunit beta-1	3837	B7Z752; Q14637; Q53XN2; D3DTT3; B7ZAV6; Q96J27	0.922838	746	Adipose tissue	enzyme
71	32113	Q13404; A5PLL7	TMEM189 ; TMEM189-UBE2V1; UBE2V1	1	Ubiquitin-conjugating enzyme E2 variant 1	7335; 387521; 387522	E1P629; Q96H34; G3V2F7; Q13403; Q9GZW1; Q9UKL1; Q9H4J3; Q9UM48; Q9UM49; Q9GZT0; Q13532; Q5TGE0; Q5TGE3; Q9H4J4; Q9UM50	0.922642	80	Adipose tissue	enzyme
72	15706	P17858	PFKL	1	ATP-dependent 6-phosphofructokinase, liver type {ECO:0000255|HAMAP-Rule:MF_03184}	5211	Q7L2M7; Q96IH4; Q9BR91; Q96A64	0.922523	723	Adipose tissue	enzyme
73	5571	V9HWB8; P14618	PKM	1	Pyruvate kinase PKM	5315	Q9UCV6; Q9UPF2; B4DUU6; B4DFX8; B2R5N8; A6NFK3; Q53GK4; Q9BWB5; B3KRY0; Q96E76; P14786-1; A0A024R5Z9; P14786; B4DNK4	0.922222	615	Adipose tissue	enzyme
74	6438	E9KL44; P40939	HADHA	1	Trifunctional enzyme subunit alpha, mitochondrial	3030	B4DYP2; Q53T69; Q96GT7; Q16679; B2R7L4; Q53TA2; Q9UQC5	0.921871	719	Adipose tissue	enzyme
75	31285	P22314	UBA1	1	Ubiquitin-like modifier-activating enzyme 1	7317	Q5JRR8; A0A024R1A3; Q96E13	0.92152	94	Adipose tissue	enzyme
76	12756	Q6IT96; Q13547	HDAC1	1	Histone deacetylase 1	3065	Q92534	0.921094	491	Adipose tissue	enzyme
77	42468	Q9UBF6	RNF7	1	RING-box protein 2	9616	A8K1H9; Q9BXN8; D3DNF8; D3DNF7; C9JYL3; A8MTB5; Q9Y5M7	0.921094	27	Adipose tissue	enzyme
78	12486	P11142	HSPA8	1	Heat shock cognate 71 kDa protein	3312	Q53HF2; Q9H3R6; V9HW22	0.921055	632	Adipose tissue	enzyme
79	6549	P00533	EGFR	1	Epidermal growth factor receptor	1956	Q9H2C9; Q68GS5; O00732; P06268; O00688; Q9H3C9; Q9UMD7; Q92795; Q9GZX1; Q14225; Q9UMG5; Q9UMD8; Q9BZS2	0.920494	202	Adipose tissue	enzyme
80	12766	P09936	UCHL1	1	Ubiquitin carboxyl-terminal hydrolase isozyme L1	7345	V9HW74; Q71UM0; Q4W5K6	0.920474	23	Adipose tissue	enzyme
81	6512	Q96RU2	USP28	1	Ubiquitin carboxyl-terminal hydrolase 28	57646	B0YJC0; B0YJC1; B4E3L3; Q6NZX9; Q9P213	0.920339	35	Adipose tissue	enzyme
82	17710	P04406	GAPDH	1	Glyceraldehyde-3-phosphate dehydrogenase	2597	E7EUT4; Q53X65; P00354; V9HVZ4	0.920239	610	Adipose tissue	enzyme
83	54937	Q6PH85	DCUN1D2	1	DCN1-like protein 2	55208	Q5JSA6; Q5JSA7; Q5JSA5; Q9NXR6; Q9NVJ1	0.920196	7	Adipose tissue	enzyme
84	13163	P09874	PARP1	1	Poly [ADP-ribose] polymerase 1	142	A0A024R3T8; B1ANJ4; Q8IUZ9	0.919933	580	Adipose tissue	enzyme
85	28924	P11387	TOP1	1	DNA topoisomerase 1	7150	O43256; Q15610; Q9UJN0; A8KA78; E1P5W3; Q12855; Q5TFY3; Q12856	0.919911	608	Adipose tissue	enzyme
86	14113	Q13618	CUL3	1	Cullin-3	8452	O75415; Q569L3; B8ZZC3; B7Z600; A8K536; Q9UET7; A0A024R475; Q9UBI8	0.919801	65	Adipose tissue	enzyme
87	18010	Q99714	HSD17B10	1	3-hydroxyacyl-CoA dehydrogenase type-2	3028	Q8TCV9; Q5H927; Q6IBS9; Q96HD5	0.919773	595	Adipose tissue	enzyme
88	12184	P10275	AR	1	Androgen receptor	367	A0A0B4J1T2; B1AKD7; C0JKD4; C0JKD3; F1D8N5; A2RUN2; E7EVX6; Q9UD95	0.919537	130	Adipose tissue	enzyme
89	16486	P28331	NDUFS1	1	NADH-ubiquinone oxidoreductase 75 kDa subunit, mitochondrial	4719	E7ENF3; B4DIN9; E5KRK5; B4DPG1; B4DJA0; Q8N1C4; B4DUC1; Q8TCC9; Q53TR8	0.919471	629	Adipose tissue	enzyme
90	7135	Q13616	CUL1	1	Cullin-1	8454	Q8IYW1; D3DWG3; O60719; B3KTW0; Q08AL6	0.919259	58	Adipose tissue	enzyme
91	6947	Q13200	PSMD2	1	26S proteasome non-ATPase regulatory subunit 2	5708	Q12932; Q15321; Q96I12; B4DXY1; E9PCS3; Q53XQ4; E7EW34; B4DX07	0.919218	637	Adipose tissue	enzyme
92	18977	P62877	RBX1	1	E3 ubiquitin-protein ligase RBX1, N-terminally processed	9978	B2RDY1; Q9Y254; Q9WUK9; Q9D1S2; Q8N6Z8	0.918779	51	Adipose tissue	enzyme
93	17721	P15880	RPS2	1	40S ribosomal protein S2	6187	B2R5G0; D3DU82; Q3MIB1	0.918755	701	Adipose tissue	enzyme
94	13048	Q9Y4E8	USP15	1	Ubiquitin carboxyl-terminal hydrolase 15	9958	Q9UNP0; Q9H8G9; Q9Y5B5; Q9HCA6; Q08AL5	0.918346	441	Adipose tissue	enzyme
95	16090	P12004	PCNA	1	Proliferating cell nuclear antigen	5111	D3DW02; B2R897	0.918233	472	Adipose tissue	enzyme
96	29043	Q8WVN8	UBE2Q2	1	Ubiquitin-conjugating enzyme E2 Q2	92912	Q96J08; Q8N4G6; H3BRG2; B7Z3Q2	0.918208	9	Adipose tissue	enzyme
97	7593	P25963	NFKBIA	1	NF-kappa-B inhibitor alpha	4792	B2R8L6	0.917968	49	Adipose tissue	enzyme
98	24072	O75925	PIAS1	1	E3 SUMO-protein ligase PIAS1	8554	B3KSY9; Q1XBU8; C5J4B4; Q99751; Q147X4; Q9UN02; B2RB67	0.917737	80	Adipose tissue	enzyme
99	10379	B0LPE5; P31749	AKT1	1	RAC-alpha serine/threonine-protein kinase	207	B3KVH4; Q9BWB6; B2RAM5; B7Z5R1	0.917571	197	Adipose tissue	enzyme
100	68698	P06401	PGR	1	Progesterone receptor	5241	A7LQ08; B4E3T0; A7X8B0; Q9UPF7; Q8TDS3	0.917505	31	Adipose tissue	enzyme
1	31755	Q2T9J0	TYSND1	1	Peroxisomal leader peptide-processing protease, 15 kDa form	219743	Q5SQT4; Q96AR5; Q5SQU1; Q8N6H2	1	1	Adipose tissue	fatty acid beta-oxidation
2	3097	Q9UBJ2	ABCD2	1	ATP-binding cassette sub-family D member 2	225	B2RAM3; Q13210; Q2M3H9	0.871064	3	Adipose tissue	fatty acid beta-oxidation
3	3089	P33897	ABCD1	1	ATP-binding cassette sub-family D member 1	215	Q6GTZ2	0.740619	11	Adipose tissue	fatty acid beta-oxidation
4	62627	P42126	ECI1	1	Enoyl-CoA delta isomerase 1, mitochondrial	1632	Q7Z2L6; Q7Z2L7; Q9UDG6; Q13290; A8K512; Q9BW05; Q9BUB8	0.713738	7	Adipose tissue	fatty acid beta-oxidation
5	5308	Q15067	ACOX1	1	Peroxisomal acyl-coenzyme A oxidase 1 {ECO:0000303|PubMed:8117268}	51	Q9UD31; Q16131; F5GYQ8; A8K6X8; Q15101; A8KAA0; B4DK61; Q15068; Q12863; Q7Z3W5	0.690175	11	Adipose tissue	fatty acid beta-oxidation
6	6109	O14975	SLC27A2	1	Very long-chain acyl-CoA synthetase	11001	Q53FY6; A8K2J7; Q6PF09	0.67665	6	Adipose tissue	fatty acid beta-oxidation
7	16443	P51659	HSD17B4	1	Peroxisomal multifunctional enzyme type 2	3295	B3KSP2; G5E9S2; B4DVS5; E7EWE5; B4DNV1; F5HE57; E9PB82; B2R659	0.668334	17	Adipose tissue	fatty acid beta-oxidation
8	3109	P28288	ABCD3	1	ATP-binding cassette sub-family D member 3	5825	Q96DA3; D3DT46; Q15271; Q6NUN5; Q9H529	0.668334	27	Adipose tissue	fatty acid beta-oxidation
9	13849	P42345	MTOR	1	Serine/threonine-protein kinase mTOR	2475	Q96QG3; Q6LE87; Q4LE76; Q9Y4I3; Q5TER1	0.659235	45	Adipose tissue	fatty acid beta-oxidation
10	63047	Q16836	HADH	1	Hydroxyacyl-coenzyme A dehydrogenase, mitochondrial	3033	Q4W5B4; O00753; O00397; O00324; J3KQ17; E9PF18	0.658028	18	Adipose tissue	fatty acid beta-oxidation
11	20839	O00628	PEX7	1	Peroxisomal targeting signal 2 receptor	5191	Q6FGN1; C0H5X6	0.653295	6	Adipose tissue	fatty acid beta-oxidation
12	6438	E9KL44; P40939	HADHA	1	Trifunctional enzyme subunit alpha, mitochondrial	3030	B4DYP2; Q53T69; Q96GT7; Q16679; B2R7L4; Q53TA2; Q9UQC5	0.649732	719	Adipose tissue	fatty acid beta-oxidation
13	64242	P09110	ACAA1	1	3-ketoacyl-CoA thiolase, peroxisomal	30	G5E935; A0A024R2M6; Q96CA6	0.649357	19	Adipose tissue	fatty acid beta-oxidation
14	19905	P22307	SCP2	1	Non-specific lipid-transfer protein	6342	F2Z3J1; Q5VVZ1; D3DQ37; Q15432; E9PLD1; Q59HG9; Q99430; B4DHP6; C9JC79; B4DGJ9; Q16622; E1B6W5; Q6NXF4; B2R761; A6NM69	0.648866	28	Adipose tissue	fatty acid beta-oxidation
15	26846	P13804	ETFA	1	Electron transfer flavoprotein subunit alpha, mitochondrial	2108	Q53XN3; B4DT43	0.64876	55	Adipose tissue	fatty acid beta-oxidation
16	47630	P35568	IRS1	1	Insulin receptor substrate 1	3667	A0A024R499	0.644905	32	Adipose tissue	fatty acid beta-oxidation
17	69644	P24752	ACAT1	1	Acetyl-CoA acetyltransferase, mitochondrial	38	Q96FG8; B2R6H1; G3XAB4	0.643819	618	Adipose tissue	fatty acid beta-oxidation
18	17638	Q16698	DECR1	1	2,4-dienoyl-CoA reductase, mitochondrial	1666	Q93085; B7Z6B8; Q2M304; A0A024R9D7	0.643292	527	Adipose tissue	fatty acid beta-oxidation
19	24240	Q9Y4H2	IRS2	1	Insulin receptor substrate 2	8660	Q96RR2; Q9BZG0; Q9P084; Q9Y6I5	0.641779	8	Adipose tissue	fatty acid beta-oxidation
20	10379	B0LPE5; P31749	AKT1	1	RAC-alpha serine/threonine-protein kinase	207	B3KVH4; Q9BWB6; B2RAM5; B7Z5R1	0.63835	197	Adipose tissue	fatty acid beta-oxidation
21	66483	Q9BWD1	ACAT2	1	Acetyl-CoA acetyltransferase, cytosolic	39	Q8TDM4; Q5TCL7; B7Z233; Q16146; E1P5B1	0.637419	31	Adipose tissue	fatty acid beta-oxidation
22	29323	Q9BV79	MECR	1	Enoyl-[acyl-carrier-protein] reductase, mitochondrial {ECO:0000305}	51102	Q5SYU2; Q5SYU1; Q5SYU0; Q6IBU9; B3KT72; Q9Y373	0.636991	7	Adipose tissue	fatty acid beta-oxidation
23	5968	O75521	ECI2	1	Enoyl-CoA delta isomerase 2, mitochondrial	10455	Q5JYK5; Q9NYH7; Q9BUE9; Q9UN55; Q7L124; Q9NQH1; Q9H0T9; Q5JYK7; Q8N0X0	0.636158	6	Adipose tissue	fatty acid beta-oxidation
24	12982	P55084	HADHB	1	Trifunctional enzyme subunit beta, mitochondrial	3032	Q96C77; O14969; F5GZQ3; B2RB16; Q9H3F5; Q9T2V8; B4E2W0; Q53TA6	0.63318	23	Adipose tissue	fatty acid beta-oxidation
25	60784	Q6NVY1	HIBCH	1	3-hydroxyisobutyryl-CoA hydrolase, mitochondrial	26275	Q53TC6; Q53GF2; Q53RF7; Q9BS94; Q53GA8; D3DPI4; Q92931	0.63065	25	Adipose tissue	fatty acid beta-oxidation
26	19416	P42765	ACAA2	1	3-ketoacyl-CoA thiolase, mitochondrial	10449	B3KNP8; Q9BUT6	0.629009	45	Adipose tissue	fatty acid beta-oxidation
27	35889	P28328	PEX2	1	Peroxisome biogenesis factor 2	5828	Q9BW41; Q567S6	0.627532	4	Adipose tissue	fatty acid beta-oxidation
28	3922	P11310	ACADM	1	Medium-chain specific acyl-CoA dehydrogenase, mitochondrial	34	Q9NYF1; B4DJE7; Q5T4U5; Q5T4U4; Q5HYG7; B7Z9I1	0.627425	42	Adipose tissue	fatty acid beta-oxidation
29	13741	Q96EB6	SIRT1	1	NAD-dependent protein deacetylase sirtuin-1	23411	Q2XNF6; A0A024QZQ1; A8K128; Q5JVQ0; Q9Y6F0; Q9GZR9; B0QZ35; E9PC49	0.624095	65	Adipose tissue	fatty acid beta-oxidation
30	3875	O00763	ACACB	1	Acetyl-CoA carboxylase 2	32	A6NK36; Q16852; Q6KE89; Q6KE87; Q6TY48; Q1HEC1	0.622659	2	Adipose tissue	fatty acid beta-oxidation
31	48713	P23786	CPT2	1	Carnitine O-palmitoyltransferase 2, mitochondrial	1376	Q5SW68; B2R6S0; Q9BQ26	0.621596	8	Adipose tissue	fatty acid beta-oxidation
32	18944	Q9NY65; Q08426	EHHADH	1	Enoyl-CoA hydratase/3,2-trans-enoyl-CoA isomerase	1962	A8K6Y3; B3KPW9; Q2M3N4; Q58EZ5; D3DNU0; B4DWG3; B2RCX2	0.617464	109	Adipose tissue	fatty acid beta-oxidation
33	19279	Q07869	PPARA	1	Peroxisome proliferator-activated receptor alpha	5465	Q6I9S0; Q16241; Q9Y3N1; Q92486; Q92689; F1D8S4; B0G0X3	0.617205	20	Adipose tissue	fatty acid beta-oxidation
34	10385	P31751	AKT2	1	RAC-beta serine/threonine-protein kinase	208	B2RBD8; B4DG79; Q68GC0; Q0VAN0; Q0VAN1; Q05BV0	0.616294	70	Adipose tissue	fatty acid beta-oxidation
35	5297	O14734	ACOT8	1	Acyl-coenzyme A thioesterase 8	10005	O15261; Q17RX4	0.613502	2	Adipose tissue	fatty acid beta-oxidation
36	29438	Q92947	GCDH	1	Glutaryl-CoA dehydrogenase, mitochondrial	2639	O14719; A8K2Z2; A0A024R7F9	0.612779	10	Adipose tissue	fatty acid beta-oxidation
37	13902	Q03181	PPARD	1	Peroxisome proliferator-activated receptor delta	5467	E9PE18; Q9BUD4; A0A024RCW6; B4E3V3; Q5D1P0; A8K6J6; B7Z3W1; F1D8S7; Q7Z5K0; B6ZGS1	0.606591	22	Adipose tissue	fatty acid beta-oxidation
38	6440	P30084	ECHS1	1	Enoyl-CoA hydratase, mitochondrial	1892	O00739; Q96H54; Q5VWY1	0.60537	44	Adipose tissue	fatty acid beta-oxidation
39	3944	P49748	ACADVL	1	Very long-chain specific acyl-CoA dehydrogenase, mitochondrial	37	B4DEB6; O76056; Q8WUL0; F5H2A9; B3KPA6	0.602234	13	Adipose tissue	fatty acid beta-oxidation
40	3933	P16219	ACADS	1	Short-chain specific acyl-CoA dehydrogenase, mitochondrial	35	P78331; E5KSD5; E9PE82	0.602222	4	Adipose tissue	fatty acid beta-oxidation
41	16473	P50416	CPT1A	1	Carnitine O-palmitoyltransferase 1, liver isoform	1374	Q8WZ48; Q9BWK0; A0A024R5F4; Q8TCU0; B2RAQ8	0.602184	19	Adipose tissue	fatty acid beta-oxidation
42	6434	Q13011	ECH1	1	Delta(3,5)-Delta(2,4)-dienoyl-CoA isomerase, mitochondrial	1891	Q96EZ9; Q8WVX0; A8K745	0.601781	34	Adipose tissue	fatty acid beta-oxidation
43	6437	Q9NTX5	ECHDC1	1	Ethylmalonyl-CoA decarboxylase	55862	F8W851; Q9NZ30; E9PR31; A6NFJ5; Q5TEG4; Q5TEG0; Q5TEF7; E9PEN7; B7Z8S0; Q5TEF6; V9HW18	0.597731	4	Adipose tissue	fatty acid beta-oxidation
44	25576	Q8IVS2	MCAT	1	Malonyl-CoA-acyl carrier protein transacylase, mitochondrial	27349	B0QY72; O95511; O95510	0.597639	11	Adipose tissue	fatty acid beta-oxidation
45	30812	Q9NUI1	DECR2	1	Peroxisomal 2,4-dienoyl-CoA reductase	26063	Q6ZRS7; Q96ET0	0.596186	1	Adipose tissue	fatty acid beta-oxidation
46	14766	Q15672	TWIST1	1	Twist-related protein 1	7291	Q92487; A4D128; Q99804	0.595437	4	Adipose tissue	fatty acid beta-oxidation
47	67740	Q9UKG9	CROT	1	Peroxisomal carnitine O-octanoyltransferase	54677	A4D1D6; Q86V17; Q8IUW9; Q9Y6I2; E7EQF2	0.592822	1	Adipose tissue	fatty acid beta-oxidation
48	61220	O43808	SLC25A17	1	Peroxisomal membrane protein PMP34	10478	B4DU97; Q5TFL0; Q9UGY7; Q9UGW8; A8KA59; F6RTR7; B4DP73	0.591937	9	Adipose tissue	fatty acid beta-oxidation
49	46069	Q16134	ETFDH	1	Electron transfer flavoprotein-ubiquinone oxidoreductase, mitochondrial	2110	J3KND9; B4E3R9; Q7Z347; B4DEQ0	0.590093	1	Adipose tissue	fatty acid beta-oxidation
50	4787	Q6JQN1	ACAD10	1	Acyl-CoA dehydrogenase family member 10	80724	Q8N828; G3XAJ0; Q8NAP2; Q96BX5	0.589809	5	Adipose tissue	fatty acid beta-oxidation
51	62607	Q86YB7	ECHDC2	1	Enoyl-CoA hydratase domain-containing protein 2, mitochondrial	55268	B7Z7N0; F6RJU0; Q9NV38; D3DQ36	0.586897	1	Adipose tissue	fatty acid beta-oxidation
52	8497	Q15848; A8K660	ADIPOQ	1	Adiponectin	9370	Q58EX9; B2R773	0.585918	3	Adipose tissue	fatty acid beta-oxidation
53	5320	O15254	ACOX3	1	Peroxisomal acyl-coenzyme A oxidase 3	8310	Q96AJ8	0.578577	1	Adipose tissue	fatty acid beta-oxidation
54	25189	Q9BUT1	BDH2	1	3-hydroxybutyrate dehydrogenase type 2	56898	Q9NRX8; Q9H8S8; Q503A0; A8K295; A0A024RDG9; Q6IA46; Q6UWD3; B4DUF6	0.568667	1	Adipose tissue	fatty acid beta-oxidation
55	63950	P26440	IVD	1	Isovaleryl-CoA dehydrogenase, mitochondrial	3712	Q96AF6; B3KVI7; J3KR54; B2RCV5; Q53XZ9	0.568667	1	Adipose tissue	fatty acid beta-oxidation
56	23298	Q13825	AUH	1	Methylglutaconyl-CoA hydratase, mitochondrial	549	B4DYI6; Q8WUE4; B1ALV7; B1ALV8	0.541798	1	Adipose tissue	fatty acid beta-oxidation
1	14703	Q6VVB1	NHLRC1	1	E3 ubiquitin-protein ligase NHLRC1	378884	Q6IMH1; Q3SYB1; Q5VUK7	1	4	Adipose tissue	fatty acid metabolism
2	25318	P08559	PDHA1	1	Pyruvate dehydrogenase E1 component subunit alpha, somatic form, mitochondrial	5160	Q9UBU0; Q9NP12; Q53H41; Q5JPT8; Q9UNG4; Q9UNG5; A5YVE9; B7Z3X5; B7Z3T7; B2R5P7; Q9UBJ8; A0A024RBX9	0.919049	591	Adipose tissue	fatty acid metabolism
3	25311	P11177	PDHB	1	Pyruvate dehydrogenase E1 component subunit beta, mitochondrial	5162	Q9BQ27; B4DDD7; B2R7L0; Q9UFK3; Q6FH45	0.9165	410	Adipose tissue	fatty acid metabolism
4	10379	B0LPE5; P31749	AKT1	1	RAC-alpha serine/threonine-protein kinase	207	B3KVH4; Q9BWB6; B2RAM5; B7Z5R1	0.909671	197	Adipose tissue	fatty acid metabolism
5	24280	P11413	G6PD	1	Glucose-6-phosphate 1-dehydrogenase	2539	Q8IUA6; Q8IU88; Q16000; Q8IU70; Q96PQ2; Q16765; D3DWX9	0.905927	428	Adipose tissue	fatty acid metabolism
6	60878	O95278	EPM2A	1	LAFPTPase {ECO:0000303|PubMed:11175283}	7957	B3KMU5; Q8IX24; B3EWF7; O95483; Q9UEN2; B4DRZ2; Q9BS66; Q5T3F5; Q8IU96; Q8IX25; Q6IS15	0.903418	16	Adipose tissue	fatty acid metabolism
7	29740	Q86YI5; P10515	DLAT	1	Dihydrolipoyllysine-residue acetyltransferase component of pyruvate dehydrogenase complex, mitochondrial	1737	Q16783; Q53EP3	0.903395	20	Adipose tissue	fatty acid metabolism
8	28443	Q12778	FOXO1	1	Forkhead box protein O1	2308	Q6NSK6; O43523; Q5VYC7	0.900909	14	Adipose tissue	fatty acid metabolism
9	26003	Q15118	PDK1	1	[Pyruvate dehydrogenase (acetyl-transferring)] kinase isozyme 1, mitochondrial	5163	D3DPD8; Q308M4; B7Z937; E9PD65; B2R6T1	0.897818	6	Adipose tissue	fatty acid metabolism
10	28415	Q15596	NCOA2	1	Nuclear receptor coactivator 2	10499	Q14CD2	0.882794	33	Adipose tissue	fatty acid metabolism
11	52595	P35398	RORA	1	Nuclear receptor ROR-alpha	6095	P45445; Q96H83; Q495X4; P35397; P35399	0.877929	19	Adipose tissue	fatty acid metabolism
12	29101	P04150	NR3C1	1	Glucocorticoid receptor	2908	A0ZXF9; E5KQF6; B0LPG8; E5KQF5; P04151; D3DQF4; F1D8N4; Q53EP5; Q6N0A4; F5ATB7	0.877347	129	Adipose tissue	fatty acid metabolism
13	64191	Q96G03	PGM2	1	Phosphoglucomutase-2	55276	B4E0G8; Q9H0P9; Q53FP5; Q9NV22; Q5QTR0	0.875736	12	Adipose tissue	fatty acid metabolism
14	10385	P31751	AKT2	1	RAC-beta serine/threonine-protein kinase	208	B2RBD8; B4DG79; Q68GC0; Q0VAN0; Q0VAN1; Q05BV0	0.874587	70	Adipose tissue	fatty acid metabolism
15	52598	P51449	RORC	1	Nuclear receptor ROR-gamma	6097	Q6I9R9; Q8NCY8; Q8N5V7; Q5SZR9; F1D8P6	0.872933	25	Adipose tissue	fatty acid metabolism
16	65168	Q86YN6	PPARGC1B	1	Peroxisome proliferator-activated receptor gamma coactivator 1-beta	133522	B3KVW0; Q8TDE4; Q8TDE5; Q8N1N9; A2RUN0; A2RUM8; B7ZM40; Q86YN3; Q86YN4; Q86YN5	0.872317	6	Adipose tissue	fatty acid metabolism
17	19813	P36871	PGM1	1	Phosphoglucomutase-1	5236	B2R5N9; Q86U74; Q16106; Q16105; B4DDQ8; Q9NTY4; Q96J40; Q6NW22; B7Z6C2; B4DPV0; Q5BKZ9	0.870458	40	Adipose tissue	fatty acid metabolism
18	21387	P60484	PTEN	1	Phosphatidylinositol 3,4,5-trisphosphate 3-phosphatase and dual-specificity protein phosphatase PTEN	5728	F2YHV0; Q6ICT7; B2R904; O02679; O00633; F6KD01	0.869721	42	Adipose tissue	fatty acid metabolism
19	63592	Q15124	PGM5	1	Phosphoglucomutase-like protein 5	5239	Q9UDH4; B4DLQ6; Q5VYV3; B1AM46; Q8N527	0.863642	8	Adipose tissue	fatty acid metabolism
20	8067	Q86VZ6	JAZF1	1	Juxtaposed with another zinc finger protein 1	221895	Q8N3L7; A4D195	0.863534	3	Adipose tissue	fatty acid metabolism
21	66324	O75191	XYLB	1	Xylulose kinase	9942	B2RAW4; B9EH64; B4DDT2	0.863513	5	Adipose tissue	fatty acid metabolism
22	32345	Q8TBZ6	TRMT10A	1	tRNA methyltransferase 10 homolog A	93587	V9HVY8; B2R8X7; Q9Y2T9	0.860121	9	Adipose tissue	fatty acid metabolism
23	6319	Q9P1Z2	CALCOCO1	1	Calcium-binding and coiled-coil domain-containing protein 1	57658	B3KVA8; Q86WF8; Q71RC3; A0A024RAZ1; Q6FI59; Q9H090; Q96JU3	0.859827	19	Adipose tissue	fatty acid metabolism
24	25043	Q6PCE3	PGM2L1	1	Glucose 1,6-bisphosphate synthase	283209	Q96MQ7; Q9UIK3	0.859464	4	Adipose tissue	fatty acid metabolism
25	65368	Q9UHJ6	SHPK	1	Sedoheptulokinase	23729	Q8WUH3; B2R640	0.859312	1	Adipose tissue	fatty acid metabolism
26	29928	Q9BSF8	BTBD10	1	BTB/POZ domain-containing protein 10	84280	Q86WG1; B7Z228; Q8WXW7; B7Z503; D3DQW7	0.859219	8	Adipose tissue	fatty acid metabolism
27	67065	Q16654	PDK4	1	[Pyruvate dehydrogenase (acetyl-transferring)] kinase isozyme 4, mitochondrial	5166	A4D1H4	0.858464	1	Adipose tissue	fatty acid metabolism
28	51524	P01344	IGF2	1	Insulin-like growth factor II Ala-25 Del	3481	Q14299; Q1WM26; E3UN46; E3UN45; Q9UC69; B7WP08; C9JAF2; B3KX48; P78449; Q9UC68	0.855572	7	Adipose tissue	fatty acid metabolism
29	63321	Q9UPQ4	TRIM35	1	Tripartite motif-containing protein 35	23087	Q86XQ0; E5RGB3; Q8WVA4	0.849987	23	Adipose tissue	fatty acid metabolism
30	55113	Q7Z4W1	DCXR	1	L-xylulose reductase	51181	Q9UHY9; Q9BTZ3	0.846271	9	Adipose tissue	fatty acid metabolism
31	30142	Q15119	PDK2	1	[Pyruvate dehydrogenase (acetyl-transferring)] kinase isozyme 2, mitochondrial	5164	Q6P515; A8K3A7; B3KNW0; Q9BS05	0.822826	4	Adipose tissue	fatty acid metabolism
1	2319	P00505	GOT2	1	Aspartate aminotransferase, mitochondrial	2806	Q53FL3; E7ERW2; Q9BWA3; B4DJA6	1	11	Adipose tissue	gluconeogenesis
2	6331	P04075	ALDOA	1	Fructose-bisphosphate aldolase A	226	Q6FI10; Q9UCN2; Q96B15; Q9BWD9; B4DXI7; Q6FH76; V9HWN7	0.984962	819	Adipose tissue	gluconeogenesis
3	6558	P06733	ENO1	1	Alpha-enolase	2023	Q9UM55; Q4TUS4; B2RD59; P22712; Q9BT62; Q71V37; A0A024R4F1; Q53HR3; Q53FT9; Q96GV1; E2DRY6; Q6GMP2; Q9UCH6; Q8WU71; Q16704; Q658M5; Q7Z3V6	0.978554	624	Adipose tissue	gluconeogenesis
4	52072	P06744	GPI	1	Glucose-6-phosphate isomerase	2821	Q9BSK5; Q9UHE6; B4DE36; Q9BRD3; B4DG39	0.977996	25	Adipose tissue	gluconeogenesis
5	17710	P04406	GAPDH	1	Glyceraldehyde-3-phosphate dehydrogenase	2597	E7EUT4; Q53X65; P00354; V9HVZ4	0.977388	610	Adipose tissue	gluconeogenesis
6	19813	P36871	PGM1	1	Phosphoglucomutase-1	5236	B2R5N9; Q86U74; Q16106; Q16105; B4DDQ8; Q9NTY4; Q96J40; Q6NW22; B7Z6C2; B4DPV0; Q5BKZ9	0.974724	40	Adipose tissue	gluconeogenesis
7	17936	P60174	TPI1	1	Triosephosphate isomerase	7167	Q6FHP9; D3DUS9; P00938; Q8WWD0; Q6IS07; V9HWK1; Q53HE2; B7Z5D8; Q96AG5	0.973875	54	Adipose tissue	gluconeogenesis
8	17979	P40926	MDH2	1	Malate dehydrogenase, mitochondrial	4191	G3XAL0; E9PDB2; A8K414; B2RE78; B3KTM1; O43682; B4DE44; A0A024R4K3	0.97121	576	Adipose tissue	gluconeogenesis
9	17804	P13929	ENO3	1	Beta-enolase	2027	D3DTL2; E7ENK8; B4DUI6; B4DUM6; Q96AE2	0.96991	40	Adipose tissue	gluconeogenesis
10	15967	Q8N163	CCAR2	1	Cell cycle and apoptosis regulator protein 2	57805	Q8N8M1; Q9HD12; Q8N3G7; B2RB79; A6NL03; Q9NT55; Q8TF34; Q6P0Q9; D3DSR6; Q9H9Q9	0.969545	549	Adipose tissue	gluconeogenesis
11	17982	P00558	PGK1	1	Phosphoglycerate kinase 1	5230	V9HWF4; Q5J7W1; Q8NI87; B7Z7A9; A8K4W6; Q6IBT6	0.968724	414	Adipose tissue	gluconeogenesis
12	17980	P18669	PGAM1	1	Phosphoglycerate mutase 1	5223	Q6FHU2; Q9BWC0	0.966785	27	Adipose tissue	gluconeogenesis
13	17809	P09104; Q6FHV6	ENO2	1	Gamma-enolase	2026	B7Z2X9; Q96J33	0.963299	71	Adipose tissue	gluconeogenesis
14	17646	P53007	SLC25A1	1	Tricarboxylate transport protein, mitochondrial	6576	B4DP62; Q9BSK6; A8K8E8; D9HTE9	0.96312	394	Adipose tissue	gluconeogenesis
15	10643	P09972	ALDOC	1	Fructose-bisphosphate aldolase C	230	A0A024QZ64; Q6P0L5; Q3SYL3; Q6FH94; B2R5R3	0.959348	56	Adipose tissue	gluconeogenesis
16	65686	P40925	MDH1	1	Malate dehydrogenase, cytoplasmic	4190	B4DUN2; B7Z3I7; B2R5V5; Q6I9V0; F5H098; V9HWF2	0.946549	24	Adipose tissue	gluconeogenesis
17	2281	P17174	GOT1	1	Aspartate aminotransferase, cytoplasmic	2805	B2R6R7; B7Z7E9; Q5VW80	0.946234	51	Adipose tissue	gluconeogenesis
18	21766	O15055	PER2	1	Period circadian protein homolog 2	8864	Q4ZG49; Q9UQ45; A2I2P7; Q6DT41	0.930233	10	Adipose tissue	gluconeogenesis
19	52594	Q9UBK2	PPARGC1A	1	Peroxisome proliferator-activated receptor gamma coactivator 1-alpha	10891	I3RTT8; I3RTT9; G8DM16; B7Z406; I3RTT5; I3RTT6; I3RTT7; Q4W5M7; A0A024R9Q9; Q9UN32; Q3LIG1	0.92313	11	Adipose tissue	gluconeogenesis
20	7143	O94964	SOGA1	1	C-terminal 80 kDa form	140710	Q14DB2; X6R3R3; Q6ZTG8; Q5JW51; A6NK10	0.918644	11	Adipose tissue	gluconeogenesis
21	29101	P04150	NR3C1	1	Glucocorticoid receptor	2908	A0ZXF9; E5KQF6; B0LPG8; E5KQF5; P04151; D3DQF4; F1D8N4; Q53EP5; Q6N0A4; F5ATB7	0.913571	129	Adipose tissue	gluconeogenesis
22	24541	Q49AN0	CRY2	1	Cryptochrome-2	1408	Q8IV71; O75148; B4DH32; B4DZD6	0.913313	20	Adipose tissue	gluconeogenesis
23	19680	Q16526	CRY1	1	Cryptochrome-1	1407	A2I2P0	0.911912	21	Adipose tissue	gluconeogenesis
24	13741	Q96EB6	SIRT1	1	NAD-dependent protein deacetylase sirtuin-1	23411	Q2XNF6; A0A024QZQ1; A8K128; Q5JVQ0; Q9Y6F0; Q9GZR9; B0QZ35; E9PC49	0.911332	65	Adipose tissue	gluconeogenesis
25	18891	P61964	WDR5	1	WD repeat-containing protein 5	11091	Q9UGP9; Q91VA5; Q9NWX7	0.911094	120	Adipose tissue	gluconeogenesis
26	19603	P21695	GPD1	1	Glycerol-3-phosphate dehydrogenase [NAD(+)], cytoplasmic	2819	Q8N1B0; F8W1L5; A0A024R138	0.909291	5	Adipose tissue	gluconeogenesis
27	19279	Q07869	PPARA	1	Peroxisome proliferator-activated receptor alpha	5465	Q6I9S0; Q16241; Q9Y3N1; Q92486; Q92689; F1D8S4; B0G0X3	0.90618	20	Adipose tissue	gluconeogenesis
28	30142	Q15119	PDK2	1	[Pyruvate dehydrogenase (acetyl-transferring)] kinase isozyme 2, mitochondrial	5164	Q6P515; A8K3A7; B3KNW0; Q9BS05	0.906173	4	Adipose tissue	gluconeogenesis
29	17294	P18848	ATF4	1	Cyclic AMP-dependent transcription factor ATF-4	468	Q96AQ3; Q9UH31	0.904168	43	Adipose tissue	gluconeogenesis
30	6227	P49792	RANBP2	1	E3 SUMO-protein ligase RanBP2	5903	Q53TE2; Q13074; Q15280; Q59FH7	0.904113	83	Adipose tissue	gluconeogenesis
31	6125	O15294	OGT	1	UDP-N-acetylglucosamine--peptide N-acetylglucosaminyltransferase 110 kDa subunit	8473	Q96CC1; Q9UG57; Q8WWM8; Q7Z3K0	0.903437	45	Adipose tissue	gluconeogenesis
32	50767	O76082	SLC22A5	1	Solute carrier family 22 member 5	6584	A2Q0V1; Q96EH6; Q6ZQZ8; D3DQ87; B2R844	0.901252	3	Adipose tissue	gluconeogenesis
33	28443	Q12778	FOXO1	1	Forkhead box protein O1	2308	Q6NSK6; O43523; Q5VYC7	0.900443	14	Adipose tissue	gluconeogenesis
34	17289	P49715	CEBPA	1	CCAAT/enhancer-binding protein alpha {ECO:0000312|HGNC:HGNC:1833}	1050	P78319; A7LNP2; Q05CA4	0.899061	11	Adipose tissue	gluconeogenesis
35	66220	P26927	MST1	1	Hepatocyte growth factor-like protein alpha chain	4485	A6NLA3; Q13350; Q14870; Q6GTN4; A8MSX3; G3XAK1; Q53GN8	0.898417	3	Adipose tissue	gluconeogenesis
36	35984	P09467	FBP1	1	Fructose-1,6-bisphosphatase 1	2203	Q53F94; Q2TU34; O75571; Q96E46	0.898264	32	Adipose tissue	gluconeogenesis
37	36155	P48357	LEPR	1	Leptin receptor	3953	Q13593; Q13592; Q13594; Q4G138; Q92919; Q92920; Q92921	0.898097	7	Adipose tissue	gluconeogenesis
38	63651	V9HW60; Q14749	GNMT	1	Glycine N-methyltransferase	27232	Q9NS24; Q9NNZ1; Q5T8W2	0.896102	13	Adipose tissue	gluconeogenesis
39	14359	P49760	CLK2	1	Dual specificity protein kinase CLK2	1196	E7EQU3; B7Z8N6; B1AVS9; Q96CQ0; A8K7I0; B5MBX6; B1AVT0	0.895861	31	Adipose tissue	gluconeogenesis
40	30799	P11498	PC	1	Pyruvate carboxylase, mitochondrial	5091	Q16705; B4DN00; A0A024R5C5	0.894849	24	Adipose tissue	gluconeogenesis
41	27516	P57059	SIK1; SIK1B	1	Serine/threonine-protein kinase SNF1LK	150094; 102724428	Q6ZNL8; A6NC84; Q5R2V5; Q86YJ2	0.89459	7	Adipose tissue	gluconeogenesis
42	14285	P18847	ATF3	1	Cyclic AMP-dependent transcription factor ATF-3	467	Q5VTZ2; Q8WYM6; Q7Z566; Q6ICQ9	0.894401	24	Adipose tissue	gluconeogenesis
43	68347	Q16822	PCK2	1	Phosphoenolpyruvate carboxykinase [GTP], mitochondrial	5106	B4DW73; O43253; Q9BV62; Q86U01	0.893716	5	Adipose tissue	gluconeogenesis
44	19691	P52824	DGKQ	1	Diacylglycerol kinase theta	1609	Q59FF7; Q6P3W4	0.891423	5	Adipose tissue	gluconeogenesis
45	46126	Q92520	FAM3C	1	Protein FAM3C	10447	A6NDN2; A8K3R7	0.891398	19	Adipose tissue	gluconeogenesis
46	10535	P24298	GPT	1	Alanine aminotransferase 1	2875	D3DWM7; Q93076; B0YJ18; P78398	0.890488	3	Adipose tissue	gluconeogenesis
47	16291	P43304	GPD2	1	Glycerol-3-phosphate dehydrogenase, mitochondrial	2820	Q59FR1; Q53T76; Q9HAP9; B3KSA9; A8K4V0	0.890362	5	Adipose tissue	gluconeogenesis
48	45365	P02753	RBP4	1	Plasma retinol-binding protein(1-176)	5950	D3DR38; O43478; Q9P178; Q8WWA3; Q5VY24; O43479	0.890208	3	Adipose tissue	gluconeogenesis
49	5682	Q02978	SLC25A11	1	Mitochondrial 2-oxoglutarate/malate carrier protein	8402	Q969P7; F5GY65; O75537; Q6IBH0	0.89015	6	Adipose tissue	gluconeogenesis
50	14685	Q13118	KLF10	1	TGFB-inducible early growth response protein 1	7071	Q503B2; O75411; L0R4P6; L0R679; B2R794; A8MVH0	0.889917	13	Adipose tissue	gluconeogenesis
51	30534	Q7L5Y9	MAEA	1	Macrophage erythroblast attacher	10296	Q9BQ11; Q9H9V6; D6RIB6; B4DJP8; Q5JB54; B4DQT1; Q9NW84; Q6ZRD6; O95285; Q9H9Z4; B3KRN7; B4DVN3	0.889894	5	Adipose tissue	gluconeogenesis
52	6630	P17706	PTPN2	1	Tyrosine-protein phosphatase non-receptor type 2	5771	A8K955; A8MXU3; Q59F91; Q96AU5; Q96HR2; K7ENG3; A8K3N4; K7EQG9	0.889783	13	Adipose tissue	gluconeogenesis
53	64548	Q8NEM7	SUPT20H	1	Transcription factor SPT20 homolog	55578	Q9Y6A6; A0A024RDW2; E7ER46; Q71RF3; A8K8L1	0.889682	10	Adipose tissue	gluconeogenesis
54	62732	Q9BQE4	SELENOS	1	Selenoprotein S {ECO:0000303|PubMed:27645994}	55829	Q3B771; Q6GYA4; Q9P0I6	0.889309	3	Adipose tissue	gluconeogenesis
55	47767	Q9UBX3	SLC25A10	1	Mitochondrial dicarboxylate carrier	1468	B4E1E9; F6RGN5; Q96BA1; Q542Z3; Q96IP1	0.888824	10	Adipose tissue	gluconeogenesis
56	16499	Q9UJS0	SLC25A13	1	Calcium-binding mitochondrial carrier protein Aralar2	10165	Q546F9; O14575; O14566; Q9NZW1; Q9UNI7	0.887985	3	Adipose tissue	gluconeogenesis
57	50223	P98173	FAM3A	1	Protein FAM3A	60343	B2RBI7; Q5HY76; Q9BU27; A6QRH6; B4DFI8; D3DWX4; Q96H51; D3DWX8	0.886423	6	Adipose tissue	gluconeogenesis
58	8067	Q86VZ6	JAZF1	1	Juxtaposed with another zinc finger protein 1	221895	Q8N3L7; A4D195	0.885675	3	Adipose tissue	gluconeogenesis
59	50651	Q969S0	SLC35B4	1	UDP-xylose and UDP-N-acetylglucosamine transporter	84912	Q53GQ7; A4D1P3; Q96K33; Q8TCU7; A6NNS4	0.884756	3	Adipose tissue	gluconeogenesis
60	46075	P16118	PFKFB1	1	6-phosphofructo-2-kinase/fructose-2,6-bisphosphatase 1	5207	Q99951; B4DUN5; B2RA88; I1Z9G4; Q5JXS5	0.883161	4	Adipose tissue	gluconeogenesis
61	7281	O75746	SLC25A12	1	Calcium-binding mitochondrial carrier protein Aralar1	8604	Q96AM8; B3KR64	0.882482	6	Adipose tissue	gluconeogenesis
62	6749	P20393	NR1D1	1	Nuclear receptor subfamily 1 group D member 1	9572	Q15304; Q0P5Z4; F1D8S3	0.879499	5	Adipose tissue	gluconeogenesis
63	8497	Q15848; A8K660	ADIPOQ	1	Adiponectin	9370	Q58EX9; B2R773	0.86913	3	Adipose tissue	gluconeogenesis
64	82884	Q96A54	ADIPOR1	1	Adiponectin receptor protein 1 {ECO:0000303|PubMed:12802337}	51094	Q9Y360; B3KMB0; Q53YY6; Q53HS7	0.866917	8	Adipose tissue	gluconeogenesis
65	61232	O43826	SLC37A4	1	Glucose-6-phosphate exchanger SLC37A4 {ECO:0000305|PubMed:10026167, ECO:0000305|PubMed:21949678}	2542	O96016; A0A024R3H9; Q9UNS4; A8K0S7; A0A024R3L1; Q5J7V4; B4DUH2; Q9UI19	0.855122	1	Adipose tissue	gluconeogenesis
66	63619	P35558	PCK1	1	Phosphoenolpyruvate carboxykinase, cytosolic [GTP]	5105	B4DT64; Q9UJD2; Q8TCA3; A8K437	0.834631	2	Adipose tissue	gluconeogenesis
67	18080	P56211	ARPP19	1	cAMP-regulated phosphoprotein 19	10776	Q86TA6; H3BMD8; Q6IAM2; B2R497; A0A024R5U3; Q9UD70	0.819693	3	Adipose tissue	gluconeogenesis
68	27254	Q53ET0	CRTC2	1	CREB-regulated transcription coactivator 2	200186	Q7Z3X7; Q6UUV8; Q8N332	0.816126	5	Adipose tissue	gluconeogenesis
69	32217	Q9BYT8	NLN	1	Neurolysin, mitochondrial	57486	Q9ULJ4	0.814683	2	Adipose tissue	gluconeogenesis
70	30907	Q9BXJ4	C1QTNF3	1	Complement C1q tumor necrosis factor-related protein 3	114899	Q6MZN1; Q96KY1; Q0VAN4; Q542Y2	0.814542	1	Adipose tissue	gluconeogenesis
1	14703	Q6VVB1	NHLRC1	1	E3 ubiquitin-protein ligase NHLRC1	378884	Q6IMH1; Q3SYB1; Q5VUK7	1	4	Adipose tissue	glucose metabolism
2	25318	P08559	PDHA1	1	Pyruvate dehydrogenase E1 component subunit alpha, somatic form, mitochondrial	5160	Q9UBU0; Q9NP12; Q53H41; Q5JPT8; Q9UNG4; Q9UNG5; A5YVE9; B7Z3X5; B7Z3T7; B2R5P7; Q9UBJ8; A0A024RBX9	0.919049	591	Adipose tissue	glucose metabolism
3	25311	P11177	PDHB	1	Pyruvate dehydrogenase E1 component subunit beta, mitochondrial	5162	Q9BQ27; B4DDD7; B2R7L0; Q9UFK3; Q6FH45	0.9165	410	Adipose tissue	glucose metabolism
4	10379	B0LPE5; P31749	AKT1	1	RAC-alpha serine/threonine-protein kinase	207	B3KVH4; Q9BWB6; B2RAM5; B7Z5R1	0.909671	197	Adipose tissue	glucose metabolism
5	24280	P11413	G6PD	1	Glucose-6-phosphate 1-dehydrogenase	2539	Q8IUA6; Q8IU88; Q16000; Q8IU70; Q96PQ2; Q16765; D3DWX9	0.905927	428	Adipose tissue	glucose metabolism
6	60878	O95278	EPM2A	1	LAFPTPase {ECO:0000303|PubMed:11175283}	7957	B3KMU5; Q8IX24; B3EWF7; O95483; Q9UEN2; B4DRZ2; Q9BS66; Q5T3F5; Q8IU96; Q8IX25; Q6IS15	0.903418	16	Adipose tissue	glucose metabolism
7	29740	Q86YI5; P10515	DLAT	1	Dihydrolipoyllysine-residue acetyltransferase component of pyruvate dehydrogenase complex, mitochondrial	1737	Q16783; Q53EP3	0.903395	20	Adipose tissue	glucose metabolism
8	28443	Q12778	FOXO1	1	Forkhead box protein O1	2308	Q6NSK6; O43523; Q5VYC7	0.900909	14	Adipose tissue	glucose metabolism
9	26003	Q15118	PDK1	1	[Pyruvate dehydrogenase (acetyl-transferring)] kinase isozyme 1, mitochondrial	5163	D3DPD8; Q308M4; B7Z937; E9PD65; B2R6T1	0.897818	6	Adipose tissue	glucose metabolism
10	28415	Q15596	NCOA2	1	Nuclear receptor coactivator 2	10499	Q14CD2	0.882794	33	Adipose tissue	glucose metabolism
11	52595	P35398	RORA	1	Nuclear receptor ROR-alpha	6095	P45445; Q96H83; Q495X4; P35397; P35399	0.877929	19	Adipose tissue	glucose metabolism
12	29101	P04150	NR3C1	1	Glucocorticoid receptor	2908	A0ZXF9; E5KQF6; B0LPG8; E5KQF5; P04151; D3DQF4; F1D8N4; Q53EP5; Q6N0A4; F5ATB7	0.877347	129	Adipose tissue	glucose metabolism
13	64191	Q96G03	PGM2	1	Phosphoglucomutase-2	55276	B4E0G8; Q9H0P9; Q53FP5; Q9NV22; Q5QTR0	0.875736	12	Adipose tissue	glucose metabolism
14	10385	P31751	AKT2	1	RAC-beta serine/threonine-protein kinase	208	B2RBD8; B4DG79; Q68GC0; Q0VAN0; Q0VAN1; Q05BV0	0.874587	70	Adipose tissue	glucose metabolism
15	52598	P51449	RORC	1	Nuclear receptor ROR-gamma	6097	Q6I9R9; Q8NCY8; Q8N5V7; Q5SZR9; F1D8P6	0.872933	25	Adipose tissue	glucose metabolism
16	65168	Q86YN6	PPARGC1B	1	Peroxisome proliferator-activated receptor gamma coactivator 1-beta	133522	B3KVW0; Q8TDE4; Q8TDE5; Q8N1N9; A2RUN0; A2RUM8; B7ZM40; Q86YN3; Q86YN4; Q86YN5	0.872317	6	Adipose tissue	glucose metabolism
17	19813	P36871	PGM1	1	Phosphoglucomutase-1	5236	B2R5N9; Q86U74; Q16106; Q16105; B4DDQ8; Q9NTY4; Q96J40; Q6NW22; B7Z6C2; B4DPV0; Q5BKZ9	0.870458	40	Adipose tissue	glucose metabolism
18	21387	P60484	PTEN	1	Phosphatidylinositol 3,4,5-trisphosphate 3-phosphatase and dual-specificity protein phosphatase PTEN	5728	F2YHV0; Q6ICT7; B2R904; O02679; O00633; F6KD01	0.869721	42	Adipose tissue	glucose metabolism
19	63592	Q15124	PGM5	1	Phosphoglucomutase-like protein 5	5239	Q9UDH4; B4DLQ6; Q5VYV3; B1AM46; Q8N527	0.863642	8	Adipose tissue	glucose metabolism
20	8067	Q86VZ6	JAZF1	1	Juxtaposed with another zinc finger protein 1	221895	Q8N3L7; A4D195	0.863534	3	Adipose tissue	glucose metabolism
21	66324	O75191	XYLB	1	Xylulose kinase	9942	B2RAW4; B9EH64; B4DDT2	0.863513	5	Adipose tissue	glucose metabolism
22	32345	Q8TBZ6	TRMT10A	1	tRNA methyltransferase 10 homolog A	93587	V9HVY8; B2R8X7; Q9Y2T9	0.860121	9	Adipose tissue	glucose metabolism
23	6319	Q9P1Z2	CALCOCO1	1	Calcium-binding and coiled-coil domain-containing protein 1	57658	B3KVA8; Q86WF8; Q71RC3; A0A024RAZ1; Q6FI59; Q9H090; Q96JU3	0.859827	19	Adipose tissue	glucose metabolism
24	25043	Q6PCE3	PGM2L1	1	Glucose 1,6-bisphosphate synthase	283209	Q96MQ7; Q9UIK3	0.859464	4	Adipose tissue	glucose metabolism
25	65368	Q9UHJ6	SHPK	1	Sedoheptulokinase	23729	Q8WUH3; B2R640	0.859312	1	Adipose tissue	glucose metabolism
26	29928	Q9BSF8	BTBD10	1	BTB/POZ domain-containing protein 10	84280	Q86WG1; B7Z228; Q8WXW7; B7Z503; D3DQW7	0.859219	8	Adipose tissue	glucose metabolism
27	67065	Q16654	PDK4	1	[Pyruvate dehydrogenase (acetyl-transferring)] kinase isozyme 4, mitochondrial	5166	A4D1H4	0.858464	1	Adipose tissue	glucose metabolism
28	51524	P01344	IGF2	1	Insulin-like growth factor II Ala-25 Del	3481	Q14299; Q1WM26; E3UN46; E3UN45; Q9UC69; B7WP08; C9JAF2; B3KX48; P78449; Q9UC68	0.855572	7	Adipose tissue	glucose metabolism
29	63321	Q9UPQ4	TRIM35	1	Tripartite motif-containing protein 35	23087	Q86XQ0; E5RGB3; Q8WVA4	0.849987	23	Adipose tissue	glucose metabolism
30	55113	Q7Z4W1	DCXR	1	L-xylulose reductase	51181	Q9UHY9; Q9BTZ3	0.846271	9	Adipose tissue	glucose metabolism
31	30142	Q15119	PDK2	1	[Pyruvate dehydrogenase (acetyl-transferring)] kinase isozyme 2, mitochondrial	5164	Q6P515; A8K3A7; B3KNW0; Q9BS05	0.822826	4	Adipose tissue	glucose metabolism
1	17980	P18669	PGAM1	1	Phosphoglycerate mutase 1	5223	Q6FHU2; Q9BWC0	1	27	Adipose tissue	glycolysis
2	17804	P13929	ENO3	1	Beta-enolase	2027	D3DTL2; E7ENK8; B4DUI6; B4DUM6; Q96AE2	0.999633	40	Adipose tissue	glycolysis
3	6331	P04075	ALDOA	1	Fructose-bisphosphate aldolase A	226	Q6FI10; Q9UCN2; Q96B15; Q9BWD9; B4DXI7; Q6FH76; V9HWN7	0.997837	819	Adipose tissue	glycolysis
4	12531	Q12931	TRAP1	1	Heat shock protein 75 kDa, mitochondrial	10131	Q53FS6; F5H897; B4DR68; D3DUC8; Q9UHL5; O75235; O43642	0.995282	786	Adipose tissue	glycolysis
5	15876	Q01813	PFKP	1	ATP-dependent 6-phosphofructokinase, platelet type {ECO:0000255|HAMAP-Rule:MF_03184}	5214	Q5VSR8; B3KS15; Q5VSR7	0.994139	771	Adipose tissue	glycolysis
6	15706	P17858	PFKL	1	ATP-dependent 6-phosphofructokinase, liver type {ECO:0000255|HAMAP-Rule:MF_03184}	5211	Q7L2M7; Q96IH4; Q9BR91; Q96A64	0.99402	723	Adipose tissue	glycolysis
7	6558	P06733	ENO1	1	Alpha-enolase	2023	Q9UM55; Q4TUS4; B2RD59; P22712; Q9BT62; Q71V37; A0A024R4F1; Q53HR3; Q53FT9; Q96GV1; E2DRY6; Q6GMP2; Q9UCH6; Q8WU71; Q16704; Q658M5; Q7Z3V6	0.994012	624	Adipose tissue	glycolysis
8	17936	P60174	TPI1	1	Triosephosphate isomerase	7167	Q6FHP9; D3DUS9; P00938; Q8WWD0; Q6IS07; V9HWK1; Q53HE2; B7Z5D8; Q96AG5	0.992957	54	Adipose tissue	glycolysis
9	5571	V9HWB8; P14618	PKM	1	Pyruvate kinase PKM	5315	Q9UCV6; Q9UPF2; B4DUU6; B4DFX8; B2R5N8; A6NFK3; Q53GK4; Q9BWB5; B3KRY0; Q96E76; P14786-1; A0A024R5Z9; P14786; B4DNK4	0.991024	615	Adipose tissue	glycolysis
10	17710	P04406	GAPDH	1	Glyceraldehyde-3-phosphate dehydrogenase	2597	E7EUT4; Q53X65; P00354; V9HVZ4	0.990417	610	Adipose tissue	glycolysis
11	25043	Q6PCE3	PGM2L1	1	Glucose 1,6-bisphosphate synthase	283209	Q96MQ7; Q9UIK3	0.989865	4	Adipose tissue	glycolysis
12	52072	P06744	GPI	1	Glucose-6-phosphate isomerase	2821	Q9BSK5; Q9UHE6; B4DE36; Q9BRD3; B4DG39	0.988055	25	Adipose tissue	glycolysis
13	17090	P52789	HK2	1	Hexokinase-2	3099	Q9UN82; D6W5J2; Q8WU87	0.987605	591	Adipose tissue	glycolysis
14	17982	P00558	PGK1	1	Phosphoglycerate kinase 1	5230	V9HWF4; Q5J7W1; Q8NI87; B7Z7A9; A8K4W6; Q6IBT6	0.987311	414	Adipose tissue	glycolysis
15	17809	P09104; Q6FHV6	ENO2	1	Gamma-enolase	2026	B7Z2X9; Q96J33	0.985538	71	Adipose tissue	glycolysis
16	24280	P11413	G6PD	1	Glucose-6-phosphate 1-dehydrogenase	2539	Q8IUA6; Q8IU88; Q16000; Q8IU70; Q96PQ2; Q16765; D3DWX9	0.984066	428	Adipose tissue	glycolysis
17	10643	P09972	ALDOC	1	Fructose-bisphosphate aldolase C	230	A0A024QZ64; Q6P0L5; Q3SYL3; Q6FH94; B2R5R3	0.980382	56	Adipose tissue	glycolysis
18	14670	P08237	PFKM	1	ATP-dependent 6-phosphofructokinase, muscle type {ECO:0000255|HAMAP-Rule:MF_03184}	5213	A0A024R0Y5; J3KNX3; Q16815; Q16814; Q6ZTT1	0.959494	41	Adipose tissue	glycolysis
19	17089	P19367	HK1	1	Hexokinase-1	3098	B3KXY9; Q59FD4; O75574; Q9NNZ4; A0A024QZK7; E9PCK0; Q96HC8; O43444; P78542; A8K7J7; Q9NNZ5; Q5VTC3; O43443	0.939603	46	Adipose tissue	glycolysis
20	32987	Q96HY7	DHTKD1	1	Probable 2-oxoglutarate dehydrogenase E1 component DHKTD1, mitochondrial	55526	Q9BUM8; Q9HCE2; Q68CU5	0.925947	1	Adipose tissue	glycolysis
21	7665	Q02218	OGDH	1	2-oxoglutarate dehydrogenase, mitochondrial	4967	B4E2U9; E9PDF2; D3DVL0; B4E3E9; Q9UDX0; E9PCR7; E9PBM1; Q96DD3	0.9192	26	Adipose tissue	glycolysis
22	6125	O15294	OGT	1	UDP-N-acetylglucosamine--peptide N-acetylglucosaminyltransferase 110 kDa subunit	8473	Q96CC1; Q9UG57; Q8WWM8; Q7Z3K0	0.917634	45	Adipose tissue	glycolysis
23	39659	Q9NQ88	TIGAR	1	Fructose-2,6-bisphosphatase TIGAR {ECO:0000305}	57103	B2R840	0.913803	6	Adipose tissue	glycolysis
24	59054	P07738	BPGM	1	Bisphosphoglycerate mutase	669	A0A024R782; A4D1N9	0.908054	9	Adipose tissue	glycolysis
25	63050	P52790	HK3	1	Hexokinase-3	3101	Q8N1E7; A0A024R7R1	0.902307	9	Adipose tissue	glycolysis
26	50441	Q9H6Z9	EGLN3	1	HIF-prolyl hydroxylase 3	112399	Q6P1R2; Q3B8N4; Q2TA79; F8W1G2	0.900949	19	Adipose tissue	glycolysis
27	2100	P54646	PRKAA2	1	5'-AMP-activated protein kinase catalytic subunit alpha-2	5563	Q9H1E8; Q9UD43	0.899456	42	Adipose tissue	glycolysis
28	14685	Q13118	KLF10	1	TGFB-inducible early growth response protein 1	7071	Q503B2; O75411; L0R4P6; L0R679; B2R794; A8MVH0	0.897079	13	Adipose tissue	glycolysis
29	2089	Q13131	PRKAA1	1	5'-AMP-activated protein kinase catalytic subunit alpha-1	5562	B2R7E1; A8MTQ6; Q9UNQ4; Q86VS1; Q5D0E1; O00286	0.892643	48	Adipose tissue	glycolysis
30	8555	Q9BRR6	ADPGK	1	ADP-dependent glucokinase	83440	Q8WZ90; Q96NF8; Q9H0A7; Q8NBI1; Q49AU7	0.885854	3	Adipose tissue	glycolysis
31	5999	O75081	CBFA2T3	1	Protein CBFA2T3	863	O75107; O75082; O75108; Q0P5Z6; D3DX78; O60615; O60616; O60617; Q6P5W6	0.885461	8	Adipose tissue	glycolysis
32	69765	Q96P71	NECAB3	1	N-terminal EF-hand calcium-binding protein 3	63941	Q5JWF7; Q5JWF6; Q5JWF5; Q9H8G8; Q9H433; Q9HCQ9; A8K780; Q9HBW7; E1P5N2; Q86VV1	0.847338	2	Adipose tissue	glycolysis
33	64557	Q8N142	ADSSL1	1	Adenylosuccinate synthetase isozyme 1 {ECO:0000255|HAMAP-Rule:MF_03126}	122622	B3KTV4; Q86TT6; Q8N714	0.828681	2	Adipose tissue	glycolysis
34	60989	O75356	ENTPD5	1	Ectonucleoside triphosphate diphosphohydrolase 5	957	Q96RX0; A1L4C5; G3V4I0; A0A024R6D3	0.814019	1	Adipose tissue	glycolysis
1	17984	P30041	PRDX6	1	Peroxiredoxin-6	9588	Q5TAH4; P32077; V9HWC7; Q5ZEZ8; A8JZY7	1	782	Adipose tissue	lipid degradation
2	27299	Q15102	PAFAH1B3	1	Platelet-activating factor acetylhydrolase IB subunit gamma	5050	A0A024R0L6; Q53X88	0.991125	620	Adipose tissue	lipid degradation
3	27300	P68402	PAFAH1B2	1	Platelet-activating factor acetylhydrolase IB subunit beta	5049	O00687; A8DPS5; A8DPS6; A8DPS7; Q29459; E9PLP3; V9HW44; Q6IBR6; E9PEJ5	0.982392	427	Adipose tissue	lipid degradation
4	19338	P51149	RAB7A	1	Ras-related protein Rab-7a	7879	A8K3V6; Q9NWJ0; Q9UPB0	0.980311	428	Adipose tissue	lipid degradation
5	27697	P43034	PAFAH1B1	1	Platelet-activating factor acetylhydrolase IB subunit alpha {ECO:0000255|HAMAP-Rule:MF_03141}	5048	B2R7Q7; Q8WZ88; Q8WZ89	0.958329	41	Adipose tissue	lipid degradation
6	13541	P19174	PLCG1	1	1-phosphatidylinositol 4,5-bisphosphate phosphodiesterase gamma-1	5335	B7ZLY7; Q2V575; Q4LE43; E1P5W4; Q9UFY1; B9EGH4	0.911779	42	Adipose tissue	lipid degradation
7	6775	Q8IV08	PLD3	1	Phospholipase D3	23646	A0A024R0Q4; Q9BW87; Q92853	0.905388	16	Adipose tissue	lipid degradation
8	65027	Q00722	PLCB2	1	1-phosphatidylinositol 4,5-bisphosphate phosphodiesterase beta-2	5330	A8K6J2; B9EGH5; Q9BVT6; Q59F77	0.904126	2	Adipose tissue	lipid degradation
9	29609	P16885	PLCG2	1	1-phosphatidylinositol 4,5-bisphosphate phosphodiesterase gamma-2	5336	Q3ZTS2; Q969T5; Q59H45; D3DUL3	0.903516	21	Adipose tissue	lipid degradation
10	27728	Q01970	PLCB3	1	1-phosphatidylinositol 4,5-bisphosphate phosphodiesterase beta-3	5331	G5E960; Q8N1A4; A5PKZ6	0.903392	6	Adipose tissue	lipid degradation
11	32736	Q8NHP8	PLBD2	1	Putative phospholipase B-like 2 32 kDa form	196463	F5H5E2	0.903164	4	Adipose tissue	lipid degradation
12	3445	Q8TB40	ABHD4	1	Abhydrolase domain-containing protein 4 {ECO:0000312|HGNC:HGNC:20154}	63874	Q9H9E0; B4DDH7	0.903013	2	Adipose tissue	lipid degradation
13	19024	P51178	PLCD1	1	1-phosphatidylinositol 4,5-bisphosphate phosphodiesterase delta-1	5333	Q86VN8; B3KR14; A8K8F9	0.902812	3	Adipose tissue	lipid degradation
14	5722	Q99519	NEU1	1	Sialidase-1	4758	Q5JQI0	0.902369	9	Adipose tissue	lipid degradation
15	64336	P14555	PLA2G2A	1	Phospholipase A2, membrane associated	5320	Q6IBD9; A0A024RA96; Q6DN24; Q9UCD2; A8K5I7	0.902279	19	Adipose tissue	lipid degradation
16	23885	Q13393	PLD1	1	Phospholipase D1	5337	Q59EA4	0.902208	6	Adipose tissue	lipid degradation
17	63948	Q9NQ66	PLCB1	1	1-phosphatidylinositol 4,5-bisphosphate phosphodiesterase beta-1	23236	Q9H8H5; Q9UJP6; Q17RQ6; Q9NTH4; Q9NQ65; Q9H4H2; Q5TGC9; Q8IV93; Q9UM26; O60325; D3DW13; D3DW12; Q9BQW2; Q9NQH9; Q5TFF7	0.902131	9	Adipose tissue	lipid degradation
18	61919	Q6IQ20	NAPEPLD	1	N-acyl-phosphatidylethanolamine-hydrolyzing phospholipase D	222236	Q5CZ87; Q769K1	0.901066	1	Adipose tissue	lipid degradation
19	19519	P47712	PLA2G4A	1	Cytosolic phospholipase A2	5321	Q29R80; B1AKG4	0.900661	10	Adipose tissue	lipid degradation
20	63888	Q13822	ENPP2	1	Ectonucleotide pyrophosphatase/phosphodiesterase family member 2	5168	Q13827; Q14555; Q9UCR2; Q9UCR3; Q15117; Q9UCR1; Q9UCR4; E9PHP7; A8UHA1; Q9UCQ8; Q9UCR0	0.900342	1	Adipose tissue	lipid degradation
21	63017	Q9BZM1	PLA2G12A	1	Group XIIA secretory phospholipase A2	81579	Q9BZ89; Q542Y6	0.900285	9	Adipose tissue	lipid degradation
22	85245	P53816	PLA2G16	1	HRAS-like suppressor 3 {ECO:0000303|PubMed:17374643}	11145	B2R7Q4; A0A024R561; Q3SYI3; B7XAK5; Q9HDD1	0.900202	3	Adipose tissue	lipid degradation
23	36158	P06858	LPL	1	Lipoprotein lipase	4023	Q96FC4; Q16283; B2R5T9; Q16282	0.900101	10	Adipose tissue	lipid degradation
24	6115	Q99685	MGLL	1	Monoglyceride lipase {ECO:0000312|HGNC:HGNC:17038}	11343	E7EWX8; B2ZGL7; Q96AA5; B3KRC2; B7Z9D1; Q6IBG9	0.899954	1	Adipose tissue	lipid degradation
25	45352	P25311	AZGP1	1	Zinc-alpha-2-glycoprotein	563	O60386; Q5XKQ4; D6W5T8; Q8N4N0	0.899925	2	Adipose tissue	lipid degradation
26	52350	Q8NCC3	PLA2G15	1	LPLA2 {ECO:0000303|PubMed:11790796, ECO:0000303|PubMed:23958596}	23659	Q9Y2B3; Q9NPQ6; B3KMF3; B4DUD1; Q9UG04; Q53GZ1; B4DJW4	0.89737	2	Adipose tissue	lipid degradation
27	62500	Q8WWR8	NEU4	1	Sialidase-4	129807	Q3KR05; J3KNJ5; Q96D64; B3KR54; A8K056	0.89645	7	Adipose tissue	lipid degradation
28	32381	O14939	PLD2	1	Phospholipase D2	5338	Q6PGR0; I3L2C9; Q96BY3; O43580; O43579; O43540	0.890526	3	Adipose tissue	lipid degradation
29	48340	Q9NYL5	CYP39A1	1	24-hydroxycholesterol 7-alpha-hydroxylase	51302	Q96FW5; Q5VTT0; B7Z786; A0A087WTD2	0.886695	3	Adipose tissue	lipid degradation
30	13852	Q96G97	BSCL2	1	Seipin	26580	Q9BSQ0; Q567S1; Q96SV1; A0A024R549; G3XAE4; A0A024R540	0.848924	4	Adipose tissue	lipid degradation
31	50984	Q05469	LIPE	1	Hormone-sensitive lipase	3991	Q3LRT2; A8K8W7; Q6NSL7	0.844152	3	Adipose tissue	lipid degradation
32	63146	Q9NST1	PNPLA3	1	Patatin-like phospholipase domain-containing protein 3	80339	B3KW00; Q96CB4; B0QYI0; B2RCL3; Q6P1A1	0.841074	2	Adipose tissue	lipid degradation
33	7406	P0C869	JMJD7-PLA2G4B; PLA2G4B	1	Cytosolic phospholipase A2 beta	8681; 100137049	Q19KD5; Q19KD6; Q59GF9; Q8TB10; Q9UKV7; O95712; B4DRT9	0.838478	5	Adipose tissue	lipid degradation
34	16004	Q8IY17	PNPLA6	1	Neuropathy target esterase	10908	Q9UG58; B7Z7T2; J3KQS3; B4DFB9; A6NGQ0; O60859; Q86W58; F5H5K9	0.837657	1	Adipose tissue	lipid degradation
35	63845	Q6P1J6	PLB1	1	Phospholipase B1, membrane-associated	151056	B2RWP8; A8KAX2; Q96DP9; Q8IUP7; Q53S03	0.837137	4	Adipose tissue	lipid degradation
36	62496	Q86U10	ASPG	1	Platelet-activating factor acetylhydrolase	374569	B9EGQ2; Q8IV80	0.836696	1	Adipose tissue	lipid degradation
37	24844	Q9NP80	PNPLA8	1	Calcium-independent phospholipase A2-gamma	50640	Q9NZ79; O95035; A4D0S1; A0A024R746; Q8N3I3; C9JZI4; Q9H7T5; Q9NR17; Q9NUN2	0.835589	1	Adipose tissue	lipid degradation
38	35610	Q96AD5	PNPLA2	1	Patatin-like phospholipase domain-containing protein 2	57104	Q6XYE5; Q9NQ61; Q9NQ62; O60643; Q5EFF5; Q96ET6	0.834856	10	Adipose tissue	lipid degradation
39	103491	O75038	PLCH2	1	1-phosphatidylinositol 4,5-bisphosphate phosphodiesterase eta-2	9651	Q8TEH5; Q86XJ2; Q3LUA8; B9DI80; Q8WUS6; Q86XU1; Q86YU7; A2VCM3	0.834526	1	Adipose tissue	lipid degradation
40	68722	Q6ZV29	PNPLA7	1	Patatin-like phospholipase domain-containing protein 7	375775	Q9H7N5; Q6ZTS1; Q96N75; Q5T364; B5MDD3; Q658X0; Q658Y3; Q8TAY5; Q86YU8	0.834149	1	Adipose tissue	lipid degradation
41	67502	Q15147	PLCB4	1	1-phosphatidylinositol 4,5-bisphosphate phosphodiesterase beta-4	5332	Q5JYT3; Q5JYT0; Q9UJQ2; E2QRH8; Q5JYT4; Q17R56; Q9BQW8; Q9BQW6; B7ZLK6; Q9BQW5; Q5JYS8; Q5JYS9	0.833343	2	Adipose tissue	lipid degradation
42	63388	Q9BRC7	PLCD4	1	1-phosphatidylinositol 4,5-bisphosphate phosphodiesterase delta-4	84812	Q53FS8	0.831816	2	Adipose tissue	lipid degradation
43	63639	Q9UL19	RARRES3	1	Retinoic acid receptor responder protein 3	5920	E7ENZ7; B2R599; O95200; B4DDW2	0.831807	4	Adipose tissue	lipid degradation
44	19031	Q9P212	PLCE1	1	1-phosphatidylinositol 4,5-bisphosphate phosphodiesterase epsilon-1	51196	A6NLA1; Q5VWL5; B7ZM61; A7MBN7; Q9H9X8; B9EIJ6; Q9UHV3; A6NGW0; Q9HBX6; A8K1D7; Q9HC53; Q1X6H8; Q5VWL4	0.831131	2	Adipose tissue	lipid degradation
45	28587	Q8N3E9	PLCD3	1	1-phosphatidylinositol 4,5-bisphosphate phosphodiesterase delta-3	113026	Q8TEC1; Q8TF37; Q96FL6	0.830545	1	Adipose tissue	lipid degradation
46	42489	Q8NCG7	DAGLB	1	Sn1-specific diacylglycerol lipase beta	221955	B3KV90; Q8TED3; Q8N2N2; Q8WXE6; B4DQU0; Q6PIX3; Q8N9S1; A4D2P3	0.826877	1	Adipose tissue	lipid degradation
1	42489	Q8NCG7	DAGLB	1	Sn1-specific diacylglycerol lipase beta	221955	B3KV90; Q8TED3; Q8N2N2; Q8WXE6; B4DQU0; Q6PIX3; Q8N9S1; A4D2P3	1	1	Adipose tissue	lipid metabolism
2	64996	Q9UG56	PISD	1	Phosphatidylserine decarboxylase proenzyme, mitochondrial {ECO:0000255|HAMAP-Rule:MF_03208}	23761	Q9UGA9; O43207; Q96GQ2; A0A024R1K5; O95535; B1AKM7; Q6IC28	0.858028	3	Adipose tissue	lipid metabolism
3	67481	O60240	PLIN1	1	Perilipin-1	5346	Q8N5Y6	0.808997	2	Adipose tissue	lipid metabolism
4	3449	Q8WTS1	ABHD5	1	1-acylglycerol-3-phosphate O-acyltransferase ABHD5	51099	B2R9K0; Q9Y369	0.797921	2	Adipose tissue	lipid metabolism
5	42333	Q15185	PTGES3	1	Prostaglandin E synthase 3	10728	Q8WU70; A0A087WYT3; B4DHP2; A0A024RB32; B4DP21; A8K7D0; B4DP11	0.719375	772	Adipose tissue	lipid metabolism
6	17984	P30041	PRDX6	1	Peroxiredoxin-6	9588	Q5TAH4; P32077; V9HWC7; Q5ZEZ8; A8JZY7	0.719342	782	Adipose tissue	lipid metabolism
7	6438	E9KL44; P40939	HADHA	1	Trifunctional enzyme subunit alpha, mitochondrial	3030	B4DYP2; Q53T69; Q96GT7; Q16679; B2R7L4; Q53TA2; Q9UQC5	0.715889	719	Adipose tissue	lipid metabolism
8	27299	Q15102	PAFAH1B3	1	Platelet-activating factor acetylhydrolase IB subunit gamma	5050	A0A024R0L6; Q53X88	0.713299	620	Adipose tissue	lipid metabolism
9	16407	P49327	FASN	1	3-hydroxyacyl-[acyl-carrier-protein] dehydratase	2194	Q4LE83; Q969R1; Q96C68; Q16702; Q96IT0; Q6P4U5; Q6SS02; Q13479	0.711979	551	Adipose tissue	lipid metabolism
10	21374	O00327	ARNTL	1	Aryl hydrocarbon receptor nuclear translocator-like protein 1	406	O00314; Q4G136; B2RCL8; Q99631; A8K645; B7WPG7; Q8IUT4; O00316; O00317; B5ME11; O00315; D3DQW6; O00313; A2I2N6; Q99649	0.710986	16	Adipose tissue	lipid metabolism
11	14325	P02649	APOE	1	Apolipoprotein E	348	B2RC15; C0JYY5; Q9P2S4	0.710749	581	Adipose tissue	lipid metabolism
12	15656	O75477	ERLIN1	1	SPFH domain-containing protein 1	10613	Q53HV0; B0QZ42; D3DR65	0.710108	563	Adipose tissue	lipid metabolism
13	46417	O75608; Q6IAQ1	LYPLA1	1	Acyl-protein thioesterase 1	10434	A0A087X1K9; O43202; Q9UQF9; B4DP64	0.709284	556	Adipose tissue	lipid metabolism
14	60797	Q12770	SCAP	1	Sterol regulatory element-binding protein cleavage-activating protein	22937	Q8WUA1; Q8N2E0	0.709192	555	Adipose tissue	lipid metabolism
15	45286	Q15126	PMVK	1	Phosphomevalonate kinase	10654	Q6FGV9; Q5TZW9	0.709054	550	Adipose tissue	lipid metabolism
16	17638	Q16698	DECR1	1	2,4-dienoyl-CoA reductase, mitochondrial	1666	Q93085; B7Z6B8; Q2M304; A0A024R9D7	0.708793	527	Adipose tissue	lipid metabolism
17	35867	O95372	LYPLA2	1	Acyl-protein thioesterase 2	11313	Q7Z4Z2	0.70861	546	Adipose tissue	lipid metabolism
18	68933	P04180	LCAT	1	Phosphatidylcholine-sterol acyltransferase	3931	Q53XQ3	0.705126	3	Adipose tissue	lipid metabolism
19	19338	P51149	RAB7A	1	Ras-related protein Rab-7a	7879	A8K3V6; Q9NWJ0; Q9UPB0	0.701815	428	Adipose tissue	lipid metabolism
20	15860	O94905	ERLIN2	1	SPFH domain-containing protein 2	11160	D3DSW0; Q86VS6; Q6NW21; Q86W49; B4DM38; A8K5S9; A0JLQ1	0.699953	403	Adipose tissue	lipid metabolism
21	5163	P53396	ACLY	1	ATP-citrate synthase	47	A0A024R1T9; Q13037; B4DIM0; Q9BRL0; A0A024R1Y2; B4E3P0	0.699588	402	Adipose tissue	lipid metabolism
22	19551	Q6IAX1; P37268	FDFT1	1	Squalene synthase	2222	B4DJE5; B7Z9R8; B4DT56; B3KQ95; Q96GT0; B4DWP0; B4DND3; B7Z1J3	0.699546	395	Adipose tissue	lipid metabolism
23	6067	O15516	CLOCK	1	Circadian locomoter output cycles protein kaput	9575	Q53EU0; A0AV01; Q3ZCT4; A2I2N9; O14516; Q9UIT8	0.699363	23	Adipose tissue	lipid metabolism
24	50423	Q13907	IDI1	1	Isopentenyl-diphosphate Delta-isomerase 1	3422	Q53GQ6; Q8WUX8; Q86U81; B4E155; Q32Q13; Q9BQ74; Q96IZ4	0.699335	390	Adipose tissue	lipid metabolism
25	29323	Q9BV79	MECR	1	Enoyl-[acyl-carrier-protein] reductase, mitochondrial {ECO:0000305}	51102	Q5SYU2; Q5SYU1; Q5SYU0; Q6IBU9; B3KT72; Q9Y373	0.688766	7	Adipose tissue	lipid metabolism
26	21766	O15055	PER2	1	Period circadian protein homolog 2	8864	Q4ZG49; Q9UQ45; A2I2P7; Q6DT41	0.68747	10	Adipose tissue	lipid metabolism
27	24541	Q49AN0	CRY2	1	Cryptochrome-2	1408	Q8IV71; O75148; B4DH32; B4DZD6	0.686234	20	Adipose tissue	lipid metabolism
28	16229	Q53GQ0	HSD17B12	1	Very-long-chain 3-oxoacyl-CoA reductase {ECO:0000305}	51144	A8K9B0; Q96JU2; Q9Y6G8; Q96EA9; D3DR23	0.683869	30	Adipose tissue	lipid metabolism
29	24844	Q9NP80	PNPLA8	1	Calcium-independent phospholipase A2-gamma	50640	Q9NZ79; O95035; A4D0S1; A0A024R746; Q8N3I3; C9JZI4; Q9H7T5; Q9NR17; Q9NUN2	0.683494	1	Adipose tissue	lipid metabolism
30	13741	Q96EB6	SIRT1	1	NAD-dependent protein deacetylase sirtuin-1	23411	Q2XNF6; A0A024QZQ1; A8K128; Q5JVQ0; Q9Y6F0; Q9GZR9; B0QZ35; E9PC49	0.680794	65	Adipose tissue	lipid metabolism
31	52598	P51449	RORC	1	Nuclear receptor ROR-gamma	6097	Q6I9R9; Q8NCY8; Q8N5V7; Q5SZR9; F1D8P6	0.680008	25	Adipose tissue	lipid metabolism
32	15676	Q86UL3	GPAT4	1	Glycerol-3-phosphate acyltransferase 4 {ECO:0000312|HGNC:HGNC:20880}	137964	Q2TU73; Q86V89	0.679008	5	Adipose tissue	lipid metabolism
33	57430	P56937	HSD17B7	1	3-keto-steroid reductase	51478	Q7Z4V9; Q5T246; Q8WWS2; Q9UF00; A0A024R913	0.678608	5	Adipose tissue	lipid metabolism
34	7125	O60488	ACSL4	1	Long-chain-fatty-acid--CoA ligase 4	2182	O60849; O60848; D3DUY2; Q5JWV8	0.67791	3	Adipose tissue	lipid metabolism
35	12982	P55084	HADHB	1	Trifunctional enzyme subunit beta, mitochondrial	3032	Q96C77; O14969; F5GZQ3; B2RB16; Q9H3F5; Q9T2V8; B4E2W0; Q53TA6	0.6777	23	Adipose tissue	lipid metabolism
36	16443	P51659	HSD17B4	1	Peroxisomal multifunctional enzyme type 2	3295	B3KSP2; G5E9S2; B4DVS5; E7EWE5; B4DNV1; F5HE57; E9PB82; B2R659	0.676552	17	Adipose tissue	lipid metabolism
37	7312	P50225	SULT1A1	1	Sulfotransferase 1A1	6817	Q92818; Q9BVU6; Q9UGG7; Q86U58; Q2NL71	0.676291	35	Adipose tissue	lipid metabolism
38	30799	P11498	PC	1	Pyruvate carboxylase, mitochondrial	5091	Q16705; B4DN00; A0A024R5C5	0.676063	24	Adipose tissue	lipid metabolism
39	13409	P61916	NPC2	1	NPC intracellular cholesterol transporter 2 {ECO:0000312|HGNC:HGNC:14537}	10577	Q29413; Q15668; A0A024R6C0; G3V3E8; B4DQV7	0.675647	13	Adipose tissue	lipid metabolism
40	35819	Q6FII3; Q9UKR5	ERG28	1	Probable ergosterol biosynthetic protein 28	11161	Q9P093; Q9UPI2; Q86TW5	0.675253	59	Adipose tissue	lipid metabolism
41	27697	P43034	PAFAH1B1	1	Platelet-activating factor acetylhydrolase IB subunit alpha {ECO:0000255|HAMAP-Rule:MF_03141}	5048	B2R7Q7; Q8WZ88; Q8WZ89	0.673248	41	Adipose tissue	lipid metabolism
42	16473	P50416	CPT1A	1	Carnitine O-palmitoyltransferase 1, liver isoform	1374	Q8WZ48; Q9BWK0; A0A024R5F4; Q8TCU0; B2RAQ8	0.672385	19	Adipose tissue	lipid metabolism
43	19680	Q16526	CRY1	1	Cryptochrome-1	1407	A2I2P0	0.671982	21	Adipose tissue	lipid metabolism
44	1972	Q9Y478	PRKAB1	1	5'-AMP-activated protein kinase subunit beta-1	5564	Q9Y6V8; Q9UEX2; Q9UBV0; Q9UE20; A0A024RBN1	0.669943	18	Adipose tissue	lipid metabolism
45	64049	Q9NPA3	MID1IP1	1	Mid1-interacting protein 1	58526	D3DWB2	0.66931	6	Adipose tissue	lipid metabolism
46	14130	P02647	APOA1	1	Truncated apolipoprotein A-I	335	Q9UCS8; Q6LDN9; Q9UCT8; A0A024R3E3; A8K866; Q6Q785	0.668873	26	Adipose tissue	lipid metabolism
47	14372	O14791	APOL1	1	Apolipoprotein L1	8542	Q5R3P8; Q9BQ03; Q5R3P7; B1AH95; Q96PM4; A5PLQ4; O60804; Q2KHQ6; E9PF24; B4DU12; Q96AB8	0.668594	3	Adipose tissue	lipid metabolism
48	1990	P54619	PRKAG1	1	5'-AMP-activated protein kinase subunit gamma-1	5571	A0A024R125; B4DDT7; F8VYY9; Q8N7V9	0.668149	27	Adipose tissue	lipid metabolism
49	6434	Q13011	ECH1	1	Delta(3,5)-Delta(2,4)-dienoyl-CoA isomerase, mitochondrial	1891	Q96EZ9; Q8WVX0; A8K745	0.667959	34	Adipose tissue	lipid metabolism
50	15836	Q9NZ01	TECR	1	Very-long-chain enoyl-CoA reductase {ECO:0000305}	9524	Q6IBB2; B3KSQ1; B2RD55; O75350; Q9BWK3; Q9Y6P0	0.667939	39	Adipose tissue	lipid metabolism
51	14518	P38398	BRCA1	1	Breast cancer type 1 susceptibility protein	672	Q6IN79; Q1RMC1; E9PFZ0; Q7KYU9; Q3LRJ0; A0A024R1V0; O15129; Q3LRJ6	0.667247	225	Adipose tissue	lipid metabolism
52	16279	O60494	CUBN	1	Cubilin	8029	Q5VTA6; B0YIZ4; Q96RU9	0.663304	3	Adipose tissue	lipid metabolism
53	21204	Q14995	NR1D2	1	Nuclear receptor subfamily 1 group D member 2	9975	B2R8Q3; Q6I9S1; Q6NSM0; Q86XD4; O00402; F1D8P2; B4DXD3	0.661078	15	Adipose tissue	lipid metabolism
54	5267	O00767	SCD	1	hSCD1 {ECO:0000303|PubMed:15907797}	6319	Q9Y695; Q6GSS4; Q53GR9; D3DR68; Q96KF6; B2R5U0; Q16150; Q5W038; Q5W037; Q9BS07	0.660066	15	Adipose tissue	lipid metabolism
55	2100	P54646	PRKAA2	1	5'-AMP-activated protein kinase catalytic subunit alpha-2	5563	Q9H1E8; Q9UD43	0.65929	42	Adipose tissue	lipid metabolism
56	1998	Q9UGJ0	PRKAG2	1	5'-AMP-activated protein kinase subunit gamma-2	51422	Q9NUZ9; Q9ULX8; Q53Y07; Q75MP4; Q6NUI0; Q9UDN8	0.659283	8	Adipose tissue	lipid metabolism
57	27267	Q6Y1H2	HACD2	1	Very-long-chain (3R)-3-hydroxyacyl-CoA dehydratase 2 {ECO:0000305}	201562	-	0.657792	5	Adipose tissue	lipid metabolism
58	7117	O95573	ACSL3	1	Long-chain-fatty-acid--CoA ligase 3	2181	Q8IUM9; Q60I92; B3KMA6; A0A024R497	0.65757	8	Adipose tissue	lipid metabolism
59	15786	Q06136	KDSR	1	3-ketodihydrosphingosine reductase	2531	A0A024R292; B2R5Y1; B4DMX0	0.655543	11	Adipose tissue	lipid metabolism
60	19295	P07602	PSAP	1	Saposin-B-Val	5660	P07292; Q92739; Q92741; P15793; Q92742; P78558; P78541; P78538; Q53Y86; Q6IBQ6; A0A024QZQ2; Q92740; P78546; P78547	0.654965	39	Adipose tissue	lipid metabolism
61	3922	P11310	ACADM	1	Medium-chain specific acyl-CoA dehydrogenase, mitochondrial	34	Q9NYF1; B4DJE7; Q5T4U5; Q5T4U4; Q5HYG7; B7Z9I1	0.654891	42	Adipose tissue	lipid metabolism
62	64242	P09110	ACAA1	1	3-ketoacyl-CoA thiolase, peroxisomal	30	G5E935; A0A024R2M6; Q96CA6	0.654731	19	Adipose tissue	lipid metabolism
63	4835	P45954	ACADSB	1	Short/branched chain specific acyl-CoA dehydrogenase, mitochondrial	36	Q5SQN6; Q96CX7; B4DQ51	0.65355	7	Adipose tissue	lipid metabolism
64	13974	P36956	SREBF1	1	Processed sterol regulatory element-binding protein 1	6720	B0I4X3; Q6PFW7; B0I4X4; Q6P4R7; Q8TAK9; Q6PJ36; Q59F52; Q16062; D3DXC4	0.653545	23	Adipose tissue	lipid metabolism
65	2904	O95477	ABCA1	1	ATP-binding cassette sub-family A member 1	19	Q9UN07; Q96T85; Q9UN09; Q96S56; B2RUU2; Q9UN06; B7XCW9; Q9NQV4; Q9UN08; Q5VX33	0.649847	12	Adipose tissue	lipid metabolism
66	19279	Q07869	PPARA	1	Peroxisome proliferator-activated receptor alpha	5465	Q6I9S0; Q16241; Q9Y3N1; Q92486; Q92689; F1D8S4; B0G0X3	0.649547	20	Adipose tissue	lipid metabolism
67	16142	O95470	SGPL1	1	Sphingosine-1-phosphate lyase 1 {ECO:0000305}	8879	Q7Z732; Q9UN89; Q9ULG8; B2RBD4	0.648946	19	Adipose tissue	lipid metabolism
68	6614	P41222	PTGDS	1	Prostaglandin-H2 D-isomerase	5730	Q9UCC9; Q9UC22; Q7M4P3; A0A024R8G3; Q5SQ10; Q9UCD9; B2R727	0.648755	79	Adipose tissue	lipid metabolism
69	16173	Q9NRX5	SERINC1	1	Serine incorporator 1	57515	Q8TAG1; Q9ULG7; Q7Z2F5; Q9NTH8; O75655; B3KY69; E1P565	0.648353	7	Adipose tissue	lipid metabolism
70	57419	P37058	HSD17B3	1	Testosterone 17-beta-dehydrogenase 3	3293	Q6FH62; Q5U0Q6	0.647988	78	Adipose tissue	lipid metabolism
71	2089	Q13131	PRKAA1	1	5'-AMP-activated protein kinase catalytic subunit alpha-1	5562	B2R7E1; A8MTQ6; Q9UNQ4; Q86VS1; Q5D0E1; O00286	0.647302	48	Adipose tissue	lipid metabolism
72	17795	Q9NPH2	ISYNA1	1	Inositol-3-phosphate synthase 1	51477	Q9NSU0; B3KRT1; Q9H2Y2; Q9BT65; G5E9U0; Q7Z525; Q6NXT5; Q9NVW7	0.646652	27	Adipose tissue	lipid metabolism
73	7677	P49585	PCYT1A	1	Choline-phosphate cytidylyltransferase A	5130	Q86Y88; A9LYK9; D3DXB1	0.646533	67	Adipose tissue	lipid metabolism
74	48340	Q9NYL5	CYP39A1	1	24-hydroxycholesterol 7-alpha-hydroxylase	51302	Q96FW5; Q5VTT0; B7Z786; A0A087WTD2	0.64584	3	Adipose tissue	lipid metabolism
75	19416	P42765	ACAA2	1	3-ketoacyl-CoA thiolase, mitochondrial	10449	B3KNP8; Q9BUT6	0.64438	45	Adipose tissue	lipid metabolism
76	25729	Q15125	EBP	1	3-beta-hydroxysteroid-Delta(8),Delta(7)-isomerase	10682	Q6IBI9; A0A024QYX0; Q6FGL3	0.643886	6	Adipose tissue	lipid metabolism
77	6440	P30084	ECHS1	1	Enoyl-CoA hydratase, mitochondrial	1892	O00739; Q96H54; Q5VWY1	0.642475	44	Adipose tissue	lipid metabolism
78	32643	Q9UBM7	DHCR7	1	7-dehydrocholesterol reductase	1717	O60492; A0A024R5F7; O60717; B2R6Z2	0.642129	2	Adipose tissue	lipid metabolism
79	63015	Q6ZWT7	MBOAT2	1	O-acyltransferase domain-containing protein 2	129642	Q96KY4; A9EDR2; Q8NCE7	0.642129	2	Adipose tissue	lipid metabolism
80	29079	P48651	PTDSS1	1	Phosphatidylserine synthase 1	9791	B4DE85; E5RFC5; Q9BUQ5	0.641541	3	Adipose tissue	lipid metabolism
81	68152	Q92748	THRSP	1	Thyroid hormone-inducible hepatic protein	7069	B2R4W7	0.641449	21	Adipose tissue	lipid metabolism
82	19380	P22455	FGFR4	1	Fibroblast growth factor receptor 4	2264	Q14309; B4DVP5; Q71TW8; Q8TDA0; J3KPQ0; Q96KE5; G3JVM2; G3JVM7; G3JVM5; G3JVM9; O43785	0.640877	22	Adipose tissue	lipid metabolism
83	29077	Q9BW60	ELOVL1	1	Elongation of very long chain fatty acids protein 1 {ECO:0000255|HAMAP-Rule:MF_03201, ECO:0000305}	64834	Q8WXU3; Q53HT2; Q9Y396; B4DP24; Q9NVD9; Q5JUY3	0.640704	1	Adipose tissue	lipid metabolism
84	41938	Q8WUD6	CHPT1	1	Cholinephosphotransferase 1	56994	Q8IWQ4; Q8IWQ5; B3KQM2; Q7Z7H2; Q7Z7H1; Q7Z7H0; Q9NRQ7; Q8WYI4; Q9Y6M6; Q9NRQ6	0.640704	1	Adipose tissue	lipid metabolism
85	68987	Q86SK9	SCD5	1	Stearoyl-CoA desaturase 5 {ECO:0000305}	79966	Q9H7D1; Q86UC8; Q4W5Q5; B2RPG0; Q8NDS0	0.640667	4	Adipose tissue	lipid metabolism
86	16210	Q6P1A2	LPCAT3	1	O-acyltransferase domain-containing protein 5	10162	Q9BW40; Q92980; Q7KZS1; B2RDH0; B7Z3N3	0.640254	3	Adipose tissue	lipid metabolism
87	62018	P14324	FDPS	1	Farnesyl pyrophosphate synthase	2224	A0A087X090; E9PCI9; Q96G29; D3DV91	0.639878	32	Adipose tissue	lipid metabolism
88	15983	Q96N66	MBOAT7	1	O-acyltransferase domain-containing protein 7 {ECO:0000303|PubMed:18094042}	79143	A9C4B6; Q99908; Q7L5N2; Q05DF0; B4DQ87; Q9BPV2; Q9BRE9; B0V3I5	0.639878	3	Adipose tissue	lipid metabolism
89	45501	Q92932	PTPRN2	1	Receptor-type tyrosine-protein phosphatase N2	5799	Q9Y4I6; E9PC57; Q9Y4F8; Q92662; Q8N4I5	0.639331	17	Adipose tissue	lipid metabolism
90	13541	P19174	PLCG1	1	1-phosphatidylinositol 4,5-bisphosphate phosphodiesterase gamma-1	5335	B7ZLY7; Q2V575; Q4LE43; E1P5W4; Q9UFY1; B9EGH4	0.639302	42	Adipose tissue	lipid metabolism
91	16073	Q9P035	HACD3	1	Very-long-chain (3R)-3-hydroxyacyl-CoA dehydratase 3 {ECO:0000305}	51495	A0PJA1; Q6PD63; Q8NC86; Q96T12; B4DRF4; Q8NCB1; Q9NQA7; Q8IUI5; Q280Z3	0.63918	5	Adipose tissue	lipid metabolism
92	18944	Q9NY65; Q08426	EHHADH	1	Enoyl-CoA hydratase/3,2-trans-enoyl-CoA isomerase	1962	A8K6Y3; B3KPW9; Q2M3N4; Q58EZ5; D3DNU0; B4DWG3; B2RCX2	0.639172	109	Adipose tissue	lipid metabolism
93	15907	O95674	CDS2	1	Phosphatidate cytidylyltransferase 2	8760	Q5TDY4; Q5TDY3; Q5TDY2; B2RDC6; Q5TDY5; Q9BYK5; Q9NTT2; D3DW04	0.639043	4	Adipose tissue	lipid metabolism
94	30234	P53602	MVD	1	Diphosphomevalonate decarboxylase	4597	Q53Y65	0.638161	27	Adipose tissue	lipid metabolism
95	48713	P23786	CPT2	1	Carnitine O-palmitoyltransferase 2, mitochondrial	1376	Q5SW68; B2R6S0; Q9BQ26	0.638128	8	Adipose tissue	lipid metabolism
96	6775	Q8IV08	PLD3	1	Phospholipase D3	23646	A0A024R0Q4; Q9BW87; Q92853	0.637805	16	Adipose tissue	lipid metabolism
97	15908	Q96G23	CERS2	1	Ceramide synthase 2	29956	Q5SZE5; Q9NW79; D3DV06; Q9HD96	0.63764	11	Adipose tissue	lipid metabolism
98	66452	P08138	NGFR	1	Tumor necrosis factor receptor superfamily member 16	4804	B2R961; B4E096	0.637523	22	Adipose tissue	lipid metabolism
99	7443	Q12772	SREBF2	1	Processed sterol regulatory element-binding protein 2	6721	A0A024R1Q0; Q05BD5; Q86V36; Q9UH04; Q6GTH7	0.637137	43	Adipose tissue	lipid metabolism
100	5722	Q99519	NEU1	1	Sialidase-1	4758	Q5JQI0	0.636984	9	Adipose tissue	lipid metabolism
1	2100	P54646	PRKAA2	1	5'-AMP-activated protein kinase catalytic subunit alpha-2	5563	Q9H1E8; Q9UD43	1	42	Adipose tissue	lipid synthesis
2	5163	P53396	ACLY	1	ATP-citrate synthase	47	A0A024R1T9; Q13037; B4DIM0; Q9BRL0; A0A024R1Y2; B4E3P0	0.998072	402	Adipose tissue	lipid synthesis
3	14518	P38398	BRCA1	1	Breast cancer type 1 susceptibility protein	672	Q6IN79; Q1RMC1; E9PFZ0; Q7KYU9; Q3LRJ0; A0A024R1V0; O15129; Q3LRJ6	0.997446	225	Adipose tissue	lipid synthesis
4	13849	P42345	MTOR	1	Serine/threonine-protein kinase mTOR	2475	Q96QG3; Q6LE87; Q4LE76; Q9Y4I3; Q5TER1	0.992074	45	Adipose tissue	lipid synthesis
5	2089	Q13131	PRKAA1	1	5'-AMP-activated protein kinase catalytic subunit alpha-1	5562	B2R7E1; A8MTQ6; Q9UNQ4; Q86VS1; Q5D0E1; O00286	0.97418	48	Adipose tissue	lipid synthesis
6	69439	Q08357	SLC20A2	1	Sodium-dependent phosphate transporter 2	6575	B2RBR4; B4DJ71	0.945001	3	Adipose tissue	lipid synthesis
7	15912	Q8WUM9	SLC20A1	1	Sodium-dependent phosphate transporter 1	6574	Q6DHX8; Q9UQ82; Q08344; A7LNJ1	0.937266	4	Adipose tissue	lipid synthesis
8	6889	Q9NR19	ACSS2	1	Acetyl-coenzyme A synthetase, cytoplasmic	55902	Q9UJ15; A6NE90; Q9NQP7; Q6DKJ3; Q96EL0; A6NLR6; Q8N238; Q96FY7; Q4G0E8; Q5QPH3; Q5QPH2	0.900391	4	Adipose tissue	lipid synthesis
1	19055	Q15637	SF1	1	Splicing factor 1	7536	A0A024R588; A0A024R572; Q15913; A0A024R5D9; Q14819; C9JJE2; Q969H7; Q8IY00; A0A024R566; Q92745; Q92744; Q9UEI0; B7Z1Q1; Q14818; Q9BW01	1	791	Adipose tissue	nucleic acid
2	12400	O14744	PRMT5	1	Protein arginine N-methyltransferase 5, N-terminally processed	10419	B5BU10; D3DS33; A8MTP3; B4DV00; B4DY30; A8MZ91; Q6IBR1; Q9UKH1; E2QRE7; B4DX49	0.99282	797	Adipose tissue	nucleic acid
3	21077	A3RJH1; Q92499	DDX1	1	ATP-dependent RNA helicase DDX1	1653	B4DME8; B4DPN6	0.991278	786	Adipose tissue	nucleic acid
4	14083	Q9Y230	RUVBL2	1	48 kDa TBP-interacting protein	10856	Q6PK27; Q6FIB9; E7ETE5; B3KQ59; B3KNL2; Q9Y361	0.990074	767	Adipose tissue	nucleic acid
5	17589	P35637	FUS	1	RNA-binding protein FUS	2521	Q13344; Q6IBQ5; Q9H4A8	0.989319	769	Adipose tissue	nucleic acid
6	14749	Q9UKM9	RALY	1	hnRNP core protein C-like 2	22913	Q14621; Q2M365; Q5QPL8; Q53GL6; Q9BQX6; Q9UJE3	0.982024	586	Adipose tissue	nucleic acid
7	7685	P36776	LONP1	1	Lon protease homolog, mitochondrial {ECO:0000255|HAMAP-Rule:MF_03120}	9361	Q8N8K8; Q9UQ95; P36777; F5GZ27; E5KMH8; B3KPH8; D6W635	0.980016	609	Adipose tissue	nucleic acid
8	17816	Q15365; Q53SS8	PCBP1	1	Poly(rC)-binding protein 1	5093	Q13157; Q14975	0.978681	590	Adipose tissue	nucleic acid
9	45447	P62633	CNBP	1	Cellular nucleic acid-binding protein	7555	Q5U0E9; A8K7V4; Q5QJR0; Q96NV3; Q4JGY1; P20694; D3DNB9; D3DNC0; D3DNC1; Q6PJI7; B4DP17; B2RAV9; Q4JGY0; E9PDR7	0.977864	596	Adipose tissue	nucleic acid
10	5577	Q8IX12	CCAR1	1	Cell division cycle and apoptosis regulator protein 1	55749	Q5VUP6; B4DRK8; Q6PIZ0; Q6X935; Q9NVA7; A1L4P7; A0JLT7; A8K9D4; Q32NE3; B4DNP8; Q9NWM6; Q5EBM3; Q9H8N4; Q9NVQ0	0.977063	573	Adipose tissue	nucleic acid
11	17674	Q15366	PCBP2	1	Poly(rC)-binding protein 2	5094	A8K7X6; G3V0E8; Q68Y55; Q6IPF4; Q32Q82; I6L8F9; Q59HD4; F8VYL7; B4DXP5; Q6PKG5	0.976782	551	Adipose tissue	nucleic acid
12	63317	Q9ULD9	ZNF608	1	Zinc finger protein 608	57507	Q68D12; Q8IY05; A7E2W9; B3KPE6; Q9Y5A1; Q3SYM6	0.976678	1	Adipose tissue	nucleic acid
13	12539	P42704	LRPPRC	1	Leucine-rich PPR motif-containing protein, mitochondrial	10128	Q96D84; Q7Z7A6; A0PJE3; Q6ZUD8; A8K1V1; Q53PC0; Q53QN7; E5KNY5	0.976575	567	Adipose tissue	nucleic acid
14	47563	O14776	TCERG1	1	Transcription elongation regulator 1	10915	Q59EA1; Q2NKN2	0.976039	545	Adipose tissue	nucleic acid
15	12641	Q13283	G3BP1	1	Ras GTPase-activating protein-binding protein 1	10146	Q6ZP53; Q5U0Q1; Q5HYE9	0.975949	543	Adipose tissue	nucleic acid
16	6230	Q93062	RBPMS	1	RNA-binding protein with multiple splicing	11030	D3DSU9; B4E3T4; D3DSV0; Q92516; Q92517; Q92518; Q96J26	0.975804	167	Adipose tissue	nucleic acid
17	17213	P68036	UBE2L3	1	Ubiquitin-conjugating enzyme E2 L3	7332	B2R4A7; B4DDG1; P70653; Q9HAV1; B4DSZ4; P51966; A0A024R1A4; E7EWS7	0.975301	461	Adipose tissue	nucleic acid
18	68727	O43776	NARS	1	Asparagine--tRNA ligase, cytoplasmic	4677	Q53GU6; B4DG16	0.973359	422	Adipose tissue	nucleic acid
19	28638	P12268	IMPDH2	1	Inosine-5'-monophosphate dehydrogenase 2 {ECO:0000255|HAMAP-Rule:MF_03156}	3615	Q6LEF3	0.972037	423	Adipose tissue	nucleic acid
20	24280	P11413	G6PD	1	Glucose-6-phosphate 1-dehydrogenase	2539	Q8IUA6; Q8IU88; Q16000; Q8IU70; Q96PQ2; Q16765; D3DWX9	0.971769	428	Adipose tissue	nucleic acid
21	13861	P36406	TRIM23	1	E3 ubiquitin-protein ligase TRIM23	373	Q9BZY5; Q9BZY4	0.971728	191	Adipose tissue	nucleic acid
22	13972	P05771	PRKCB	1	Protein kinase C beta type	5579	Q9UJ30; Q9UJ33; D3DWF5; O43744; Q9UEH8; Q93060; C5IFJ8; Q9UE49; P05127; Q9UE50; Q15138	0.971607	416	Adipose tissue	nucleic acid
23	20893	Q96AP4	ZUFSP; ZUP1	1	Zinc finger with UFM1-specific peptidase domain protein	221302	Q96NV6; Q5TD92; Q6PJH7	0.965451	4	Adipose tissue	nucleic acid
24	21097	Q8IXH7	NELFCD	1	Negative elongation factor C/D	51497	H0UI80; Q9UGN2; Q9P029; Q9H405; Q9UGN3; B4DE06; Q9NVX5; Q9H888; Q9UGN1; Q9BYL2; Q9H8T3	0.960951	19	Adipose tissue	nucleic acid
25	17745	Q9P2P1	NYNRIN	1	Protein NYNRIN	57523	Q9HAC4; Q86TR3; Q6P153	0.959848	3	Adipose tissue	nucleic acid
26	14451	P14373	TRIM27	1	Zinc finger protein RFP	5987	Q5RJA8; Q9BZY6; A2BE15; Q9UJL3; Q5ST26; Q6NXR9; Q6LA73	0.958067	248	Adipose tissue	nucleic acid
27	17831	Q9Y265	RUVBL1	1	49 kDa TBP-interacting protein	8607	Q53Y27; P82276; Q53HK5; Q1KMR0; Q53HL7; Q9BSX9; B2R5S0	0.956824	52	Adipose tissue	nucleic acid
28	5972	Q99816	TSG101	1	Tumor susceptibility gene 101 protein	7251	Q9BUM5	0.955383	113	Adipose tissue	nucleic acid
29	28216	Q6ZRS2	SRCAP	1	Helicase SRCAP	10847	B0JZA6; O15026; Q7Z744; Q9Y5L9	0.955351	17	Adipose tissue	nucleic acid
30	13550	Q9BQA1	WDR77	1	Methylosome protein 50	79084	Q9BWY3; Q6JZZ5; Q3LID2; Q96GK4; A0A024R0H7; Q53FU2; B3KMW6; B4DP38	0.954952	36	Adipose tissue	nucleic acid
31	19351	Q9Y3Z3	SAMHD1	1	Deoxynucleoside triphosphate triphosphohydrolase SAMHD1	25939	Q9H004; Q8N491; Q9H005; Q59H15; Q9H3U9; E1P5V2; B4E2A5; Q5JXG8	0.952201	29	Adipose tissue	nucleic acid
32	46664	O95872	GPANK1	1	G patch domain and ankyrin repeat-containing protein 1	7918	A0A024RCU2; B2RA66; B0UXA2; Q5SQ49; A6NG25	0.950985	10	Adipose tissue	nucleic acid
33	12634	Q08211	DHX9	1	NDH II {ECO:0000303|PubMed:8344961, ECO:0000303|PubMed:9111062}	1660	Q32Q22; Q6PD69; B3KU66; Q5VY62; Q12803; Q05CI5; Q99556; B2RNV4	0.950304	113	Adipose tissue	nucleic acid
34	68686	Q6P1N9	TATDN1	1	Putative deoxyribonuclease TATDN1	83940	B2R5J0; Q9BY40; Q8TD02	0.946205	35	Adipose tissue	nucleic acid
35	13466	P46937	YAP1	1	Transcriptional coactivator YAP1	10413	E3WEB5; E3WEB6; K0L195; K0KYZ8; F5H202; B4DTY1; B7ZA01; A0A024R3E4; K0KQ18; K0KVU2; E9PRV2; K0L1G3; Q7Z574; Q86T74; Q8IUY9	0.946036	60	Adipose tissue	nucleic acid
36	13130	Q13049	TRIM32	1	E3 ubiquitin-protein ligase TRIM32	22954	A0A024R843; Q9NQP8	0.943333	35	Adipose tissue	nucleic acid
37	24548	Q8WX92	NELFB	1	Negative elongation factor B	25920	Q9ULN8; A2BFA3; Q96EW5; Q9Y3W0; Q9H9R4	0.943313	25	Adipose tissue	nucleic acid
38	28602	Q6P2C8	MED27	1	Mediator of RNA polymerase II transcription subunit 27	9442	O95401; Q5VTA5; Q5VTA4; V9GYV9; A0A024R8B7; Q4F964; Q9BU57; Q9NYR4	0.943108	23	Adipose tissue	nucleic acid
39	28022	Q8TBK6	ZCCHC10	1	Zinc finger CCHC domain-containing protein 10	54819	B3KVL5; G3XAM1; Q9NXR4; B4DU89; D6R9G7	0.942953	45	Adipose tissue	nucleic acid
40	29888	Q15645	TRIP13	1	Pachytene checkpoint protein 2 homolog	9319	C9K0T3; O15324; D3DTC0	0.942505	79	Adipose tissue	nucleic acid
41	5136	O96019	ACTL6A	1	Actin-like protein 6A	86	B3KMN1; Q9BVS8; D3DNR9; Q8TAE5; Q9H0W6	0.9422	23	Adipose tissue	nucleic acid
42	29617	Q8IYD8	FANCM	1	FAAP250 {ECO:0000303|PubMed:16116422}	57697	Q9HCH6; Q3YFH9; Q8N9X6; B2RTQ9	0.942087	8	Adipose tissue	nucleic acid
43	14265	Q01130	SRSF2	1	Serine/arginine-rich splicing factor 2	6427	A0A024R8U5; B4DN89; Q53FN0; H0YG49; B3KWD5	0.941129	75	Adipose tissue	nucleic acid
44	12817	P14923	JUP	1	Junction plakoglobin	3728	Q9BWC4; Q7L3S5; Q9HCX9; Q15151; Q15093; Q86W21	0.940524	54	Adipose tissue	nucleic acid
45	12388	O60678	PRMT3	1	Protein arginine N-methyltransferase 3	10196	Q8WUV3; A0A0A0MSN7; B4DUC7	0.939914	29	Adipose tissue	nucleic acid
46	33495	Q9H7E2	TDRD3	1	Tudor domain-containing protein 3	81550	Q53XA6; Q6P992; A0A024QZE0; B2MWP9	0.938226	13	Adipose tissue	nucleic acid
47	15881	Q9Y6J9	TAF6L	1	TAF6-like RNA polymerase II p300/CBP-associated factor-associated factor 65 kDa subunit 6L	10629	A8K0D4; B2RAT0; A0A024R5A7; Q96HA6	0.938209	3	Adipose tissue	nucleic acid
48	69931	P57723	PCBP4	1	Poly(rC)-binding protein 4	57060	Q96AH7; Q9GZT1; A0A024R320	0.93813	4	Adipose tissue	nucleic acid
49	5790	Q13490	BIRC2	1	Baculoviral IAP repeat-containing protein 2	329	Q4TTG0; Q16516; B4E026	0.937963	49	Adipose tissue	nucleic acid
50	60411	Q86Y01	DTX1	1	E3 ubiquitin-protein ligase DTX1	1840	O60630; Q9BS04	0.937008	13	Adipose tissue	nucleic acid
51	5489	Q9ULK4	MED23	1	Mediator of RNA polymerase II transcription subunit 23	9439	Q9H0J2; Q9Y5P7; O95403; Q05DL5; Q5JWT4; B9TX55; Q9Y667; Q5JWT3; Q9NTT9; Q6P9H6; Q9NTU0	0.93515	67	Adipose tissue	nucleic acid
52	28606	Q9H944	MED20	1	Mediator of RNA polymerase II transcription subunit 20	9477	Q5T8J4; Q9Y429; B4DE08; O95821	0.932191	26	Adipose tissue	nucleic acid
53	13493	Q9UER7	DAXX	1	Death domain-associated protein 6	1616	O14747; F5ANJ6; B4E1C1; B4E1I3; Q9BWI3; O15141; F5H082; Q5STK9; Q53F85; O15208; A0A024RCS3; F5ANJ7	0.931904	65	Adipose tissue	nucleic acid
54	29841	P20839	IMPDH1	1	Inosine-5'-monophosphate dehydrogenase 1 {ECO:0000255|HAMAP-Rule:MF_03156}	3614	B3KNP7; B4DE09; A6NDW5; B3KVM8; A6NNI6; C9JV30; J3KNX8; Q96NU2; Q8N194; A4D0Z7; A4D0Z6; B3KRZ3	0.930602	15	Adipose tissue	nucleic acid
55	8733	Q8WTP8	AEN	1	Apoptosis-enhancing nuclease	64782	C9J571; Q9H9X7; Q9BSA5	0.929813	24	Adipose tissue	nucleic acid
56	13881	Q9Y572	RIPK3	1	Receptor-interacting serine/threonine-protein kinase 3	11035	C4AM87; Q6P5Y1; B4DJL9; Q5J796; Q5J795	0.928963	7	Adipose tissue	nucleic acid
57	25577	O60828	PQBP1	1	Polyglutamine-binding protein 1 {ECO:0000303|PubMed:10332029, ECO:0000303|PubMed:11163963}	10084	Q9GZU4; C9JQA1; Q9GZZ4; Q4VY36; Q4VY38; Q4VY25; Q4VY26; Q4VY27; Q4VY37; Q4VY29; Q4VY35; Q4VY34; Q9GZP2; Q4VY30	0.928294	32	Adipose tissue	nucleic acid
58	5560	Q969G3	SMARCE1	1	SWI/SNF-related matrix-associated actin-dependent regulator of chromatin subfamily E member 1	6605	B3KMC1; A0A024R1S7; C0IMW4; C0IMW5; C0IMW7; B4DFR4; H7C3F6; O43539	0.928089	60	Adipose tissue	nucleic acid
59	17751	Q13330	MTA1	1	Metastasis-associated protein MTA1	9112	Q96GI8; Q9BRL8; Q8NFI8; Q86SW2; A5PLK4	0.928089	30	Adipose tissue	nucleic acid
60	26907	Q14191	WRN	1	Werner syndrome ATP-dependent helicase	7486	Q59F09; A1KYY9	0.924882	9	Adipose tissue	nucleic acid
61	6847	Q9UBB9	TFIP11	1	Tuftelin-interacting protein 11	24144	Q5H8V8; Q20WL0; A0A024R1I7; Q9Y2Q8; O95908; Q9UGV7	0.924807	131	Adipose tissue	nucleic acid
62	5041	Q9UKV3	ACIN1	1	Apoptotic chromatin condensation inducer in the nucleus	22985	O75158; D3DS45; Q9UKV2; Q9UKV1; Q9UG91; B2RTT4; B4DQZ7	0.924218	54	Adipose tissue	nucleic acid
63	12438	Q9UHD2	TBK1	1	Serine/threonine-protein kinase TBK1	29110	Q8IYV3; Q9NUJ5; A8K4S4	0.924168	38	Adipose tissue	nucleic acid
64	51843	Q92925	SMARCD2	1	SWI/SNF-related matrix-associated actin-dependent regulator of chromatin subfamily D member 2	6603	A6NNQ7; Q7L2I6; B4E1R6; B4DV56; Q9UHZ1; A5PLL5; J3KMX2	0.922753	29	Adipose tissue	nucleic acid
65	24109	Q6IAZ5; O43513	MED7	1	Mediator of RNA polymerase II transcription subunit 7	9443	-	0.920922	11	Adipose tissue	nucleic acid
66	17366	P52948	NUP98	1	Nuclear pore complex protein Nup98-Nup96	4928	Q9NT02; Q8IUT2; Q8WYB0; Q9UF57; Q9H3Q4; Q96E54; Q9Y6J5; Q9Y6J4; Q9UHX0	0.919361	142	Adipose tissue	nucleic acid
67	26100	O94864	SUPT7L	1	STAGA complex 65 subunit gamma	9913	Q6IB21; Q9H2T6; B4E3W3	0.917976	4	Adipose tissue	nucleic acid
68	24106	Q9Y3C7	MED31	1	Mediator of RNA polymerase II transcription subunit 31	51003	B2R4L9	0.91755	54	Adipose tissue	nucleic acid
69	30305	Q12962	TAF10	1	Transcription initiation factor TFIID subunit 10	6881	Q13175; Q6FH13; O00703	0.916951	16	Adipose tissue	nucleic acid
70	33429	O95551	TDP2	1	Tyrosyl-DNA phosphodiesterase 2	51567	Q2TBE2; Q7Z6U5; Q5JYM0; B4DKL8; B4DQ95; Q9NYY9; Q9NUK5	0.916069	26	Adipose tissue	nucleic acid
71	6625	O00422	SAP18	1	Histone deacetylase complex subunit SAP18	10284	X6RAL5; Q2TTR4; Q8N606; Q6IAW9; B2R494; Q9UF14	0.911045	62	Adipose tissue	nucleic acid
72	24032	O95402	MED26	1	Mediator of RNA polymerase II transcription subunit 26	9441	Q0VGB6; A1A4S3	0.91076	4	Adipose tissue	nucleic acid
73	46593	Q8WW01	TSEN15	1	tRNA-splicing endonuclease subunit Sen15	116461	B4DKP0; B1ALV0; E9PPN1; Q9BZQ5	0.9105	4	Adipose tissue	nucleic acid
74	7633	P35609	ACTN2	1	Alpha-actinin-2	88	B2RCS5; Q59FD9; Q86TF4; Q86TI8; F6THM6; B1ANE4	0.910237	70	Adipose tissue	nucleic acid
75	7619	P12814	ACTN1	1	Alpha-actinin-1	87	A0A024R694; Q1HE25; B7TY16; B4DHH3; B3V8S3; Q9BTN1	0.909213	59	Adipose tissue	nucleic acid
76	64548	Q8NEM7	SUPT20H	1	Transcription factor SPT20 homolog	55578	Q9Y6A6; A0A024RDW2; E7ER46; Q71RF3; A8K8L1	0.909034	10	Adipose tissue	nucleic acid
77	30122	Q99497	PARK7	1	Protein/nucleic acid deglycase DJ-1 {ECO:0000305|PubMed:25416785, ECO:0000305|PubMed:28596309}	11315	Q7LFU2; V9HWC2; Q6DR95; B2R4Z1; O14805	0.908323	29	Adipose tissue	nucleic acid
78	6004	O00151	PDLIM1	1	PDZ and LIM domain protein 1	9124	B2RBS6; V9HW92; Q5VZH5; Q9BPZ9	0.906364	20	Adipose tissue	nucleic acid
79	5943	Q13287	NMI	1	N-myc-interactor	9111	B5BU69; Q53TI8; Q8WTW2; Q9BVE5	0.905717	50	Adipose tissue	nucleic acid
80	69570	Q8WYQ9	ZCCHC14	1	Zinc finger CCHC domain-containing protein 14	23174	Q9UFP0; D3DUN1; O60324; Q3MJD8	0.905686	4	Adipose tissue	nucleic acid
81	21145	Q9Y4E5	ZNF451	1	E3 SUMO-protein ligase ZNF451 {ECO:0000303|PubMed:26524494}	26036	Q86YE4; Q9C0G1; B4DYS2; Q5VVF1; Q8N380; Q8TD15; Q96JY2; Q9NQM1; Q5VVE9	0.905609	25	Adipose tissue	nucleic acid
82	6597	Q16512	PKN1	1	Serine/threonine-protein kinase N1	5585	Q8IUV5; Q9UD44; B3KVN3; A8K7W5; Q15143; B2R9R4; Q504U4	0.904197	30	Adipose tissue	nucleic acid
83	24537	Q16514	TAF12	1	Transcription initiation factor TFIID subunit 12	6883	Q5T077; Q15775; D3DPM5	0.904056	5	Adipose tissue	nucleic acid
84	25713	Q9BSV6	TSEN34	1	tRNA-splicing endonuclease subunit Sen34	79042	Q9BVT1; B0V3J1; A6NNB1; B4DT51; Q9H6H5; E7EQB3; A0A024R4N9	0.902023	8	Adipose tissue	nucleic acid
85	13823	P27695	APEX1	1	DNA-(apurinic or apyrimidinic site) lyase, mitochondrial	328	Q99775; Q969L5; Q5TZP7	0.901971	44	Adipose tissue	nucleic acid
86	64487	A1YPR0	ZBTB7C	1	Zinc finger and BTB domain-containing protein 7C	201501	B2RG49; O73453	0.901315	2	Adipose tissue	nucleic acid
87	46765	Q9UKD1	GMEB2	1	Glucocorticoid modulatory element-binding protein 2	26205	Q9H431; Q5TDS0; Q9H4X8; E1P5J3; Q9ULF1; Q9UF78; Q9H4X7	0.9011	5	Adipose tissue	nucleic acid
88	65842	O43255	SIAH2	1	E3 ubiquitin-protein ligase SIAH2	6478	O43270	0.900761	30	Adipose tissue	nucleic acid
89	21085	P61201	COPS2	1	COP9 signalosome complex subunit 2	9318	Q9BY54; O88950; Q9UNQ5; Q59EL2; Q9UNI2; Q15647; Q9R249; Q6FGP4	0.900598	38	Adipose tissue	nucleic acid
90	24679	Q9P2R6	RERE	1	Arginine-glutamic acid dipeptide repeats protein	473	B1AKN3; O75359; O43393; Q5VXL9; Q9Y2W4; O75046; Q6P6B9; A0A024R4E9	0.900124	20	Adipose tissue	nucleic acid
91	6478	Q8IYM9	TRIM22	1	E3 ubiquitin-protein ligase TRIM22	10346	B4DQS5; Q05CQ0; Q15521	0.899996	7	Adipose tissue	nucleic acid
92	19029	Q9GZU2	PEG3	1	Paternally-expressed gene 3 protein	5178	Q5H9P9; B4DIM4; A7E2B8; P78418; Q8TF75; Q9GZY2; Q7Z7H7; Q96Q96; C9JP50	0.899484	5	Adipose tissue	nucleic acid
93	16091	Q9P0J7	KCMF1	1	E3 ubiquitin-protein ligase KCMF1	56888	Q53SC7; Q9H8P5; Q9UFE8; Q9BWK2; Q4ZG04	0.899125	23	Adipose tissue	nucleic acid
94	52261	P52655	GTF2A1	1	Transcription initiation factor IIA alpha chain	2957	Q3KNQ9	0.899124	24	Adipose tissue	nucleic acid
95	13955	Q8IYB3	SRRM1	1	Serine/arginine repetitive matrix protein 1	10250	Q5VVN4; O60585	0.898644	31	Adipose tissue	nucleic acid
96	29087	Q99708	RBBP8	1	DNA endonuclease RBBP8	5932	O75371; A6NKN2; Q8NHQ3; E7ETY1; A8K8W6; A0A024RC34	0.898421	24	Adipose tissue	nucleic acid
97	25427	Q9HBD1	RC3H2	1	Roquin-2	54542	Q9NXE1; Q4VXB1; Q96F27; Q8N3D6; Q9NWN9; Q86ST6; Q5JPD7; Q9H5J2; Q9HBD2; A0A024R899	0.898085	4	Adipose tissue	nucleic acid
98	69111	Q8N9H8	EXD3	1	Exonuclease mut-7 homolog	54932	Q96NP1; A0A140VJP9; E9PN82; Q2TAK4; Q6P1M1; Q8IXT8; C9JIQ9; Q8N3X4; Q8NHD1; Q9NX53; B8A4U7	0.897709	2	Adipose tissue	nucleic acid
99	31531	Q15653	NFKBIB	1	NF-kappa-B inhibitor beta	4793	A8K3F4; Q96BJ7; G5E9C2	0.897473	13	Adipose tissue	nucleic acid
100	13450	P54198	HIRA	1	Protein HIRA	7290	Q05BU9; Q8IXN2	0.897461	11	Adipose tissue	nucleic acid
1	15871	Q13232	NME3	1	Nucleoside diphosphate kinase 3	4832	Q9BWH4	1	7	Adipose tissue	nucleotide metabolism
2	17987	O00746	NME4	1	Nucleoside diphosphate kinase, mitochondrial	4833	A2IDD0; Q5U0M9; A0A087WVT9	0.957555	6	Adipose tissue	nucleotide metabolism
3	36052	P22392; Q6FHN3	NME1-NME2; NME2	1	Nucleoside diphosphate kinase B	4831; 654364	A8MWA3; Q6LCT6; Q1WM23; F6XY72	0.887414	53	Adipose tissue	nucleotide metabolism
4	46366	P15531	NME1	1	Nucleoside diphosphate kinase A	4830	Q86XQ2; Q6FGK3; Q9UDJ6	0.870164	38	Adipose tissue	nucleotide metabolism
5	25423	P54819	AK2	1	Adenylate kinase 2, mitochondrial, N-terminally processed {ECO:0000255|HAMAP-Rule:MF_03168}	204	B4DHH7; Q5EB54; Q8TCY2; Q5TIF7; Q16856; Q8TCY3; B4DL64; A8K6L1	0.838293	568	Adipose tissue	nucleotide metabolism
6	1235	Q969T7	NT5C3B	1	7-methylguanosine phosphate-specific 5'-nucleotidase {ECO:0000305|PubMed:23223233}	115024	Q7L3B7; C9JKC4; A8MWB9	0.833321	71	Adipose tissue	nucleotide metabolism
7	60781	P33316	DUT	1	Deoxyuridine 5'-triphosphate nucleotidohydrolase, mitochondrial	1854	A8K650; O14785; Q6NSA3; Q16708; Q6FHN1; B4DPR5; Q16860; Q96Q81	0.832494	67	Adipose tissue	nucleotide metabolism
8	1243	P49902	NT5C2	1	Cytosolic purine 5'-nucleotidase	22978	Q5JUV5; D3DR91; B7Z382; A8K6K2	0.818174	22	Adipose tissue	nucleotide metabolism
9	68049	Q9BY32	ITPA	1	Inosine triphosphate pyrophosphatase {ECO:0000255|HAMAP-Rule:MF_03148}	3704	A4UIM5; O14878; Q9BYX0; Q9BYN1; Q5JWH4; Q9H3H8; A2A2N2; B2BCH7	0.816474	34	Adipose tissue	nucleotide metabolism
10	66783	Q08623	PUDP	1	Pseudouridine-5'-phosphatase {ECO:0000312|HGNC:HGNC:16818}	8226	Q96EB8; E9PAV8; Q53F84; B7Z6Q3; B2R7X6; B4DV93; F5GWZ2	0.812989	8	Adipose tissue	nucleotide metabolism
11	27289	P00568	AK1	1	Adenylate kinase isoenzyme 1 {ECO:0000255|HAMAP-Rule:MF_03171}	203	Q5T9B7; Q9BVK9; Q6FGX9; Q9UQC7	0.803618	5	Adipose tissue	nucleotide metabolism
12	24657	Q9Y5B8	NME7	1	Nucleoside diphosphate kinase 7	29922	A0A024R8Z7; B3KSW9; A8K3T6; A8MY09; Q5TGZ4	0.794527	45	Adipose tissue	nucleotide metabolism
13	11913	Q01433	AMPD2	1	AMP deaminase 2	271	Q16688; Q9UDX8; Q5T695; Q16729; Q96IA1; Q14857; A0A024R098; Q16686; Q14856; B4DK50; Q16687; B4DZI5; B2RB47; Q9UDX9; E9PNG0; Q9UMU4; Q5T693	0.787334	9	Adipose tissue	nucleotide metabolism
14	31171	O43598	DNPH1	1	2'-deoxynucleoside 5'-phosphate N-hydrolase 1 {ECO:0000255|HAMAP-Rule:MF_03036}	10591	B2LUJ9	0.78646	8	Adipose tissue	nucleotide metabolism
15	1230	Q9H0P0	NT5C3A	1	Cytosolic 5'-nucleotidase 3A {ECO:0000305|PubMed:15968458, ECO:0000305|PubMed:24603684}	51251	Q9UC42; Q6IPZ1; A8K253; Q9P0P5; Q7L3G6; Q9UC43; A0A024RA81; B2RAA5; B8ZZC4; Q6NXS6; Q9UC44; Q9UC45	0.77657	4	Adipose tissue	nucleotide metabolism
16	8198	P00813	ADA	1	Adenosine deaminase	100	Q6LA59; F5GWI4; Q53F92	0.775684	8	Adipose tissue	nucleotide metabolism
17	63067	O75414	NME6	1	Nucleoside diphosphate kinase 6	10201	B4DM99; Q96E73; Q53HM5; B4DGW7; Q9BQ63	0.732429	1	Adipose tissue	nucleotide metabolism
18	68694	Q5TCS8	AK9	1	Adenylate kinase 9	221264	Q5I0W8; Q6ZNF1; Q6ZVR7; A6NL75; Q96NF4; B2RDJ0; Q8N7C6; B6ZDM7; Q3MIS4; Q8WW00	0.721601	2	Adipose tissue	nucleotide metabolism
19	50772	Q8TCD5	NT5C	1	5'(3')-deoxyribonucleotidase, cytosolic type	30833	V9HWF3; J3KRC4; Q9NP82; Q96HS6	0.705808	1	Adipose tissue	nucleotide metabolism
1	27072	Q9BPZ7	MAPKAP1	1	Target of rapamycin complex 2 subunit MAPKAP1	79109	Q6GVJ2; A8K1Z5; Q5JSV5; B7Z309; Q5JSV9; A0A024R863; B1AMA4; Q6GVJ0; Q6GVJ1; Q699U2; Q699U3; Q699U1; Q658R0; Q00426; Q699U4; Q5JSV6	1	11	Adipose tissue	nutrient
2	14144	Q8N122	RPTOR	1	Regulatory-associated protein of mTOR	57521	Q8N4V9; F5H7J5; B2RN36; Q6DKI0; Q8TB32; C6KEF2; Q9P2P3	0.998878	18	Adipose tissue	nutrient
3	10412	Q96B36	AKT1S1	1	Proline-rich AKT1 substrate 1	84335	Q9BWR5; A8MTQ1; A0A024QZF6; J3KPM3; Q96BI4; B2RE93; Q96IK7; Q96NG2	0.985219	12	Adipose tissue	nutrient
4	21138	Q9BVC4	MLST8	1	Target of rapamycin complex subunit LST8	64223	B4DY00; B3KMM4; Q5M800; Q9HA66; Q86Y18; Q9UJV6; Q8WUI5; D3DU88	0.977427	12	Adipose tissue	nutrient
5	27451	Q6R327	RICTOR	1	Rapamycin-insensitive companion of mTOR	253260	Q8N3A0; Q86UB7; B2RNX0; Q68DT5; B7ZMF7; Q8NCM6	0.972138	16	Adipose tissue	nutrient
6	6756	P00338	LDHA	1	L-lactate dehydrogenase A chain	3939	Q9UDE8; Q6IBM7; B4DKQ2; Q9UDE9; D3DQY3; Q6ZNV1; F8W819; B7Z5E3; V9HWB9; Q53G53	0.963962	804	Adipose tissue	nutrient
7	16274	P26196	DDX6	1	Probable ATP-dependent RNA helicase DDX6 {ECO:0000305}	1656	Q5D048; B2R858	0.958594	766	Adipose tissue	nutrient
8	13849	P42345	MTOR	1	Serine/threonine-protein kinase mTOR	2475	Q96QG3; Q6LE87; Q4LE76; Q9Y4I3; Q5TER1	0.958495	45	Adipose tissue	nutrient
9	5571	V9HWB8; P14618	PKM	1	Pyruvate kinase PKM	5315	Q9UCV6; Q9UPF2; B4DUU6; B4DFX8; B2R5N8; A6NFK3; Q53GK4; Q9BWB5; B3KRY0; Q96E76; P14786-1; A0A024R5Z9; P14786; B4DNK4	0.951918	615	Adipose tissue	nutrient
10	33977	P19320	VCAM1	1	Vascular cell adhesion protein 1	7412	E9PDD1; Q6NUP8; B4DKS4; A8K6R7	0.950653	605	Adipose tissue	nutrient
11	14237	P23443	RPS6KB1	1	Ribosomal protein S6 kinase beta-1	6198	E7ESB8; F6UYM1; Q7Z721; B4DTG1; B4DLT4; B2R779	0.948157	31	Adipose tissue	nutrient
12	64752	P48506	GCLC	1	Glutamate--cysteine ligase catalytic subunit	2729	E1CEI4; Q14399; Q14TF0	0.947662	4	Adipose tissue	nutrient
13	16506	Q92616	GCN1	1	eIF-2-alpha kinase activator GCN1 {ECO:0000250|UniProtKB:E9PVA8}	10985	O95651; O95001; Q8WU80; A8KAY1; Q6P2S3; Q86X65; Q9UE60; Q8N5I5; Q99736	0.947542	535	Adipose tissue	nutrient
14	12943	Q04637	EIF4G1	1	Eukaryotic translation initiation factor 4 gamma 1	1981	E9PFM1; D3DNT5; D3DNT4; G5E9S1; D3DNT2; B4DSI9; Q5HYG0; B2RU10; Q6ZN21; O95066; O95065; B2RU06; Q8N102; Q96I65; O43177	0.947181	558	Adipose tissue	nutrient
15	58518	P15559	NQO1	1	NAD(P)H dehydrogenase [quinone] 1	1728	Q86UK1; B7ZAD1; B4DLR8; B2R5Y9; B4DNM7	0.946055	535	Adipose tissue	nutrient
16	67948	P48507	GCLM	1	Glutamate--cysteine ligase regulatory subunit	2730	D3DT45; Q9NPX9; Q6FHC1; Q9NU74; M5A959; A8K334	0.945897	9	Adipose tissue	nutrient
17	19338	P51149	RAB7A	1	Ras-related protein Rab-7a	7879	A8K3V6; Q9NWJ0; Q9UPB0	0.942018	428	Adipose tissue	nutrient
18	13926	Q15418	RPS6KA1	1	Ribosomal protein S6 kinase alpha-1	6195	A6NGG4; Q5SVM5; B2RDY8; Q5SVM8; Q5SVM9; Q96C05; B7Z5J0; Q9BQK2; A8K9K7; E9PRI4	0.941678	44	Adipose tissue	nutrient
19	27633	Q00796	SORD	1	Sorbitol dehydrogenase	6652	Q9UMD6; Q16682; B2R655; J3JZZ5; B7Z3A6	0.940267	43	Adipose tissue	nutrient
20	42454	Q8NFG4	FLCN	1	Folliculin	201163	Q6ZRX1; Q96BE4; A6NJJ8; Q96BD2	0.930715	7	Adipose tissue	nutrient
21	19252	P35573	AGL	1	Amylo-alpha-1,6-glucosidase	178	A6NCX7; Q6AZ90; D3DT51; Q9UF08; Q59H92; P78544; P78354; A6NEK2	0.928517	28	Adipose tissue	nutrient
22	13964	O00141	SGK1	1	Serine/threonine-protein kinase Sgk1	6446	Q5TCN3; E9PR89; Q5TCN4; Q5VY65; B7Z5B2; B7Z325; B7UUP9; B7UUP8; Q5TCN2; B7UUP7; Q9UN56; E1P583	0.928457	23	Adipose tissue	nutrient
23	7125	O60488	ACSL4	1	Long-chain-fatty-acid--CoA ligase 4	2182	O60849; O60848; D3DUY2; Q5JWV8	0.928026	3	Adipose tissue	nutrient
24	60953	O75385	ULK1	1	Serine/threonine-protein kinase ULK1	8408	Q9UQ28	0.92432	21	Adipose tissue	nutrient
25	42282	Q8TF40	FNIP1	1	Folliculin-interacting protein 1	96459	Q9BUT0; Q86T47; D6RJH5	0.921865	2	Adipose tissue	nutrient
26	2089	Q13131	PRKAA1	1	5'-AMP-activated protein kinase catalytic subunit alpha-1	5562	B2R7E1; A8MTQ6; Q9UNQ4; Q86VS1; Q5D0E1; O00286	0.910387	48	Adipose tissue	nutrient
27	29093	O94763	URI1	1	Unconventional prefoldin RPB5 interactor 1	8725	A8K805; Q8TC23; H7BY42; Q9UNU3	0.909335	11	Adipose tissue	nutrient
28	13528	Q8IU60	DCP2	1	m7GpppN-mRNA hydrolase {ECO:0000305}	167227	Q7Z5W5; Q6P2D4; C9J778; Q8NBG5	0.908565	9	Adipose tissue	nutrient
29	14759	Q15831	STK11	1	Serine/threonine-protein kinase STK11	6794	B2RBX7; E7EW76	0.907691	66	Adipose tissue	nutrient
30	35984	P09467	FBP1	1	Fructose-1,6-bisphosphatase 1	2203	Q53F94; Q2TU34; O75571; Q96E46	0.906622	32	Adipose tissue	nutrient
31	14635	P12931	SRC	1	Proto-oncogene tyrosine-protein kinase Src	6714	Q9H5A8; Q76P87; Q86VB9; E1P5V4	0.904102	96	Adipose tissue	nutrient
32	2100	P54646	PRKAA2	1	5'-AMP-activated protein kinase catalytic subunit alpha-2	5563	Q9H1E8; Q9UD43	0.903251	42	Adipose tissue	nutrient
33	7240	P42224	STAT1	1	Signal transducer and activator of transcription 1-alpha/beta	6772	Q53XW4; Q53S88; A8K989; Q68D00; D2KFR8; B2RCA0; D3DPI7; Q9UDL5	0.90319	75	Adipose tissue	nutrient
34	68388	P78330	PSPH	1	Phosphoserine phosphatase	5723	B2RCR5; A0A024RDL3; Q7Z3S5	0.895165	6	Adipose tissue	nutrient
35	7117	O95573	ACSL3	1	Long-chain-fatty-acid--CoA ligase 3	2181	Q8IUM9; Q60I92; B3KMA6; A0A024R497	0.894964	8	Adipose tissue	nutrient
36	19880	P04899	GNAI2	1	Guanine nucleotide-binding protein G(i) subunit alpha-2	2771	B3KTZ0; Q6B6N3; Q8IZ71; B3KP24; B4DYA0; B4E2X5; B3KX51	0.893239	33	Adipose tissue	nutrient
37	16055	P37173	TGFBR2	1	TGF-beta receptor type II	7048	D2JYI1; Q15580; B4DTV5; Q6DKT6; A3QNQ0; Q99474	0.891995	20	Adipose tissue	nutrient
38	18895	P37231	PPARG	1	Peroxisome proliferator-activated receptor gamma	5468	A8K3G6; O00684; Q15832; Q15180; Q96J12; D2KUA6; B5BUA1; Q15179; O00710; Q0QJH8; Q86U60; O14515; Q15178	0.89077	139	Adipose tissue	nutrient
39	6125	O15294	OGT	1	UDP-N-acetylglucosamine--peptide N-acetylglucosaminyltransferase 110 kDa subunit	8473	Q96CC1; Q9UG57; Q8WWM8; Q7Z3K0	0.890643	45	Adipose tissue	nutrient
40	24564	O15530	PDPK1	1	3-phosphoinositide-dependent protein kinase 1	5170	Q9BRD5; Q8IV52; H0Y4Z0; E9PER6; Q6FI20; Q59EH6	0.889981	41	Adipose tissue	nutrient
41	2904	O95477	ABCA1	1	ATP-binding cassette sub-family A member 1	19	Q9UN07; Q96T85; Q9UN09; Q96S56; B2RUU2; Q9UN06; B7XCW9; Q9NQV4; Q9UN08; Q5VX33	0.889091	12	Adipose tissue	nutrient
42	46142	Q99757	TXN2	1	Thioredoxin, mitochondrial	25828	Q9UH29; Q5JZA0; B4DX69; Q6FH60	0.887585	115	Adipose tissue	nutrient
43	30142	Q15119	PDK2	1	[Pyruvate dehydrogenase (acetyl-transferring)] kinase isozyme 2, mitochondrial	5164	Q6P515; A8K3A7; B3KNW0; Q9BS05	0.886444	4	Adipose tissue	nutrient
44	19980	O43156	TTI1	1	TELO2-interacting protein 1 homolog	9675	Q5JX67; Q9H4K0; Q9BR47; Q96A38; D6W4K3	0.886405	13	Adipose tissue	nutrient
45	69920	Q96HF1	SFRP2	1	Secreted frizzled-related protein 2	6423	O14778; B3KSM5; B3KQR2; Q9HAP5	0.885904	10	Adipose tissue	nutrient
46	27605	Q9UBB5	MBD2	1	Methyl-CpG-binding domain protein 2	8932	O95242; A0A024R2B8; Q9UIS8	0.885336	16	Adipose tissue	nutrient
47	52453	P55809	OXCT1	1	Succinyl-CoA:3-ketoacid coenzyme A transferase 1, mitochondrial	5019	A0A024R040; B2R5V2; B7Z528	0.885135	52	Adipose tissue	nutrient
48	14168	P04629	NTRK1	1	High affinity nerve growth factor receptor	4914	B7ZM34; Q5VZS2; Q7Z5C3; P08119; B2R6T5; X5DR71; Q9UIU7; Q15656; Q5D056; Q15655	0.885054	18	Adipose tissue	nutrient
49	19970	Q9Y4R8	TELO2	1	Telomere length regulation protein TEL2 homolog	9894	O75168; D3DU73; Q9BR21; Q7LDV4; B4DXS2	0.88415	14	Adipose tissue	nutrient
50	25039	P49815	TSC2	1	Tuberin	7249	Q4LE71; X5D7Q2; O75275; B4DIL8; B4DRN2; B7Z2B8; Q8TAZ1; A7E2E2; C9J378; B4DIQ7	0.883615	20	Adipose tissue	nutrient
51	14130	P02647	APOA1	1	Truncated apolipoprotein A-I	335	Q9UCS8; Q6LDN9; Q9UCT8; A0A024R3E3; A8K866; Q6Q785	0.882041	26	Adipose tissue	nutrient
52	6994	Q92574	TSC1	1	Hamartin	7248	B7Z897; Q5VVN5; Q86WV8; X5D9D2; Q32NF0	0.881843	31	Adipose tissue	nutrient
53	10601	O95983	MBD3	1	Methyl-CpG-binding domain protein 3	53615	Q86XF4; Q6PJZ9; Q6PIL9; D6W5Z2; A8K4B7	0.880843	33	Adipose tissue	nutrient
54	17879	P23526	AHCY	1	Adenosylhomocysteinase	191	A8K307; E1P5P2; F5H737; B3KUN3; Q96A36	0.880672	41	Adipose tissue	nutrient
55	67280	P07992	ERCC1	1	DNA excision repair protein ERCC-1	2067	Q96S40; A0A024R0Q6; B2RC01; Q7Z7F5; B3KRR0	0.879275	14	Adipose tissue	nutrient
56	13929	P51812	RPS6KA3	1	Ribosomal protein S6 kinase alpha-3	6197	Q7Z3Z7; Q59H26; Q4VAP3; Q5JPK8; B4DG22; B2R9V4; B7ZB17	0.879238	25	Adipose tissue	nutrient
57	15953	P21731	TBXA2R	1	Thromboxane A2 receptor	6915	Q05C92; Q9UCY2; Q9UCY1; O75228; Q0VAB0; Q6DK52	0.878531	15	Adipose tissue	nutrient
58	66611	P98177	FOXO4	1	Forkhead box protein O4	4303	Q8TDK9; Q13720; B7WPJ7; O43821; Q3KPF1	0.877569	6	Adipose tissue	nutrient
59	24112	Q8N6T7	SIRT6	1	NAD-dependent protein deacetylase sirtuin-6	51548	Q9BWP3; Q9UQD1; Q6IAF5; O75291; Q9BSI5; B2RCD0; Q6PK99; Q9NRC7; B4DDV3; Q8NCD2	0.877188	7	Adipose tissue	nutrient
60	64955	P30566	ADSL	1	Adenylosuccinate lyase {ECO:0000303|PubMed:8404037}	158	X5D8S6; O75495; Q5TI34; B0QY76	0.876543	50	Adipose tissue	nutrient
61	62300	Q92786	PROX1	1	Prospero homeobox protein 1	5629	A6NK29; A8K2B1; Q8TB91; Q5SW76	0.875617	12	Adipose tissue	nutrient
62	15024	P13073	COX4I1	1	Cytochrome c oxidase subunit 4 isoform 1, mitochondrial	1327	D3DUM7; B2R4J2; Q6P666	0.875499	40	Adipose tissue	nutrient
63	36068	O43768	ENSA	1	Alpha-endosulfine	2029	E9PB69; Q9NRZ0; Q5T5H2; A8K1Z9; Q6VUD0; Q6VUD1; Q6IAM4; Q6VUC6; Q6VUC9; Q6VUC8; Q6VUC7; Q68D48; Q6FHW0; Q6NUL2	0.87426	9	Adipose tissue	nutrient
64	7111	P33121	ACSL1	1	Long-chain-fatty-acid--CoA ligase 1	2180	A8K9T3; E7EPM6; P41215; Q8N8V7; E7EQJ5; B4E0R0; Q8TA99; B7Z3Z9; B7Z452; D3DP57	0.872975	1	Adipose tissue	nutrient
65	68660	Q9Y3D6	FIS1	1	Mitochondrial fission 1 protein	51024	Q9BTP3	0.872497	9	Adipose tissue	nutrient
66	33188	Q8IXJ6	SIRT2	1	NAD-dependent protein deacetylase sirtuin-2	22933	U5TP13; Q924Y7; O95889; A0A024R0G8; A8K3V1; B2RB45; Q9Y6E9; Q9UNT0; Q9P0G8	0.872458	17	Adipose tissue	nutrient
67	19420	Q8N5K1	CISD2	1	CDGSH iron-sulfur domain-containing protein 2	493856	Q7Z3D5	0.872296	9	Adipose tissue	nutrient
68	5452	P09601	HMOX1	1	Heme oxygenase 1	3162	Q6FH11	0.872123	5	Adipose tissue	nutrient
69	24802	O14929	HAT1	1	Histone acetyltransferase type B catalytic subunit	8520	Q49A44; Q53QF0; Q8WWB9; Q6P594; Q53SU4	0.871725	19	Adipose tissue	nutrient
70	13805	Q9HC29	NOD2	1	Nucleotide-binding oligomerization domain-containing protein 2	64127	Q96RH5; Q96RH6; Q96RH8; E2JEQ6	0.871566	11	Adipose tissue	nutrient
71	17321	P48546	GIPR	1	Gastric inhibitory polypeptide receptor	2696	Q16400; B7WP14; Q14401; Q52M04; Q9UPI1; B7ZKQ0	0.871386	1	Adipose tissue	nutrient
72	51257	O95990; Q6IAM1	FAM107A	1	Protein FAM107A	11170	B3KNQ4; A0A024R327; J3KR61; Q96NH4; B7ZAY5	0.870933	38	Adipose tissue	nutrient
73	16279	O60494	CUBN	1	Cubilin	8029	Q5VTA6; B0YIZ4; Q96RU9	0.868688	3	Adipose tissue	nutrient
74	30293	O15228	GNPAT	1	Dihydroxyacetone phosphate acyltransferase	8443	B4DNM9; Q5TBH7; Q9BWC2	0.867121	4	Adipose tissue	nutrient
75	17086	Q14526	HIC1	1	Hypermethylated in cancer 1 protein	3090	A0PJI1; D3DTI4	0.86684	10	Adipose tissue	nutrient
76	20548	Q7Z3C6	ATG9A	1	Autophagy-related protein 9A	79065	Q8NDK6; Q3ZAQ6; Q9H6L1; Q6P0N7; A0A024R438; Q9BVL5; Q7Z320; Q7Z317; Q9HAG7; Q8WU65	0.864866	7	Adipose tissue	nutrient
77	68701	P55916	UCP3	1	Mitochondrial uncoupling protein 3	7352	Q96HL3; O60475	0.864251	4	Adipose tissue	nutrient
78	19318	P42772	CDKN2B	1	Cyclin-dependent kinase 4 inhibitor B	1030	K7PPU3; Q6FI09; O15125	0.863936	11	Adipose tissue	nutrient
79	5448	P35914	HMGCL	1	Hydroxymethylglutaryl-CoA lyase, mitochondrial	3155	B7UCC6; Q96FP8; Q6IBC0; D3Y5K7; B4DUP4	0.86393	12	Adipose tissue	nutrient
80	13431	O14727	APAF1	1	Apoptotic protease-activating factor 1	317	Q9UJ63; Q9UJ58; Q9UJ59; Q9UBZ5; Q9UGN9; Q7Z438; Q9UJ67; Q9UGP0; Q9UJ62; Q9UJ61; Q9UJ60; O43297; Q9UJ66; Q9UJ65; Q9UJ64; B2RMX8; Q9UGN8; Q9BXZ6; Q9UNC9	0.863359	7	Adipose tissue	nutrient
81	62048	Q9NZJ5	EIF2AK3	1	Eukaryotic translation initiation factor 2-alpha kinase 3	9451	A0AVH1; A0AVH2; O95846; B3KY45; Q53SB1; B2RCU9; Q53QY0	0.862796	4	Adipose tissue	nutrient
82	24941	Q9P2K8	EIF2AK4	1	eIF-2-alpha kinase GCN2 {ECO:0000250|UniProtKB:Q9QZ05}	440275	Q69YL7; Q96GN6; Q9NSZ5; Q9UJ56; Q6DC97; Q9H5K1; C9JEC4; Q9NSQ3	0.861949	2	Adipose tissue	nutrient
83	16477	P61803	DAD1	1	Dolichyl-diphosphooligosaccharide--protein glycosyltransferase subunit DAD1	1603	Q53G02; O08552; P46968; P46966; Q6FGA3; Q96GB7; O70364; D3DS25	0.861	3	Adipose tissue	nutrient
84	63969	P04035	HMGCR	1	3-hydroxy-3-methylglutaryl-coenzyme A reductase	3156	Q8N190; B7Z3Y9; A0A024RAP2	0.860061	4	Adipose tissue	nutrient
85	31300	O95214; Q6FHL7	LEPROTL1	1	Leptin receptor overlapping transcript-like 1	23484	E9PHP8; Q9BW48	0.859422	4	Adipose tissue	nutrient
86	46565	Q9GZU1	MCOLN1	1	Mucolipin-1 {ECO:0000303|PubMed:12459486}	57192	Q9H292; Q9H4B5; Q9H4B3; D6W647; Q7Z4F7	0.858714	2	Adipose tissue	nutrient
87	63622	P49638	TTPA	1	Alpha-tocopherol transfer protein	7274	Q71V64	0.853751	1	Adipose tissue	nutrient
88	1716	Q86V21	AACS	1	Acetoacetyl-CoA synthetase	65985	Q9BSJ9; A0A024RBV2; Q658Q8; Q9H829; Q8IWD2; Q49AC3; Q9HA19; Q49AB9; Q8NEW5	0.853663	5	Adipose tissue	nutrient
89	7232	P01241	GH1	1	Somatotropin	2688	B1A4G7; A6NEF6; Q9UNL5; Q14405; B1A4G9; Q16631; Q5EB53; B1A4H0; Q9HBZ1; Q9UMJ7; A6NP12; B1A4G6	0.851783	2	Adipose tissue	nutrient
90	32800	P53985	SLC16A1	1	Monocarboxylate transporter 1	6566	Q49A45; Q5T8R6; Q9NSJ9; A0A024R0H1; B4DKS0	0.85074	2	Adipose tissue	nutrient
91	16183	Q6P1M0	SLC27A4	1	Long-chain fatty acid transport protein 4	10999	O95186; A8K2F7; Q96G53; A0A024R8D2	0.847305	1	Adipose tissue	nutrient
92	7375	P01034	CST3	1	Cystatin-C	1471	B2R5J9; D3DW42; Q6FGW9	0.846381	2	Adipose tissue	nutrient
93	45801	P06681	C2	1	Complement C2a fragment	717	B4DV20; B4DV48; B4DQI1; Q5JP69; Q53HP3; Q8N6L6; B4DPF3; E9PFN7; O19694; Q13904	0.842568	1	Adipose tissue	nutrient
94	12661	O96014	WNT11	1	Protein Wnt-11	7481	B2R8Z6; Q8WZ98; Q14DE8	0.838872	1	Adipose tissue	nutrient
95	60489	P41159	LEP	1	Leptin {ECO:0000312|HGNC:HGNC:6553}	3952	Q56A88; A4D0Y8; O15158	0.803244	2	Adipose tissue	nutrient
96	8497	Q15848; A8K660	ADIPOQ	1	Adiponectin	9370	Q58EX9; B2R773	0.795256	3	Adipose tissue	nutrient
97	12655	P07766	CD3E	1	T-cell surface glycoprotein CD3 epsilon chain	916	A8K997	0.794254	4	Adipose tissue	nutrient
98	15950	P05362	ICAM1	1	Intercellular adhesion molecule 1	3383	Q5NKV7; B2R6M3; Q96B50	0.790826	1	Adipose tissue	nutrient
99	26563	P55061	TMBIM6	1	Bax inhibitor 1	7009	B2R5M4; Q643A7; O14938; F8W034; A0A024R0Z5; Q96J50	0.789574	5	Adipose tissue	nutrient
100	43418	P56746	CLDN15	1	Claudin-15	24146	B3KPB5	0.787716	1	Adipose tissue	nutrient
1	7153	P67870	CSNK2B	1	Casein kinase II subunit beta	1460	Q4VX47; N0E4C7; P07312; B0UXA9; P13862	1	913	Adipose tissue	receptor
2	26330	P52292	KPNA2	1	Importin subunit alpha-1	3838	B9EJD6; Q9BRU5; Q6NVW7; Q53YE3; Q7Z726	0.997722	827	Adipose tissue	receptor
3	12745	P61978	HNRNPK	1	Heterogeneous nuclear ribonucleoprotein K	3190	Q922Y7; Q5T6W4; Q07244-2; Q07244-1; Q6IBN1; Q96J62; Q07244; Q15671; Q59F98; Q60577; B4DUQ1	0.995187	827	Adipose tissue	receptor
4	19190	P62993	GRB2	1	Growth factor receptor-bound protein 2	2885	P29354; B0LPF3; Q14450; Q63059; Q63057; P29354-1	0.993121	710	Adipose tissue	receptor
5	185	P31946	YWHAB	1	14-3-3 protein beta/alpha, N-terminally processed	7529	V9HWD6; E1P616; A8K9K2	0.992399	814	Adipose tissue	receptor
6	6040	P21333	FLNA	1	Filamin-A	2316	E9KL45; E9PHF0; Q5HY55; Q5HY53; Q8NF52; Q60FE5; Q6NXF2	0.991518	794	Adipose tissue	receptor
7	7069	Q13492	PICALM	1	Phosphatidylinositol-binding clathrin assembly protein	8301	A0A024R5P1; F8VPG7; Q4LE54; A0A024R5L7; O60700; B4DTM3; Q86XZ9; Q6GMQ6; E9PN05	0.991504	764	Adipose tissue	receptor
8	5582	P23528	CFL1	1	Cofilin-1	1072	B3KUQ1; Q53Y87; V9HWI5; Q9UCA2	0.991411	801	Adipose tissue	receptor
9	6464	Q15942	ZYX	1	Zyxin	7791	Q6I9S4; Q96AF9; A4D2G6; B4DQX7	0.991342	811	Adipose tissue	receptor
10	5446	P08107; P0DMV8; P0DMV9; A8K5I0	HSPA1A; HSPA1B	1	HSP70-1 {ECO:0000303|PubMed:14656967, ECO:0000303|PubMed:2538825}	3303; 3304	B4E3B6; Q9UQM0; Q5SP17; Q9UQL9; Q5JQI4; B3KTT5; P19790	0.990895	790	Adipose tissue	receptor
11	7846	P04792	HSPB1	1	Heat shock protein beta-1	3315	B2R4N8; Q9UC31; Q96EI7; Q9UC35; Q9UC34; Q9UC36; V9HW43; Q6FI47; Q96C20	0.990355	764	Adipose tissue	receptor
12	17589	P35637	FUS	1	RNA-binding protein FUS	2521	Q13344; Q6IBQ5; Q9H4A8	0.990234	769	Adipose tissue	receptor
13	6549	P00533	EGFR	1	Epidermal growth factor receptor	1956	Q9H2C9; Q68GS5; O00732; P06268; O00688; Q9H3C9; Q9UMD7; Q92795; Q9GZX1; Q14225; Q9UMG5; Q9UMD8; Q9BZS2	0.989805	202	Adipose tissue	receptor
14	13544	P63000	RAC1	1	Ras-related C3 botulinum toxin substrate 1	5879	Q3Y4D3; P15154-2; P15154-1; Q5JAA8; Q9BTB4; P15154; O95501; A4D2P1; A4D2P0	0.989454	795	Adipose tissue	receptor
15	42333	Q15185	PTGES3	1	Prostaglandin E synthase 3	10728	Q8WU70; A0A087WYT3; B4DHP2; A0A024RB32; B4DP21; A8K7D0; B4DP11	0.989306	772	Adipose tissue	receptor
16	12470	Q00610	CLTC	1	Clathrin heavy chain 1	1213	D3DU00; Q86TF2; Q6N0A0; A0A087WVQ6	0.989166	796	Adipose tissue	receptor
17	7654	O43707	ACTN4	1	Alpha-actinin-4 {ECO:0000305}	81	A4K467; O76048; D6PXK4	0.988937	770	Adipose tissue	receptor
18	13727	Q5T6U8; P17096	HMGA1	1	High mobility group protein HMG-I/HMG-Y	3159	Q9UKB0; P10910; Q5T6U9	0.988761	752	Adipose tissue	receptor
19	14403	P07947	YES1	1	Tyrosine-protein kinase Yes	7525	A6NLB3; D3DUH1	0.988649	760	Adipose tissue	receptor
20	6735	A5YKK6	CNOT1	1	CCR4-NOT transcription complex subunit 1	23019	Q68DX7; Q9BVZ6; Q9UFR8; Q8TB53; Q9UI27; Q8IWB8; Q7Z3K2; Q9Y2L0	0.988334	763	Adipose tissue	receptor
21	5480	Q9UPN3	MACF1	1	Microtubule-actin cross-linking factor 1, isoforms 1/2/3/5	23499	Q9H540; Q8WXY2; Q96PK2; Q6ZSD7; Q8WXY1; E9PJT0; O75053; B1ALC5; Q9ULG9; Q9UKP0; Q5VW20	0.988126	780	Adipose tissue	receptor
22	18860	P26583	HMGB2	1	High mobility group protein B2	3148	Q5U072; B2R4K8; D3DP37	0.987828	827	Adipose tissue	receptor
23	16046	O14980	XPO1	1	Exportin-1	7514	Q99433; D6W5E2; A8K1K5; Q63HP8; Q68CP3; A6NL14; B3KWD0	0.987822	790	Adipose tissue	receptor
24	18370	Q14160	SCRIB	1	Protein scribble homolog	23513	A0PJK8; Q8WWV8; Q96C69; Q7Z5D1; Q6P496; Q96GG1	0.98782	762	Adipose tissue	receptor
25	14083	Q9Y230	RUVBL2	1	48 kDa TBP-interacting protein	10856	Q6PK27; Q6FIB9; E7ETE5; B3KQ59; B3KNL2; Q9Y361	0.987527	767	Adipose tissue	receptor
26	13022	P08648	ITGA5	1	Integrin alpha-5 heavy chain	3678	Q96HA5	0.987364	752	Adipose tissue	receptor
27	16391	P11717	IGF2R	1	Cation-independent mannose-6-phosphate receptor	3482	Q7Z7G9; Q96PT5	0.986984	754	Adipose tissue	receptor
28	16289	Q9Y6I3	EPN1	1	Epsin-1	29924	A0A024R4S1; Q9HA18; Q86ST3	0.986737	746	Adipose tissue	receptor
29	27088	P42566	EPS15	1	Epidermal growth factor receptor substrate 15	2060	Q5SRH4; B2R8J7; B7Z240; D3DPJ2	0.986734	750	Adipose tissue	receptor
30	12758	P28482	MAPK1	1	Mitogen-activated protein kinase 1	5594	Q1HBJ4; A8CZ64; Q499G7	0.986725	620	Adipose tissue	receptor
31	12531	Q12931	TRAP1	1	Heat shock protein 75 kDa, mitochondrial	10131	Q53FS6; F5H897; B4DR68; D3DUC8; Q9UHL5; O75235; O43642	0.986714	786	Adipose tissue	receptor
32	13313	Q96CW1	AP2M1	1	AP-2 complex subunit mu	1173	D3DNT1; P53679; A6NE12; P20172	0.986704	780	Adipose tissue	receptor
33	12400	O14744	PRMT5	1	Protein arginine N-methyltransferase 5, N-terminally processed	10419	B5BU10; D3DS33; A8MTP3; B4DV00; B4DY30; A8MZ91; Q6IBR1; Q9UKH1; E2QRE7; B4DX49	0.986622	797	Adipose tissue	receptor
34	13407	P78371; V9HW96	CCT2	1	T-complex protein 1 subunit beta	10576	A8K402; Q6IAT3; B5BTY7; B7Z243; B7ZAT2; Q14D36; B7Z7K4	0.986555	764	Adipose tissue	receptor
35	13405	P50991	CCT4	1	T-complex protein 1 subunit delta	10575	B2R6I3; F5H5W3; O14870; Q53QP9; B7Z8B1; Q96C51	0.986128	759	Adipose tissue	receptor
36	12722	O00410	IPO5	1	Importin-5	3843	Q9BVS9; B3KWG6; O15257; Q86XC7; Q5T578; B4DZA0	0.986114	778	Adipose tissue	receptor
37	18203	O15145	ARPC3	1	Actin-related protein 2/3 complex subunit 3	10094	O00554	0.985723	760	Adipose tissue	receptor
38	6035	P04083; Q5TZZ9	ANXA1	1	Annexin A1	301	-	0.985263	759	Adipose tissue	receptor
39	14718	A4D177; Q13185	CBX3	1	Chromobox protein homolog 3	11335	Q99409; Q9BVS3; Q9P0Z6; Q96CD7; B8ZZ43	0.985218	769	Adipose tissue	receptor
40	19566	Q13526	PIN1	1	Peptidyl-prolyl cis-trans isomerase NIMA-interacting 1	5300	Q53X75; A8K4V9	0.985197	632	Adipose tissue	receptor
41	17611	P53992	SEC24C	1	Protein transport protein Sec24C {ECO:0000305}	9632	Q8WV25; B4DZT4; A0A024QZM6	0.985171	766	Adipose tissue	receptor
42	19640	Q06124	PTPN11	1	Tyrosine-protein phosphatase non-receptor type 11	5781	A8K1D9; Q96HD7	0.985157	652	Adipose tissue	receptor
43	19884	P08754	GNAI3	1	Guanine nucleotide-binding protein G(k) subunit alpha {ECO:0000303|PubMed:2452165}	2773	Q5TZX1; P17539	0.98513	759	Adipose tissue	receptor
44	12497	P35232	PHB	1	Prohibitin	5245	B4DY47; Q53FV0; A8K401; Q4VBQ0	0.985126	771	Adipose tissue	receptor
45	7235	P30626	SRI	1	Sorcin	6717	B4DKK2; A8MTH6; B4DHQ6; D6W5Q0	0.984983	733	Adipose tissue	receptor
46	19851	O60610	DIAPH1	1	Protein diaphanous homolog 1	1729	B7ZKW2; Q9UC76; Q59FH8; A6NF18; Q17RN4; Q6URC4; E9PEZ2	0.984918	752	Adipose tissue	receptor
47	18121	P61158	ACTR3	1	Actin-related protein 3	10096	B4DXW1; A0A024RAI1; P32391; Q53QM2	0.984909	764	Adipose tissue	receptor
48	7346	Q14974	KPNB1	1	Importin subunit beta-1	3837	B7Z752; Q14637; Q53XN2; D3DTT3; B7ZAV6; Q96J27	0.984828	746	Adipose tissue	receptor
49	6537	O00560	SDCBP	1	Syntenin-1	6386	O00173; A0A024R7Z5; O43391; G5EA09; B2R5Q7; B4DUH3; Q14CP2; B7ZLN2	0.984697	666	Adipose tissue	receptor
50	19213	O75955	FLOT1	1	Flotillin-1	10211	Q5ST80; Q969J8; Q9UNV8; Q9UHW1; B4DVY7	0.984499	760	Adipose tissue	receptor
51	14082	P07900; K9JA46	HSP90AA1	1	Heat shock protein HSP 90-alpha	3320	Q5CAQ7; Q5CAQ6; Q2PP14; A8K500; Q9BVQ5; Q86SX1; B3KPJ9	0.984353	627	Adipose tissue	receptor
52	6763	Q96QK1	VPS35	1	Vacuolar protein sorting-associated protein 35	55737	Q9H4P3; Q9H016; Q9NVG2; Q9NRS7; Q9NZK2; Q561W2; Q9NX80; Q9H8J0; Q9H096	0.984233	739	Adipose tissue	receptor
53	30938	Q9BXJ9	NAA15	1	N-alpha-acetyltransferase 15, NatA auxiliary subunit	80155	Q9H8P6; D3DNY6; Q52LG9; Q58F05; Q8IWH4; Q8NEV2	0.984079	764	Adipose tissue	receptor
54	58994	Q9Y2Q3; Q6FII1	GSTK1	1	Glutathione S-transferase kappa 1	373156	B4DIH1; Q6P4H0; Q7Z520; Q9P1S4; B4DSY2	0.983928	745	Adipose tissue	receptor
55	7710	P61026	RAB10	1	Ras-related protein Rab-10	10890	D6W538; Q9D7X6; O88386; Q6IA52; Q9H0T3	0.98384	755	Adipose tissue	receptor
56	35603	E5KN55; Q08752	PPID	1	Peptidyl-prolyl cis-trans isomerase D	5481	B2R9V2	0.983602	745	Adipose tissue	receptor
57	6616	Q9ULH0	KIDINS220	1	Kinase D-interacting substrate of 220 kDa	57498	Q9UF42; Q6MZU2; Q9NT37; Q9H9E4; A1L4N4; Q4VC08; Q7Z322; Q9H889	0.983552	739	Adipose tissue	receptor
58	13266	O95782	AP2A1	1	AP-2 complex subunit alpha-1	160	Q96PP6; Q96PP7; Q9H070; Q96CI7	0.982466	720	Adipose tissue	receptor
59	24846	P22681	CBL	1	E3 ubiquitin-protein ligase CBL	867	A3KMP8	0.981739	576	Adipose tissue	receptor
60	7189	P06493	CDK1	1	Cyclin-dependent kinase 1	983	B7Z3D6; A8K7C4; O60764; A0A024QZJ8; I6L9I5; C9J497	0.981371	610	Adipose tissue	receptor
61	5615	P62195	PSMC5	1	26S proteasome regulatory subunit 8	5705	P52916; P52915; O43208; A8K763; O35051; A8K3Z3; P47210	0.980032	636	Adipose tissue	receptor
62	12762	P78527	PRKDC	1	DNA-dependent protein kinase catalytic subunit	5591	Q7Z611; P78528; Q13327; Q13337; Q14175; Q9UME3; Q59H99; Q96SE6	0.979808	603	Adipose tissue	receptor
63	13056	Q09472	EP300	1	Histone acetyltransferase p300	2033	Q7Z6C1; B1AKC2	0.97969	197	Adipose tissue	receptor
64	5862	E9KL35; P63244	RACK1	1	Receptor of activated protein C kinase 1, N-terminally processed	10399	B3KTJ0; D3DWS0; Q5VLR4; Q53HU2; Q5J8M6; P25388; Q6FH47; P99049	0.97953	597	Adipose tissue	receptor
65	5564	Q9NZM3	ITSN2	1	Intersectin-2	50618	Q15812; Q9NXE6; Q9NYG0; Q9NZM2; O95062; Q9ULG4; Q9HAK4; A6H8W8	0.979312	615	Adipose tissue	receptor
66	6846	P10599	TXN	1	Thioredoxin	7295	H9ZYJ2; Q96KI3; Q53X69; Q9UDG5; B1ALW1; O60744	0.979169	604	Adipose tissue	receptor
67	6947	Q13200	PSMD2	1	26S proteasome non-ATPase regulatory subunit 2	5708	Q12932; Q15321; Q96I12; B4DXY1; E9PCS3; Q53XQ4; E7EW34; B4DX07	0.978739	637	Adipose tissue	receptor
68	12486	P11142	HSPA8	1	Heat shock cognate 71 kDa protein	3312	Q53HF2; Q9H3R6; V9HW22	0.978607	632	Adipose tissue	receptor
69	13178	P51532	SMARCA4	1	Transcription activator BRG1	6597	B1A8Z4; B1A8Z5; B1A8Z6; B1A8Z7; O95052; B3KNW7; E9PBR8; Q9HBD3; A7E2E1; Q9HBD4	0.978307	565	Adipose tissue	receptor
70	7613	P17844	DDX5	1	Probable ATP-dependent RNA helicase DDX5	1655	E7ETL9; B5BU21; D3DU32; O75681; B4DLW8; Q53Y61	0.977625	582	Adipose tissue	receptor
71	6207	Q8WUM4	PDCD6IP	1	Programmed cell death 6-interacting protein	10015	C5MQH7; Q9BX86; Q9UKL5; Q9P2H2; Q9NUN0; E9PFU1; Q6NUS1	0.97737	584	Adipose tissue	receptor
72	13163	P09874	PARP1	1	Poly [ADP-ribose] polymerase 1	142	A0A024R3T8; B1ANJ4; Q8IUZ9	0.977297	580	Adipose tissue	receptor
73	7411	O00459	PIK3R2	1	Phosphatidylinositol 3-kinase regulatory subunit beta	5296	Q5EAT5; Q9UPH9	0.976973	555	Adipose tissue	receptor
74	20007	P43405	SYK	1	Tyrosine-protein kinase SYK	6850	A0A024R244; A0A024R273	0.976858	557	Adipose tissue	receptor
75	6558	P06733	ENO1	1	Alpha-enolase	2023	Q9UM55; Q4TUS4; B2RD59; P22712; Q9BT62; Q71V37; A0A024R4F1; Q53HR3; Q53FT9; Q96GV1; E2DRY6; Q6GMP2; Q9UCH6; Q8WU71; Q16704; Q658M5; Q7Z3V6	0.976593	624	Adipose tissue	receptor
76	6028	P07355	ANXA2	1	Annexin A2	302	Q96DD5; Q6N0B3; A0A024R5Z7; Q9UDH8; Q8TBV2; Q567R4	0.976411	646	Adipose tissue	receptor
77	16047	O14818	PSMA7	1	Proteasome subunit alpha type-7	5688	Q9BR53; Q9H4K5; B2R515; Q5JXJ2; Q9UEU8	0.97606	605	Adipose tissue	receptor
78	18008	P08865	RPSA	1	40S ribosomal protein SA {ECO:0000255|HAMAP-Rule:MF_03016}	3921	Q16471; Q6NSD1; P11085; Q6IPD1; Q6IPD2; Q86VC0; P12030; A0A024R2P0; Q6NXQ8	0.975812	591	Adipose tissue	receptor
79	19628	P62826	RAN	1	GTP-binding nuclear protein Ran	5901	Q9CSP3; P17080; Q86V08; Q9CZA2; B4DV51; P28746; Q9CWI7; P28747; Q9UEU9; Q8NI90; Q6IPB2; A8K3Z8; Q9UDJ5	0.97576	572	Adipose tissue	receptor
80	7607	Q92841	DDX17	1	Probable ATP-dependent RNA helicase DDX17	10521	H3BLZ8; Q6ICD6; Q69YT1; Q59F66; B1AHM0	0.975561	567	Adipose tissue	receptor
81	19859	P51692	STAT5B	1	Signal transducer and activator of transcription 5B	6777	Q8WWS8	0.975455	612	Adipose tissue	receptor
82	6798	P09651	HNRNPA1	1	Heterogeneous nuclear ribonucleoprotein A1, N-terminally processed	3178	A8K4Z8; Q3MIB7; Q6PJZ7; A0A024RAZ7; A0A024RB53	0.975289	582	Adipose tissue	receptor
83	5450	P09429	HMGB1	1	High mobility group protein B1	3146	Q14321; A5D8W9; Q6IBE1; Q5T7C3; Q5T7C4; A0A024RDR0	0.975125	569	Adipose tissue	receptor
84	5415	P10809	HSPD1	1	60 kDa heat shock protein, mitochondrial	3329	B2R5M6; Q38L19; B7Z712; Q9UCR6; A0A024R3X4	0.975067	611	Adipose tissue	receptor
85	15916	O60493	SNX3	1	Sorting nexin-3	8724	Q9NU45; Q5JXJ7; Q96AP9; Q5JXJ8; Q9C0J5; Q4TT31; O60718; Q4TT29; A8K0B1; E1P5E4; E1P5E5	0.974985	568	Adipose tissue	receptor
86	42486	Q02790	FKBP4	1	Peptidyl-prolyl cis-trans isomerase FKBP4, N-terminally processed	2288	Q9UCV7; Q9UCP1; D3DUQ1	0.974861	585	Adipose tissue	receptor
87	14328	P48729	CSNK1A1	1	Casein kinase I isoform alpha	1452	Q5U047; Q5U046; Q71TU5; Q96HD2; Q6FGA2; D3DQG1; D3DQG0; Q6PJ06; B4DER9; Q9UDK3; Q4JJA0	0.974382	591	Adipose tissue	receptor
88	12475	Q99623	PHB2	1	Prohibitin-2	11331	B4DP75; Q92978; Q7KYU3; Q2YDA4	0.974366	589	Adipose tissue	receptor
89	12971	O00291	HIP1	1	Huntingtin-interacting protein 1	3092	Q8TDL4; V5LU97; B4E3I7; O00328; E7ES17; B4DK46; Q2TB58	0.974088	570	Adipose tissue	receptor
90	21201	Q13347; Q5U0F4	EIF3I	1	Eukaryotic translation initiation factor 3 subunit I {ECO:0000255|HAMAP-Rule:MF_03008}	8668	-	0.974063	569	Adipose tissue	receptor
91	14593	P52272	HNRNPM	1	Heterogeneous nuclear ribonucleoprotein M	4670	Q9BWL9; Q59ES8; Q15584; Q8WZ44; Q9Y492; Q96H56	0.973925	610	Adipose tissue	receptor
92	24198	Q9Y5K6	CD2AP	1	CD2-associated protein	23607	A6NL34; Q9UG97; Q5VYA3	0.973878	569	Adipose tissue	receptor
93	18101	P61160	ACTR2	1	Actin-related protein 2	10097	D6W5F4; O15142; Q96C82; B2RCP5; E9PF41	0.973842	608	Adipose tissue	receptor
94	6917	O75340	PDCD6	1	ALG-2 {ECO:0000250|UniProtKB:P12815}	10016	B2RD16; Q2YDC2; A0A087WZ38; Q53FC3; Q5TZS0; A0A024QZ42; E7ESR3	0.973675	574	Adipose tissue	receptor
95	15762	P53621	COPA	1	Coatomer subunit alpha	1314	Q8IXZ9; Q5T201	0.973666	595	Adipose tissue	receptor
96	29965	Q9UBC2	EPS15L1	1	Epidermal growth factor receptor substrate 15-like 1	58513	A2RRF3; A5PL29; A0A024R7G6; B4DKA3	0.973658	565	Adipose tissue	receptor
97	10379	B0LPE5; P31749	AKT1	1	RAC-alpha serine/threonine-protein kinase	207	B3KVH4; Q9BWB6; B2RAM5; B7Z5R1	0.973444	197	Adipose tissue	receptor
98	14325	P02649	APOE	1	Apolipoprotein E	348	B2RC15; C0JYY5; Q9P2S4	0.973286	581	Adipose tissue	receptor
99	13887	P08238	HSP90AB1	1	Heat shock protein HSP 90-beta	3326	A0A024RD80; Q9NTK6; Q9NQW0; B4DGL0; B2R5P0; Q6PK50; Q5T9W7	0.973199	579	Adipose tissue	receptor
100	12713	P49368	CCT3	1	T-complex protein 1 subunit gamma	7203	B3KX11; Q5SZY1; A6NE14; Q59H77; Q9BR64	0.973194	569	Adipose tissue	receptor
1	33716	Q16602	CALCRL	1	Calcitonin gene-related peptide type 1 receptor	10203	A8KAD3; Q53TS5; Q53S02; D3DPG9; A8K6G5	1	1	Adipose tissue	transporter
2	60802	O60895	RAMP2	1	Receptor activity-modifying protein 2	10266	A7L9S6; K7EMD3; Q8N1F2; A0A024R1Z2	1	1	Adipose tissue	transporter
3	12722	O00410	IPO5	1	Importin-5	3843	Q9BVS9; B3KWG6; O15257; Q86XC7; Q5T578; B4DZA0	0.792902	778	Adipose tissue	transporter
4	7346	Q14974	KPNB1	1	Importin subunit beta-1	3837	B7Z752; Q14637; Q53XN2; D3DTT3; B7ZAV6; Q96J27	0.792334	746	Adipose tissue	transporter
5	30723	O75694	NUP155	1	Nuclear pore complex protein Nup155	9631	A0A024R071; E9PF10; Q9UFL5; B4DLT2; Q9UBE9	0.792261	760	Adipose tissue	transporter
6	13313	Q96CW1	AP2M1	1	AP-2 complex subunit mu	1173	D3DNT1; P53679; A6NE12; P20172	0.791401	780	Adipose tissue	transporter
7	214	V9HW98; P62258	YWHAE	1	14-3-3 protein epsilon	7531	P42655; P29360; Q63631; Q7M4R4; D3DTH5; Q4VJB6; Q53XZ5; B3KY71	0.791346	833	Adipose tissue	transporter
8	16046	O14980	XPO1	1	Exportin-1	7514	Q99433; D6W5E2; A8K1K5; Q63HP8; Q68CP3; A6NL14; B3KWD0	0.791005	790	Adipose tissue	transporter
9	6763	Q96QK1	VPS35	1	Vacuolar protein sorting-associated protein 35	55737	Q9H4P3; Q9H016; Q9NVG2; Q9NRS7; Q9NZK2; Q561W2; Q9NX80; Q9H8J0; Q9H096	0.790872	739	Adipose tissue	transporter
10	7710	P61026	RAB10	1	Ras-related protein Rab-10	10890	D6W538; Q9D7X6; O88386; Q6IA52; Q9H0T3	0.790605	755	Adipose tissue	transporter
11	19276	Q15286	RAB35	1	Ras-related protein Rab-35	11021	B4E390; B2R6E0	0.78974	750	Adipose tissue	transporter
12	12516	P02786	TFRC	1	Transferrin receptor protein 1, serum form	7037	Q9UDF9; Q59G55; D3DXB0; Q9UCU5; Q9UCN0; Q1HE24; Q9UK21; A8K6Q8	0.783435	576	Adipose tissue	transporter
13	16165	P60468	SEC61B	1	Protein transport protein Sec61 subunit beta	10952	Q6IBC1; P38391; P38390	0.782024	556	Adipose tissue	transporter
14	21024	P56385	ATP5I; ATP5ME	1	ATP synthase subunit e, mitochondrial, N-terminally processed	521	Q0D2L9	0.781383	538	Adipose tissue	transporter
15	13326	P53680	AP2S1	1	AP-2 complex subunit sigma	1175	M0R0N4; M0QYZ2; Q6PK67; B2R4Z4; O75977; X6R390	0.780326	591	Adipose tissue	transporter
16	15880	P11166	SLC2A1	1	Solute carrier family 2, facilitated glucose transporter member 1	6513	B2R620; Q147X2; Q59GX2; D3DPX0; O75535; A8K9S6	0.780199	592	Adipose tissue	transporter
17	12855	Q92973	TNPO1	1	Transportin-1	3842	A0A024RAM0; Q92975; Q92957; B4DVC6	0.779644	544	Adipose tissue	transporter
18	19035	O95373	IPO7	1	Importin-7	10527	B3KNG9; Q1RMF7; B2R786; Q9NTE3; Q9H177; A6NNM5	0.779533	571	Adipose tissue	transporter
19	8665	P05141	SLC25A5	1	ADP/ATP translocase 2, N-terminally processed	292	B2RCV1; O43350; Q6NVC0	0.779478	545	Adipose tissue	transporter
20	48417	P99999	CYCS	1	Cytochrome c	54205	Q6NUR2; P00001; Q6NX69; B2R4I1; A4D166; G4XXL9; Q96BV4	0.779154	536	Adipose tissue	transporter
21	26050	P55060	CSE1L	1	Exportin-2	1434	O75432; Q9UP98; Q9H5B7; A3RLL6; Q9UP99; B2R5T4; Q9NTS0; F8W904; Q32M40; Q9UPA0; E1P5Y0	0.779039	571	Adipose tissue	transporter
22	12861	Q9HAV4	XPO5	1	Exportin-5	57510	Q5JTE6; Q96G48; Q9H9M4; Q9BZV5; Q9NW39; Q96HN3; Q9NT89; Q9BWM6; Q9ULC9	0.778815	553	Adipose tissue	transporter
[truncated: 1,330 more rows]

## Sheet: S3_Genes_AnimalTFDB
TFs					TF_co_factors
Ensembl ID	Symbol	Family	Entrez ID		Ensembl ID	Symbol	Family	Entrez ID
ENSSSCG00000039002		HMG	-		ENSSSCG00000000020	PHF21B	PHF	100522673
ENSSSCG00000000289	NFE2	TF_bZIP	100157948		ENSSSCG00000000059	XRCC6	Others	100154200
ENSSSCG00000033496	ZNF689	zf-C2H2	106508768		ENSSSCG00000000066	L3MBTL2	Others	100157440
ENSSSCG00000040185	TFAM	HMG	397279		ENSSSCG00000000068	EP300	Others	100156226
ENSSSCG00000023229	ETV5	ETS	100623208		ENSSSCG00000000075	MKL1	Others	100516801
ENSSSCG00000017046	EBF1	COE	100520467		ENSSSCG00000000087	TAB1	Others	100153785
ENSSSCG00000013237	SPI1	ETS	414912		ENSSSCG00000000090	CBX7	Chromobox	100520132
ENSSSCG00000030552	DMRTA2	DM	100515384		ENSSSCG00000000104	DDX17	RNA helicase	100514347
ENSSSCG00000016691	JAZF1	zf-C2H2	100517019		ENSSSCG00000000152	RBFOX2	Others	100513594
ENSSSCG00000006689	PIAS3	zf-MIZ	100511878		ENSSSCG00000000164	CRY1	Others	100520380
ENSSSCG00000006812	ALX3	Homeobox	100512714		ENSSSCG00000000202	MCRS1	Others	100516550
ENSSSCG00000012179		zf-C2H2	100624329		ENSSSCG00000000215	SMARCD1	SWI/SNF	100155712
ENSSSCG00000008748	LCORL	HTH	100337668		ENSSSCG00000000373	CDK2	Cyclin	100154715
ENSSSCG00000000084	ATF4	TF_bZIP	100144302		ENSSSCG00000000377	-	Others	100737962
ENSSSCG00000022462	ZNF852	zf-C2H2	100626731		ENSSSCG00000000399	TIMELESS	Others	-
ENSSSCG00000003241	ZNF614	zf-C2H2	100516977		ENSSSCG00000000411	NAB2	Others	100157578
ENSSSCG00000026113	ZBTB20	ZBTB	100624908		ENSSSCG00000000478	GRIP1	Others	100514286
ENSSSCG00000026045		zf-C2H2	100623035		ENSSSCG00000000488	MDM2	Others	100125959
ENSSSCG00000007720	GTF2IRD1	GTF2I	100510956		ENSSSCG00000000502	CNOT2	CCR4-NOT	100153354
ENSSSCG00000023357	REST	zf-C2H2	100621006		ENSSSCG00000000552	MED21	Mediator complex	100155076
ENSSSCG00000003324		zf-C2H2	102161426		ENSSSCG00000000612	ATF7IP	Others	100513013
ENSSSCG00000003201	ATF5	TF_bZIP	100523675		ENSSSCG00000000697	CHD4	CHD	100515610
ENSSSCG00000022128	MXI1	bHLH	100154269		ENSSSCG00000000730	PRMT8	Arginine methyltransferase	100526051
ENSSSCG00000034774	TBX6	T-box	110260084		ENSSSCG00000000741	NRIP2	Nuclear coactivator	100511992
ENSSSCG00000017938	YBX2	CSD	100519387		ENSSSCG00000000766	CECR2	Other_CRF	100737051
ENSSSCG00000000292	ZNF385A	zf-C2H2	100736804		ENSSSCG00000000784	LRRK2	Other_CRF	780403
ENSSSCG00000023724	ZBTB1	ZBTB	100737620		ENSSSCG00000000793	PPHLN1	Others	100522617
ENSSSCG00000004795	MEIS2	Homeobox	100512756		ENSSSCG00000000816	SENP1	Others	100157986
ENSSSCG00000011594	NR2C2	RXR-like	100513111		ENSSSCG00000000846	HCFC2	Others	100514768
ENSSSCG00000010814	ESRRG	ESR-like	100622056		ENSSSCG00000000847	TDG	Others	100155184
ENSSSCG00000000281	HOXC12	Homeobox	100518782		ENSSSCG00000000926	CEP290	Others	100155832
ENSSSCG00000035770	ZNF444	zf-C2H2	110261069		ENSSSCG00000000971	HDAC10	Histone deacetylase	100518786
ENSSSCG00000034820	MAFA	TF_bZIP	-		ENSSSCG00000000999	CDYL	Chromodomain Y	100155291
ENSSSCG00000035878	FOXD1	Fork_head	110259399		ENSSSCG00000001042	MAK	Others	100155401
ENSSSCG00000014319	SMAD5	MH1	100624262		ENSSSCG00000001074	KDM1B	Lysine demethylase	100158047
ENSSSCG00000015986	HOXD1	Homeobox	100157662		ENSSSCG00000001075	-	Other_CRF	100156871
ENSSSCG00000006371	USF1	bHLH	100156913		ENSSSCG00000001092	TDP2	Others	100157860
ENSSSCG00000010416	ZNF32	zf-C2H2	100524111		ENSSSCG00000001095	GMNN	Others	100515035
ENSSSCG00000017051	SOX30	HMG	100521345		ENSSSCG00000001132	BTN1A1	Others	100626139
ENSSSCG00000004861	TSHZ1	zf-C2H2	100152487		ENSSSCG00000001137	HIST1H1D	Histone cluster 1 H1	-
ENSSSCG00000016696	EVX1	Homeobox	100518282		ENSSSCG00000001219	TRIM27	Tripartite motif	100523617
ENSSSCG00000008165	RFX8	RFX	100516728		ENSSSCG00000001383	GTF2H4	GTF	100144458
ENSSSCG00000000258	RARG	THR-like	100626982		ENSSSCG00000001400	DDX39B	RNA helicase	448813
ENSSSCG00000001847	MESP1	bHLH	100155863		ENSSSCG00000001420	EHMT2	Histone lysine methyltransferase	100124382
ENSSSCG00000018031	ZNF287	zf-C2H2	100524396		ENSSSCG00000001440	NOTCH4	Notch	100144522
ENSSSCG00000037744	ZNF483	zf-C2H2	110259660		ENSSSCG00000001477	RING1	Ring finger protein	100153162
ENSSSCG00000037516	MTF1	zf-C2H2	100511998		ENSSSCG00000001497	ZNF451	Zinc finger	100155018
ENSSSCG00000014041	MXD3	bHLH	100512157		ENSSSCG00000001498	BEND6	Others	100153820
ENSSSCG00000004387	FOXO3	Fork_head	733621		ENSSSCG00000001509	DAXX	Other_CRF	100524813
ENSSSCG00000021741	ZNF527	zf-C2H2	102165184		ENSSSCG00000001511	PHF1	PHF	100153414
ENSSSCG00000033626	SREBF1	bHLH	397308		ENSSSCG00000001533	TAF11	TATA-box	100151814
ENSSSCG00000001061	JARID2	ARID	100524569		ENSSSCG00000001578	RNF8	Ring finger protein	100153408
ENSSSCG00000003987	ZSCAN4	zf-C2H2	-		ENSSSCG00000001620	MDFI	Others	100152701
ENSSSCG00000022501	SOX3	HMG	100623770		ENSSSCG00000001695	VEGFA	Other_CRF	397157
ENSSSCG00000040580		ETS	-		ENSSSCG00000001757	WDR61	WD	100153204
ENSSSCG00000000937	MYF5	bHLH	-		ENSSSCG00000001769	MORF4L1	Other_CRF	100154823
ENSSSCG00000036564	ZNF740	zf-C2H2	100154762		ENSSSCG00000001816	BLM	Others	100141304
ENSSSCG00000016520	CREB3L2	TF_bZIP	100520468		ENSSSCG00000001880	SIN3A	Other_CRF	100621221
ENSSSCG00000013397	ARNTL	bHLH	100037286		ENSSSCG00000001912	PML	Others	100157336
ENSSSCG00000011487	FEZF2	zf-C2H2	100518806		ENSSSCG00000001947	BRMS1L	Other_CRF	100156007
ENSSSCG00000010076	ZNF70	zf-C2H2	100157565		ENSSSCG00000001952	NFKBIA	NFKB associated	406188
ENSSSCG00000008728	ZBTB49	ZBTB	100524264		ENSSSCG00000001958	BAZ1A	Bromodomain	100151954
ENSSSCG00000007114	FOXA2	Fork_head	100513828		ENSSSCG00000001960	EAPP	Others	100153549
ENSSSCG00000010666	VAX1	Homeobox	100157019		ENSSSCG00000001966	ARHGAP5	Others	100520849
ENSSSCG00000029420		zf-C2H2	102164889		ENSSSCG00000001987	RIPK3	Others	100153263
ENSSSCG00000038588		HMG	100623257		ENSSSCG00000002127	CHD8	CHD	100156733
ENSSSCG00000021654	ZNF641	zf-C2H2	100512413		ENSSSCG00000002333	DPF3	DPF	100156555
ENSSSCG00000032752	ZBTB43	ZBTB	100627923		ENSSSCG00000002340	PSEN1	Others	780411
ENSSSCG00000026817	ZNF646	zf-C2H2	100523240		ENSSSCG00000002392	IRF2BPL	Others	-
ENSSSCG00000004384	NR2E1	RXR-like	100155153		ENSSSCG00000002411	GTF2A1	GTF	100154605
ENSSSCG00000008682	NSD2	HMG	100515039		ENSSSCG00000002445	TRIP11	Thyroid hormone receptor	100154452
ENSSSCG00000002938		zf-C2H2	-		ENSSSCG00000002508	SETD3	SET	100152552
ENSSSCG00000032686	RUNX3	Runt	100622884		ENSSSCG00000002509	CCNK	Cyclin	100157799
ENSSSCG00000032606		zf-C2H2	100620869		ENSSSCG00000002648	CBFA2T3	Others	100525577
ENSSSCG00000032978		zf-C2H2	-		ENSSSCG00000002680	TAF1C	TATA-box	100516196
ENSSSCG00000010329	ZMIZ1	zf-MIZ	100153816		ENSSSCG00000002703	-	Others	100521624
ENSSSCG00000031889		HMG	100155811		ENSSSCG00000002763	PRMT7	Arginine methyltransferase	100517946
ENSSSCG00000001611	NFYA	NF-YA	100151920		ENSSSCG00000002799	CNOT1	CCR4-NOT	100511993
ENSSSCG00000036002	TGIF2	Homeobox	110257437		ENSSSCG00000002804	CSNK2A2	Casein	100737256
ENSSSCG00000021457	ZBTB8A	ZBTB	100620574		ENSSSCG00000002819	ARL2BP	Others	100515548
ENSSSCG00000010219	ARID5B	ARID	100622249		ENSSSCG00000002855	-	Cyclin	100523248
ENSSSCG00000022155	RBPJ	CSL	100518262		ENSSSCG00000002917	NFKBID	NFKB associated	100524441
ENSSSCG00000033218		MH1	-		ENSSSCG00000002965	ACTN4	Actin	100517284
ENSSSCG00000032673	ZFP14	zf-C2H2	102162711		ENSSSCG00000002995	EGLN2	Others	100523673
ENSSSCG00000003976	NFYC	NF-YC	100525647		ENSSSCG00000003017	TGFB1	Others	397078
ENSSSCG00000003043		DM	100518666		ENSSSCG00000003107	ARHGAP35	Others	100514580
ENSSSCG00000038631	TCFL5	bHLH	100620700		ENSSSCG00000003152	RUVBL2	Other_CRF	100511637
ENSSSCG00000030582	BATF	TF_bZIP	100624723		ENSSSCG00000003169	PIH1D1	Other_CRF	100514581
ENSSSCG00000032730		HSF	-		ENSSSCG00000003189	PRMT1	Arginine methyltransferase	100286877
ENSSSCG00000020710	PRDM2	zf-C2H2	-		ENSSSCG00000003251	NLRP12	Others	100523066
ENSSSCG00000003741		zf-C2H2	102164512		ENSSSCG00000003264	CNOT3	CCR4-NOT	100520963
ENSSSCG00000033348	ISL2	Homeobox	110261563		ENSSSCG00000003306	HELZ2	Others	100519780
ENSSSCG00000006752	CSDE1	CSD	100739316		ENSSSCG00000003348	-	Others	100525522
ENSSSCG00000036222		THR-like	-		ENSSSCG00000003385	PARK7	Others	780404
ENSSSCG00000004004	ZNF584	zf-C2H2	100519782		ENSSSCG00000003405	PEX14	Others	100522811
ENSSSCG00000039997	ZNF41	zf-C2H2	110257781		ENSSSCG00000003413	MTOR	Others	100127359
ENSSSCG00000008892		zf-C2H2	110262090		ENSSSCG00000003419	MAD2L2	Others	100736650
ENSSSCG00000016319	GBX2	Homeobox	100514608		ENSSSCG00000003483	-	Others	-
ENSSSCG00000021946	ZNF383	zf-C2H2	106510535		ENSSSCG00000003506	PINK1	Others	100515613
ENSSSCG00000021270	THAP2	THAP	100152778		ENSSSCG00000003531	KDM1A	Lysine demethylase	100127157
ENSSSCG00000014401	NR3C1	ESR-like	396740		ENSSSCG00000003570	WDTC1	WD	100190994
ENSSSCG00000008179	REV1	AF-4	100522795		ENSSSCG00000003580	EYA3	EYA	100514654
ENSSSCG00000008066		zf-C2H2	100624662		ENSSSCG00000003613	HDAC1	Histone deacetylase	100622482
ENSSSCG00000005318	CREB3	TF_bZIP	100142689		ENSSSCG00000003630	37834	Others	100499510
ENSSSCG00000034980	IRF8	IRF	396645		ENSSSCG00000003644	FHL3	FHL	396986
ENSSSCG00000032843	AHRR	bHLH	100624847		ENSSSCG00000003664	-	Others	100516562
ENSSSCG00000040959	ZNF131	ZBTB	102159255		ENSSSCG00000003716	SS18	SS18	100513410
ENSSSCG00000014291	AFF4	AF-4	100524487		ENSSSCG00000003718	TAF4B	TATA-box	100037274
ENSSSCG00000038644	HOXC8	Homeobox	100739594		ENSSSCG00000003719	description:BTB/POZ	Others	100514526
ENSSSCG00000003565	NR0B2	Miscellaneous	100526226		ENSSSCG00000003789	CTH	Others	733654
ENSSSCG00000021322		zf-C2H2	397294		ENSSSCG00000003928	PLK3	Others	397250
ENSSSCG00000015378	SP4	zf-C2H2	100620437		ENSSSCG00000003943	MED8	Mediator complex	100517766
ENSSSCG00000014233		zf-C2H2	100525452		ENSSSCG00000003971	SCMH1	Others	100525880
ENSSSCG00000036748		zf-C2H2	-		ENSSSCG00000004058	EZR	Others	100152815
ENSSSCG00000035074	FOXO6	Fork_head	110261252		ENSSSCG00000004142	CITED2	CITED	100156022
ENSSSCG00000024672	KLF16	zf-C2H2	100302638		ENSSSCG00000004196	MED23	Mediator complex	100156032
ENSSSCG00000025568	TEAD2	TEA	100625350		ENSSSCG00000004222	NCOA7	Nuclear receptor coactivator	100157226
ENSSSCG00000028304	ZFP36L1	zf-CCCH	100624279		ENSSSCG00000004247	ASF1A	Others	100519343
ENSSSCG00000010638	TCF7L2	HMG	100153922		ENSSSCG00000004255	VGLL2	Vestigial like	100739384
ENSSSCG00000005101	description:high	HMGA	100359361		ENSSSCG00000004331	CASP8AP2	Others	100523759
ENSSSCG00000035968	LMX1B	Homeobox	100157562		ENSSSCG00000004339	UFL1	Others	100153617
ENSSSCG00000016763	GLI3	zf-C2H2	100516888		ENSSSCG00000004340	FHL5	FHL	100152075
ENSSSCG00000034031	ZNF16	zf-C2H2	-		ENSSSCG00000004353	description:cyclin-C	Cyclin	100153639
ENSSSCG00000005087	SIX1	Homeobox	100156847		ENSSSCG00000004358	ASCC3	ASCC	100625273
ENSSSCG00000008645	ID2	bHLH	654298		ENSSSCG00000004432	HDAC2	Histone deacetylase	100156170
ENSSSCG00000010994	NFX1	zf-NF-X1	100512854		ENSSSCG00000004434	FRK	Others	100157810
ENSSSCG00000033902	ZNF414	zf-C2H2	-		ENSSSCG00000004473	PHIP	Others	100155644
ENSSSCG00000040187		zf-C2H2	106508100		ENSSSCG00000004478	MYO6	Others	397085
ENSSSCG00000003900	DMBX1	Homeobox	100524381		ENSSSCG00000004517	CXXC1	Others	100522911
ENSSSCG00000036377	OVOL2	zf-C2H2	100526083		ENSSSCG00000004552	TRIP4	Thyroid hormone receptor	100153164
ENSSSCG00000034242	HNF4G	RXR-like	110260272		ENSSSCG00000004577	ICE2	GTF	100157039
ENSSSCG00000003317	ZNF787	zf-C2H2	100521379		ENSSSCG00000004583	-	GTF	100521701
ENSSSCG00000036537	NFIC	CTF/NFI	100737330		ENSSSCG00000004589	RNF111	Ring finger protein	100155446
ENSSSCG00000027987	ZNF132	zf-C2H2	-		ENSSSCG00000004592	SLTM	Others	100154227
ENSSSCG00000040433		zf-C2H2	-		ENSSSCG00000004625	LEO1	Others	100518760
ENSSSCG00000006725	TBX15	T-box	100158194		ENSSSCG00000004652	COPS2	Others	100125956
ENSSSCG00000035938	DBX2	Homeobox	100738507		ENSSSCG00000004656	-	EID	100155122
ENSSSCG00000032873		HSF	110257899		ENSSSCG00000004699	ELL3	GTF	100156183
ENSSSCG00000008649	SOX11	HMG	100514639		ENSSSCG00000004747	RTF1	Others	100524183
ENSSSCG00000024591	ETV1	ETS	100513560		ENSSSCG00000004753	INO80	INO80 complex	100517567
ENSSSCG00000039842	ZSCAN25	zf-C2H2	110259853		ENSSSCG00000004781	-	Others	100153981
ENSSSCG00000013764	RFX1	RFX	100511439		ENSSSCG00000004917	MALT1	Others	100153830
ENSSSCG00000023178	BATF2	TF_bZIP	100515875		ENSSSCG00000004956	SKOR1	SKI	100152847
ENSSSCG00000039041	ZNF467	zf-C2H2	100623053		ENSSSCG00000004963	-	ANP	100155298
ENSSSCG00000014412	POU4F3	Pou	100510953		ENSSSCG00000004971	TLE3	Transducin	100154048
ENSSSCG00000014099	OTP	Homeobox	-		ENSSSCG00000005021	SAV1	Others	100156165
ENSSSCG00000027738	LRRFIP2	LRRFIP	100626059		ENSSSCG00000005059	TBPL2	TATA-box	100154426
ENSSSCG00000008606	OSR1	zf-C2H2	100520131		ENSSSCG00000005090	MNAT1	Others	100310799
ENSSSCG00000010556	PAX2	PAX	100515585		ENSSSCG00000005166	MLLT3	GTF	100524063
ENSSSCG00000004978	NR2E3	RXR-like	-		ENSSSCG00000005198	KDM4C	Lysine demethylase	100622077
ENSSSCG00000016164	IKZF2	zf-C2H2	100737978		ENSSSCG00000005215	JAK2	Others	397201
ENSSSCG00000001156	ZNF322	zf-C2H2	100154074		ENSSSCG00000005232	SMARCA2	SWI/SNF	100157302
ENSSSCG00000007941	CDIP1	zf-LITAF-like	100512098		ENSSSCG00000005235	KANK1	Others	100626649
ENSSSCG00000033811	CBFB	CBF	110260942		ENSSSCG00000005288	TLE4	Transducin	100156044
ENSSSCG00000015953	DLX1	Homeobox	100522648		ENSSSCG00000005291	TLE1	Transducin	100524475
ENSSSCG00000017762	FOXN1	Fork_head	100625164		ENSSSCG00000005349	GRHPR	Others	100154014
ENSSSCG00000035387	ZNF550	zf-C2H2	110261325		ENSSSCG00000005399	RNF20	Ring finger protein	100154259
ENSSSCG00000016705	HOXA3	Homeobox	100519809		ENSSSCG00000005441	-	ELP	100157586
ENSSSCG00000025335	ZSCAN31	zf-C2H2	110255253		ENSSSCG00000005453	description:Thioredoxin	Others	397581
ENSSSCG00000027237	GATA1	zf-GATA	100620659		ENSSSCG00000005501	TRIM32	Tripartite motif	100737405
ENSSSCG00000033390		zf-C2H2	-		ENSSSCG00000005510	PHF19	PHF	100156643
ENSSSCG00000032144	ZNF140	zf-C2H2	110256670		ENSSSCG00000005598	SCAI	Others	100515704
ENSSSCG00000031321	NR4A1	NGFIB-like	-		ENSSSCG00000005614	FAM129B	FAM	100739641
ENSSSCG00000016773	ZNF282	zf-C2H2	100520117		ENSSSCG00000005621	CDK9	Cyclin	100307051
ENSSSCG00000016706	HOXA2	Homeobox	100519993		ENSSSCG00000005625	ENG	Others	397096
ENSSSCG00000033860	ZMAT3	zf-C2H2	100621584		ENSSSCG00000005656	description:protein	SET	100514028
ENSSSCG00000012967	FOSL1	TF_bZIP	100525205		ENSSSCG00000005706	ABL1	Others	100524544
ENSSSCG00000031776	TULP4	Tub	100627260		ENSSSCG00000005720	MED27	Mediator complex	414430
ENSSSCG00000006959	ZNF696	zf-C2H2	-		ENSSSCG00000005749	BRD3	Bromodomain	-
ENSSSCG00000027675		Fork_head	100525716		ENSSSCG00000005767	SKOR2	SKI	100154175
ENSSSCG00000010513		HTH	100627422		ENSSSCG00000005778	HSBP1L1	Heat shock protein	100192206
ENSSSCG00000015247	ZBTB44	ZBTB	100518028		ENSSSCG00000005787	CTDP1	Others	100158188
ENSSSCG00000029783	MKX	Homeobox	100620286		ENSSSCG00000005846	NELFB	GTF	100514560
ENSSSCG00000036285	NKX25	Homeobox	100521411		ENSSSCG00000005933	CHRAC1	Other_CRF	100519089
ENSSSCG00000027017	NR1D2	THR-like	100621076		ENSSSCG00000005935	37469	Others	100155245
ENSSSCG00000032710	E2F2	E2F	110261113		ENSSSCG00000005983	ATAD2	Others	100155780
ENSSSCG00000004999	MIS18BP1	MYB	100620483		ENSSSCG00000006000	TAF2	TATA-box	100155674
ENSSSCG00000033686		Homeobox	-		ENSSSCG00000006014	RAD21	Others	100738633
ENSSSCG00000022634		zf-C2H2	100521069		ENSSSCG00000006074	STK3	Others	100524741
ENSSSCG00000001201	ZKSCAN8	zf-C2H2	-		ENSSSCG00000006084	MTDH	Others	100153168
ENSSSCG00000025879	SCRT1	zf-C2H2	100515657		ENSSSCG00000006115	RUNX1T1	Others	100155449
ENSSSCG00000008171	NPAS2	bHLH	100521893		ENSSSCG00000006137	WWP1	WW	100157283
ENSSSCG00000036601	ZNF805	zf-C2H2	110261311		ENSSSCG00000006168	PEX2	Others	100152963
ENSSSCG00000026161	E2F6	E2F	100737827		ENSSSCG00000006176	ELOC	Others	100153381
ENSSSCG00000016703	HOXA5	Homeobox	100499568		ENSSSCG00000006194	NCOA2	Nuclear receptor coactivator	100135658
ENSSSCG00000012730	AFF2	AF-4	100512515		ENSSSCG00000006203	COPS5	Others	100125955
ENSSSCG00000038872	GMEB1	SAND	110261126		ENSSSCG00000006231	CHD7	CHD	100157083
ENSSSCG00000040934	ISX	Homeobox	100626910		ENSSSCG00000006245	SDR16C5	Others	100157319
ENSSSCG00000037875	ZNF688	zf-C2H2	100515603		ENSSSCG00000006251	TGS1	Others	100157730
ENSSSCG00000001164	ZNF184	zf-C2H2	100620153		ENSSSCG00000006261	TCEA1	TEF	100157724
ENSSSCG00000005730	BARHL1	Homeobox	100152288		ENSSSCG00000006303	DCAF6	Others	100514228
ENSSSCG00000007268	E2F1	E2F	100153846		ENSSSCG00000006308	CREG1	Others	100152373
ENSSSCG00000029662	RASSF4	zf-C2H2	100739398		ENSSSCG00000006318	TADA1	Transcriptional adaptor	100155439
ENSSSCG00000030165	MAFF	TF_bZIP	-		ENSSSCG00000006468	HDGF	Others	100153512
ENSSSCG00000000159	ASCL4	bHLH	100520021		ENSSSCG00000006493	PMF1	Others	100144449
ENSSSCG00000039514	ID3	bHLH	-		ENSSSCG00000006508	ASH1L	Others	100155920
ENSSSCG00000004064	ARID1B	ARID	-		ENSSSCG00000006540	PBXIP1	Others	100151902
ENSSSCG00000030996	XBP1	TF_bZIP	100217386		ENSSSCG00000006567	CRTC2	CREB	100519835
ENSSSCG00000007432	ZNF335	zf-C2H2	100516768		ENSSSCG00000006588	S100A9	Others	100127489
ENSSSCG00000015211	PKNOX2	Homeobox	100525656		ENSSSCG00000006590	S100A8	Others	100127488
ENSSSCG00000011271	ZNF619	zf-C2H2	-		ENSSSCG00000006691	POLR3C	POLR	100516367
ENSSSCG00000037485	SOX2	HMG	407739		ENSSSCG00000006698	BCL9	BCL	100155378
ENSSSCG00000000006	PPARA	THR-like	397239		ENSSSCG00000006701	CHD1L	CHD	100154153
ENSSSCG00000001021	RREB1	zf-C2H2	100153892		ENSSSCG00000006709	NOTCH2	Notch	100153369
ENSSSCG00000017927	BCL6B	ZBTB	100517187		ENSSSCG00000006733	TTF2	Others	100156166
ENSSSCG00000003979	ZNF684	zf-C2H2	102167697		ENSSSCG00000006757	TRIM33	Tripartite motif	100516192
ENSSSCG00000040435	STAT6	STAT	100153518		ENSSSCG00000006760	HIPK1	HIPK	100156877
ENSSSCG00000031078	SP8	zf-C2H2	-		ENSSSCG00000006783	DDX20	RNA helicase	100152786
ENSSSCG00000003178	IRF3	IRF	396656		ENSSSCG00000006790	WDR77	WD	100156038
ENSSSCG00000009919	HNF1A	Homeobox	574067		ENSSSCG00000006799	LRIF1	Others	100156850
ENSSSCG00000031166		zf-C2H2	110255222		ENSSSCG00000006809	RBM15	RNA binding protein	100155227
ENSSSCG00000025238	SHOX2	Homeobox	100628206		ENSSSCG00000006853	PRMT6	Arginine methyltransferase	100156688
ENSSSCG00000031130	ZBED1	zf-BED	110259144		ENSSSCG00000006892	DNTTIP2	Others	100157622
ENSSSCG00000001206	ZSCAN26	zf-C2H2	110255333		ENSSSCG00000006898	MTF2	Others	100156808
ENSSSCG00000003557	LIN28A	CSD	100142662		ENSSSCG00000006903	RPAP2	Others	100517893
ENSSSCG00000011201	SATB1	CUT	100155111		ENSSSCG00000006926	GTF2B	GTF	100155974
ENSSSCG00000028771	MEF2A	SRF	100037273		ENSSSCG00000006958	TOP1MT	Other_CRF	100628093
ENSSSCG00000003149	TULP2	Tub	100511262		ENSSSCG00000006983	CNOT7	CCR4-NOT	100154442
ENSSSCG00000032023		zf-C2H2	-		ENSSSCG00000007023	KAT6A	Lysine acetyltransferase	100523576
ENSSSCG00000000737	TULP3	Tub	100511196		ENSSSCG00000007030	IKBKB	Others	100101471
ENSSSCG00000025685	TP73	P53	102165390		ENSSSCG00000007077	ESF1	Others	100155396
ENSSSCG00000028981		zf-C2H2	100514675		ENSSSCG00000007095	POLR3F	POLR	100738796
ENSSSCG00000035791	SIX5	Homeobox	100626906		ENSSSCG00000007109	XRN2	Others	100517201
ENSSSCG00000037512	ZSCAN23	zf-C2H2	100522500		ENSSSCG00000007203	-	Casein	100517435
ENSSSCG00000011743	MECOM	zf-C2H2	100518275		ENSSSCG00000007240	HCK	Others	100526085
ENSSSCG00000039756	FOXC1	Fork_head	102159047		ENSSSCG00000007248	ASXL1	Others	100153847
ENSSSCG00000031835	GATAD1	zf-GATA	100627096		ENSSSCG00000007252	DNMT3B	DNA_methylase	100302109
ENSSSCG00000015536	LHX4	Homeobox	100620544		ENSSSCG00000007275	RALY	Others	100157085
ENSSSCG00000032558	EMX2	Homeobox	100152562		ENSSSCG00000007280	ITCH	Others	102165807
ENSSSCG00000035281	ZNF292	zf-C2H2	100517252		ENSSSCG00000007309	RBM39	RNA binding protein	100049658
ENSSSCG00000016261	SP110	SAND	100519278		ENSSSCG00000007311	PHF20	PHF	449527
ENSSSCG00000035148	ZNF268	zf-C2H2	100154415		ENSSSCG00000007312	SCAND1	Others	100157492
ENSSSCG00000002930	ZNF260	zf-C2H2	106510533		ENSSSCG00000007331	RBL1	Other_Co-activator/repressors	100153296
ENSSSCG00000040178	E2F3	E2F	100154407		ENSSSCG00000007334	SRC	Others	100154503
ENSSSCG00000029624	TADA2B	MYB	100622052		ENSSSCG00000007342	RPRD1B	Others	100157347
ENSSSCG00000009440	ELF1	ETS	100512366		ENSSSCG00000007349	ACTR5	ACTR	100156550
ENSSSCG00000027786	ZBTB21	ZBTB	-		ENSSSCG00000007355	TOP1	Other_CRF	100518587
ENSSSCG00000004516	MBD1	MBD	100523937		ENSSSCG00000007359	LPIN3	LPIN	100170771
ENSSSCG00000013735	JUNB	TF_bZIP	100523358		ENSSSCG00000007360	CHD6	CHD	100519806
ENSSSCG00000011936	ZBED2	zf-BED	100517972		ENSSSCG00000007381	YWHAB	Others	100153160
ENSSSCG00000026538	MSGN1	bHLH	100520670		ENSSSCG00000007382	PABPC1L	Other_CRF	100151962
ENSSSCG00000017402	STAT5A	STAT	397550		ENSSSCG00000007453	EYA2	EYA	100624872
ENSSSCG00000025139	ZNF507	zf-C2H2	100524681		ENSSSCG00000007458	NCOA3	Nuclear receptor coactivator	100135659
ENSSSCG00000039028	SCRT2	zf-C2H2	100620262		ENSSSCG00000007521	NELFCD	GTF	100134985
ENSSSCG00000000403	BAZ2A	MBD	100153516		ENSSSCG00000007585	ACTB	Actin	414396
ENSSSCG00000001537	ZNF76	zf-C2H2	106504047		ENSSSCG00000007606	TRRAP	Others	106509633
ENSSSCG00000036756	ZNF496	zf-C2H2	100518601		ENSSSCG00000007623	BUD31	Others	100520297
ENSSSCG00000003740	ZSCAN30	zf-C2H2	-		ENSSSCG00000007670	ACTL6B	Actin	100516853
ENSSSCG00000037766	NR3C2	ESR-like	100620970		ENSSSCG00000007789	-	Others	100514159
ENSSSCG00000009243	THAP9	THAP	100525594		ENSSSCG00000007808	NFATC2IP	Nuclear coactivator	100625065
ENSSSCG00000033611		zf-C2H2	-		ENSSSCG00000007818	KDM8	Lysine demethylase	100519765
ENSSSCG00000035244	FOXB1	Fork_head	106508979		ENSSSCG00000007849	CRYM	Others	100525333
ENSSSCG00000039310		CSD	-		ENSSSCG00000007901	CIITA	Others	106509697
ENSSSCG00000021770	ZNF19	zf-C2H2	-		ENSSSCG00000007951	CREBBP	CREB	100620215
ENSSSCG00000000062	CSDC2	CSD	100153407		ENSSSCG00000008080	PHF2	PHF	100514572
ENSSSCG00000009520	ZIC2	zf-C2H2	100622978		ENSSSCG00000008119	KCNIP3	Others	100524248
ENSSSCG00000004223	HEY2	bHLH	100152404		ENSSSCG00000008147	FHL2	FHL	100513532
ENSSSCG00000040798	HOXC5	Homeobox	100152707		ENSSSCG00000008167	CNOT11	CCR4-NOT	100519595
ENSSSCG00000040349	HOXD8	Homeobox	100515172		ENSSSCG00000008215	SMYD1	SMYD	100294702
ENSSSCG00000011264	CSRNP1	CSRNP_N	100519275		ENSSSCG00000008221	KDM3A	Lysine demethylase	100517522
ENSSSCG00000031793	ZNF331	zf-C2H2	110261294		ENSSSCG00000008266	LOXL3	Others	100512652
ENSSSCG00000012981	RELA	RHD	100135665		ENSSSCG00000008287	-	INO80 complex	100513402
ENSSSCG00000015612	IRF6	IRF	397521		ENSSSCG00000008336	ANXA4	Others	100312960
ENSSSCG00000009682	HMBOX1	Homeobox	100153880		ENSSSCG00000008376	COMMD1	Others	100521368
ENSSSCG00000013399	TEAD1	TEA	100216478		ENSSSCG00000008452	LRPPRC	Others	100512225
ENSSSCG00000032597		HSF	110257872		ENSSSCG00000008516	DPY30	Others	100514043
ENSSSCG00000002792	HSF4	HSF	100523672		ENSSSCG00000008548	SUPT7L	SUPT	100521661
ENSSSCG00000029408	ZFP30	zf-C2H2	100739425		ENSSSCG00000008619	DDX1	RNA helicase	100627404
ENSSSCG00000032210		HSF	110257886		ENSSSCG00000008624	LPIN1	LPIN	100170845
ENSSSCG00000017507		CP2	100517731		ENSSSCG00000008637	TAF1B	TATA-box	397176
ENSSSCG00000034410	TBX10	T-box	-		ENSSSCG00000008681	NELFA	GTF	100514855
ENSSSCG00000028345		zf-C2H2	100627762		ENSSSCG00000008690	RNF4	Ring finger protein	692189
ENSSSCG00000013933	PBX4	Homeobox	-		ENSSSCG00000008691	TNIP2	Others	100518977
ENSSSCG00000035537	RUNX1	Runt	100512633		ENSSSCG00000008801	SLC30A9	SLC	100192440
ENSSSCG00000012691	ZNF449	zf-C2H2	102166396		ENSSSCG00000008878	PPID	Others	100515957
ENSSSCG00000006195	PRDM14	zf-C2H2	100519142		ENSSSCG00000008989	CNOT6L	CCR4-NOT	100512848
ENSSSCG00000022383	GATA4	zf-GATA	397555		ENSSSCG00000008996	PLRG1	Others	100514171
ENSSSCG00000002762	TERF2	MYB	100517762		ENSSSCG00000009047	SMARCA5	SWI/SNF	100188903
ENSSSCG00000028237	POU2F3	Pou	397514		ENSSSCG00000009061	NAA15	Others	100513554
ENSSSCG00000036563		HSF	110257891		ENSSSCG00000009071	JADE1	Others	100516328
ENSSSCG00000038095		zf-C2H2	-		ENSSSCG00000009123	CAMK2D	CAMK	397674
ENSSSCG00000003670	RLF	zf-C2H2	100620967		ENSSSCG00000009178	H2AFZ	Others	100141311
ENSSSCG00000013350	DBX1	Homeobox	100520887		ENSSSCG00000009193	SMARCAD1	SWI/SNF	100515330
ENSSSCG00000023596		zf-C2H2	100738050		ENSSSCG00000009242	LIN54	Others	100511027
ENSSSCG00000040864		MYB	-		ENSSSCG00000009249	HNRNPD	HNRNP	100512244
ENSSSCG00000029666	HOXA13	Homeobox	100359352		ENSSSCG00000009298	CDK8	Cyclin	100739805
ENSSSCG00000011167	ZNF782	zf-C2H2	102164376		ENSSSCG00000009341	N4BP2L2	Others	-
ENSSSCG00000010196	ZNF25	zf-C2H2	100522707		ENSSSCG00000009354	CCNA1	Cyclin	100156017
ENSSSCG00000016976	ZNF366	zf-C2H2	100519576		ENSSSCG00000009356	RFXAP	Others	-
ENSSSCG00000013616	ZNF653	zf-C2H2	100514894		ENSSSCG00000009359	SUPT20H	SUPT	100739486
ENSSSCG00000011125	GATA3	zf-GATA	733631		ENSSSCG00000009373	SLC25A15	SLC	100511895
ENSSSCG00000030585	HOXC6	Homeobox	100627932		ENSSSCG00000009401	RB1	Other_Co-activator/repressors	100151828
ENSSSCG00000021586	ZHX2	Homeobox	100152952		ENSSSCG00000009434	RGCC	Others	100625944
ENSSSCG00000033131		ETS	-		ENSSSCG00000009449	TDRD3	Others	100153172
ENSSSCG00000016883	ISL1	Homeobox	100511417		ENSSSCG00000009473	MYCBP2	Others	100156216
ENSSSCG00000037655	GABPA	ETS	100737779		ENSSSCG00000009536	ARGLU1	Others	100152796
ENSSSCG00000006482	MEF2D	SRF	100156714		ENSSSCG00000009568	-	Zinc finger	100520328
ENSSSCG00000039969	THAP1	THAP	100621925		ENSSSCG00000009569	PSPC1	Others	100520511
ENSSSCG00000038573	NKX11	Homeobox	110262040		ENSSSCG00000009570	MPHOSPH8	Others	100519866
ENSSSCG00000001421	ZBTB12	ZBTB	100124380		ENSSSCG00000009589	SYK	Others	100125540
ENSSSCG00000009395	SETDB2	MBD	100157885		ENSSSCG00000009610	NPM2	Nucleoplasmin	100154488
ENSSSCG00000003115	MEIS3	Homeobox	100518492		ENSSSCG00000009616	HR	Lysine methyltransferase	397617
ENSSSCG00000030095	ZBTB16	ZBTB	100625290		ENSSSCG00000009628	CCAR2	Others	100155718
ENSSSCG00000037558	YY1	zf-C2H2	102162035		ENSSSCG00000009668	CLU	Others	397025
ENSSSCG00000032367	CEBPD	TF_bZIP	-		ENSSSCG00000009674	ELP3	ELP	102167101
ENSSSCG00000004739	MGA	T-box	100156980		ENSSSCG00000009744	SFSWAP	Others	100511047
ENSSSCG00000031356	HES1	bHLH	100499567		ENSSSCG00000009746	-	Others	397655
ENSSSCG00000017525	NFE2L1	TF_bZIP	106505015		ENSSSCG00000009769	GTF2H3	GTF	100152121
ENSSSCG00000037617	ZBTB39	zf-C2H2	102157615		ENSSSCG00000009777	KMT5A	Lysine methyltransferase	100626555
ENSSSCG00000036314	HHEX	Homeobox	397232		ENSSSCG00000009787	CCDC62	Coiled-coil	100520106
ENSSSCG00000022318	ERG	ETS	100625364		ENSSSCG00000009849	SUDS3	Other_Co-activator/repressors	100153179
ENSSSCG00000003072	ZNF283	zf-C2H2	100626883		ENSSSCG00000009859	TESC	Others	100155189
ENSSSCG00000021343	ZEB2	zf-C2H2	100739669		ENSSSCG00000009864	MED13L	Mediator complex	100151978
ENSSSCG00000032939		DM	-		ENSSSCG00000009873	DTX1	Others	100524958
ENSSSCG00000003778	LHX8	Homeobox	100310798		ENSSSCG00000009876	DDX54	RNA helicase	100523515
ENSSSCG00000016566	NRF1	Nrf1	100517203		ENSSSCG00000009910	RNF10	Ring finger protein	100152989
ENSSSCG00000021361	ZNF710	zf-C2H2	100152649		ENSSSCG00000009974	EWSR1	Others	100156911
ENSSSCG00000024622	ZNF667	zf-C2H2	100521730		ENSSSCG00000009988	THOC5	Others	106505965
ENSSSCG00000006460	ETV3L	ETS	100152845		ENSSSCG00000010070	SMARCB1	SWI/SNF	100154735
ENSSSCG00000008047	E4F1	zf-C2H2	100517704		ENSSSCG00000010107	MED15	Mediator complex	100155104
ENSSSCG00000035152	TEF	TF_bZIP	110260633		ENSSSCG00000010118	HIRA	Others	100152722
ENSSSCG00000039178		Pou	-		ENSSSCG00000010144	ACTN2	Actin	100157406
ENSSSCG00000038956	HEYL	bHLH	100518256		ENSSSCG00000010145	HEATR1	Others	100154560
ENSSSCG00000015962	SP3	zf-C2H2	100153372		ENSSSCG00000010160	TARBP1	Others	100152410
ENSSSCG00000004354	PRDM13	zf-C2H2	100514742		ENSSSCG00000010172	EGLN1	Others	100153461
ENSSSCG00000038911	KLF2	zf-C2H2	100174959		ENSSSCG00000010187	TAF5L	TATA-box	100155476
ENSSSCG00000017125	FOXK2	Fork_head	100522272		ENSSSCG00000010214	description:cyclin-dependent	Cyclin	100155762
ENSSSCG00000016045	PMS1	HMG	100513383		ENSSSCG00000010226	JMJD1C	Other_CRF	100157328
ENSSSCG00000013375	MYOD1	bHLH	407604		ENSSSCG00000010235	SIRT1	Sirtuin	751859
ENSSSCG00000030256	ZNF790	zf-C2H2	-		ENSSSCG00000010243	CCAR1	Others	100517429
ENSSSCG00000024556	ZNF445	zf-C2H2	100626643		ENSSSCG00000010275	PCBD1	Others	100155605
ENSSSCG00000035104	TERB1	MYB	110260937		ENSSSCG00000010295	ECD	Others	100157830
ENSSSCG00000001197	ZNF165	zf-C2H2	100738941		ENSSSCG00000010316	KAT6B	Lysine acetyltransferase	100156636
ENSSSCG00000005131	DMRTA1	DM	100517627		ENSSSCG00000010399	NCOA4	Nuclear receptor coactivator	100156184
ENSSSCG00000035851		Fork_head	-		ENSSSCG00000010461	ANKRD1	Ankyrin repeat	396959
ENSSSCG00000037931		zf-C2H2	-		ENSSSCG00000010467	BTAF1	Others	100156116
ENSSSCG00000032215	FOXD3	Fork_head	110261214		ENSSSCG00000010486	HELLS	Others	100154547
ENSSSCG00000040403		Homeobox	106507523		ENSSSCG00000010493	PDLIM1	Others	100155592
ENSSSCG00000003702	GATA6	zf-GATA	397600		ENSSSCG00000010520	MMS19	Others	100157608
ENSSSCG00000002831	IRX3	Homeobox	100518611		ENSSSCG00000010522	ANKRD2	Ankyrin repeat	-
ENSSSCG00000025321	MAZ	zf-C2H2	100622994		ENSSSCG00000010548	CHUK	Others	100135662
ENSSSCG00000015980	HOXD12	Homeobox	100158034		ENSSSCG00000010555	HIF1AN	Others	100155854
ENSSSCG00000003071	ZNF404	zf-C2H2	100737509		ENSSSCG00000010563	BTRC	Others	100157842
ENSSSCG00000010580	NFKB2	RHD	100153829		ENSSSCG00000010568	NPM3	Nucleoplasmin	100627227
ENSSSCG00000037029	CSRNP2	CSRNP_N	106508452		ENSSSCG00000010574	LDB1	LIM	780436
ENSSSCG00000028104	HOXC11	Homeobox	100628033		ENSSSCG00000010575	PPRC1	Others	100329222
ENSSSCG00000038220	RXRA	RXR-like	397306		ENSSSCG00000010586	SUFU	Others	100155412
ENSSSCG00000008306	NOTO	Homeobox	100521005		ENSSSCG00000010597	TAF5	TATA-box	100152210
ENSSSCG00000028606	ZBTB7B	ZBTB	100622022		ENSSSCG00000010608	SFR1	Others	100157025
ENSSSCG00000021683		zf-C2H2	-		ENSSSCG00000010627	PDCD4	Others	100157112
ENSSSCG00000007681	CUX1	CUT	100521258		ENSSSCG00000010698	FGFR2	FGF	396762
ENSSSCG00000015584	PROX1	HPD	100169702		ENSSSCG00000010700	NSMCE4A	EID	100153999
ENSSSCG00000002885	USF2	bHLH	100515549		ENSSSCG00000010706	-	Others	100516158
ENSSSCG00000029375	ZNF205	zf-C2H2	100626782		ENSSSCG00000010739	CTBP2	Others	100154421
ENSSSCG00000001209	ZSCAN12	zf-C2H2	100152126		ENSSSCG00000010741	EDRF1	Others	100522106
ENSSSCG00000004528	MBD2	MBD	-		ENSSSCG00000010771	UTF1	Others	-
ENSSSCG00000006247	PLAG1	zf-C2H2	100154905		ENSSSCG00000010801	CDC73	Others	100526068
ENSSSCG00000012942	NPAS4	bHLH	100520174		ENSSSCG00000010833	TAF1A	TATA-box	106504166
ENSSSCG00000037951	ZNF891	zf-C2H2	110256671		ENSSSCG00000010877	HNRNPU	HNRNP	102165761
ENSSSCG00000012272	ZNF157	zf-C2H2	100525091		ENSSSCG00000010928	KDM5B	Lysine demethylase	102163404
ENSSSCG00000037215	ZNF3	zf-C2H2	100518654		ENSSSCG00000011004	TOPORS	Others	100513812
ENSSSCG00000035778	NEUROD4	bHLH	100151884		ENSSSCG00000011013	WAC	WW	100517599
ENSSSCG00000023378	ZNF316	zf-C2H2	100738074		ENSSSCG00000011028	EPC1	Others	100521573
ENSSSCG00000004505	SMAD2	MH1	100155304		ENSSSCG00000011048	SUV39H2	Others	664651
ENSSSCG00000010578	PITX3	Homeobox	100154216		ENSSSCG00000011081	description:polycomb	Others	100520800
ENSSSCG00000017895	RABEP1	zf-C2H2	100626730		ENSSSCG00000011113	NUDT5	Other_CRF	100511529
ENSSSCG00000034742	MECP2	MBD	-		ENSSSCG00000011127	TAF3	TATA-box	100620508
ENSSSCG00000003240		zf-C2H2	100624035		ENSSSCG00000011166	ZMYND11	Zinc finger	100523014
ENSSSCG00000015145	ZNF202	zf-C2H2	100628238		ENSSSCG00000011274	CTNNB1	Casein	397657
ENSSSCG00000026699		zf-C2H2	100625792		ENSSSCG00000011278	TRAK1	Others	100522277
ENSSSCG00000035359		HSF	110257913		ENSSSCG00000011313	LIMD1	LIM	100738579
ENSSSCG00000008278	LBX2	Homeobox	100514830		ENSSSCG00000011332	SETD2	SET	100623101
ENSSSCG00000005437	KLF4	zf-C2H2	595111		ENSSSCG00000011405	HYAL2	Others	404697
ENSSSCG00000036488	KLF3	zf-C2H2	100174960		ENSSSCG00000011417	DCAF1	Others	100519566
ENSSSCG00000009457	DACH1	DACH	100156238		ENSSSCG00000011420	RBM15B	RNA binding protein	100519215
ENSSSCG00000021371		zf-C2H2	100621799		ENSSSCG00000011449	GNL3	Others	100155235
ENSSSCG00000006159	HEY1	bHLH	100157952		ENSSSCG00000011454	SFMBT1	Others	100152413
ENSSSCG00000040329	ALX4	Homeobox	-		ENSSSCG00000011458	ACTR8	ACTR	100154005
ENSSSCG00000016011	NEUROD1	bHLH	397283		ENSSSCG00000011538	LMCD1	LIM	494020
ENSSSCG00000006222	BHLHE22	bHLH	100739687		ENSSSCG00000011551	TADA3	Transcriptional adaptor	100157464
ENSSSCG00000036772	CAMTA1	CG-1	102160515		ENSSSCG00000011567	-	Others	100739306
ENSSSCG00000029347	ZNF791	zf-C2H2	100521431		ENSSSCG00000011620	RUVBL1	Other_CRF	100518219
ENSSSCG00000037391		zf-C2H2	110257534		ENSSSCG00000011704	WWTR1	WW	100522573
ENSSSCG00000001621	TFEB	bHLH	100157940		ENSSSCG00000011714	MED12L	Mediator complex	100524586
ENSSSCG00000030018	ZNF396	zf-C2H2	100620188		ENSSSCG00000011746	SKIL	SKI	100153567
ENSSSCG00000011618	GATA2	zf-GATA	396912		ENSSSCG00000011760	TBL1XR1	Transducin	100522831
ENSSSCG00000016793	ZNF622	zf-C2H2	100521757		ENSSSCG00000011762	ACTL6A	Actin	100523570
ENSSSCG00000033816		zf-C2H2	100738906		ENSSSCG00000011776	YEATS2	Others	100512193
ENSSSCG00000024157	ZNF800	zf-C2H2	100523758		ENSSSCG00000011874	PARP14	PARP	100153948
ENSSSCG00000031612	ZNF570	zf-C2H2	100739461		ENSSSCG00000011875	PARP15	PARP	100520273
ENSSSCG00000034191	SOX6	HMG	397173		ENSSSCG00000011880	EAF2	Others	106504176
ENSSSCG00000005385	NR4A3	NGFIB-like	397479		ENSSSCG00000011884	HCLS1	Others	100521992
ENSSSCG00000010115	GSC2	Homeobox	-		ENSSSCG00000011889	GSK3B	Others	100126852
ENSSSCG00000024152	ETV6	ETS	100157726		ENSSSCG00000011951	NFKBIZ	NFKB associated	100520981
ENSSSCG00000011106	CREM	TF_bZIP	100512363		ENSSSCG00000012056	CHAF1B	Others	100513568
ENSSSCG00000036744	ALX1	Homeobox	100525700		ENSSSCG00000012072	DSCAM	Others	100517192
ENSSSCG00000003988		zf-C2H2	-		ENSSSCG00000012102	-	Transducin	102166569
ENSSSCG00000037970	SOX8	HMG	110259952		ENSSSCG00000012114	MSL3	Others	100526025
ENSSSCG00000017522	SP6	zf-C2H2	100519513		ENSSSCG00000012124	TRAPPC2	Others	100513447
ENSSSCG00000034610		HMGA	100513206		ENSSSCG00000012136	PIR	Others	100514999
ENSSSCG00000002388	ESRRB	ESR-like	100151940		ENSSSCG00000012149	RBBP7	RBBP	100519001
ENSSSCG00000003049		ETS	-		ENSSSCG00000012203	TAB3	Others	100517796
ENSSSCG00000022202	TOX2	HMG	-		ENSSSCG00000012241	-	Other_Co-activator/repressors	100154380
ENSSSCG00000015371	FERD3L	bHLH	100516634		ENSSSCG00000012250	MED14	Mediator complex	100515423
ENSSSCG00000011943	BBX	HMG	100621192		ENSSSCG00000012262	KDM6A	Lysine demethylase	100154376
ENSSSCG00000007618	ZNF789	zf-C2H2	100519827		ENSSSCG00000012280	UXT	Others	100522472
ENSSSCG00000011579	PPARG	THR-like	397671		ENSSSCG00000012318	MAGED1	MAGE	414852
ENSSSCG00000016775	ZNF777	zf-C2H2	100520285		ENSSSCG00000012322	KDM5C	Lysine demethylase	100037295
ENSSSCG00000039638		zf-C2H2	110261295		ENSSSCG00000012323	TSPYL2	Others	100519695
ENSSSCG00000031994		HSF	110257895		ENSSSCG00000012329	PHF8	PHF	100520413
ENSSSCG00000009232	NKX61	Homeobox	397289		ENSSSCG00000012396	MED12	Mediator complex	100157450
ENSSSCG00000001036	TFAP2A	AP-2	100049668		ENSSSCG00000012403	OGT	Others	664652
ENSSSCG00000014445	CDX1	Homeobox	100626275		ENSSSCG00000012434	ATRX	Others	100514440
ENSSSCG00000007710	MLXIPL	bHLH	100170769		ENSSSCG00000012493	TAF7L	TATA-box	100517257
ENSSSCG00000003772		MYB	100511643		ENSSSCG00000012525	BEX1	Others	100513130
ENSSSCG00000002769	THAP11	THAP	100520959		ENSSSCG00000012530	description:transcription	TEF	100153499
ENSSSCG00000032644	HLX	Homeobox	100517234		ENSSSCG00000012534	MORF4L2	Other_CRF	100524842
ENSSSCG00000007958	ZNF174	zf-C2H2	100520731		ENSSSCG00000012541	ZCCHC18	Zinc finger	100526028
ENSSSCG00000036417		zf-C2H2	-		ENSSSCG00000012613	NKAP	NFKB associated	100514505
ENSSSCG00000036472	HIC2	ZBTB	-		ENSSSCG00000012644	TENM1	Others	100520416
ENSSSCG00000002836	SALL1	zf-C2H2	100519899		ENSSSCG00000012703	RBMX	RNA binding protein	100158042
ENSSSCG00000017539	HOXB6	Homeobox	100627849		ENSSSCG00000012793	HCFC1	Others	100523834
ENSSSCG00000030484	AHR	bHLH	396654		ENSSSCG00000012825	IKBKG	Others	100127355
ENSSSCG00000006902	GFI1	zf-C2H2	110260381		ENSSSCG00000012843	PIDD1	Others	102167527
ENSSSCG00000006384	NHLH1	bHLH	100512227		ENSSSCG00000012904	AIP	Others	100511065
ENSSSCG00000033583	NEUROD2	bHLH	102167934		ENSSSCG00000012939	BRMS1	Other_CRF	100518234
ENSSSCG00000004858	SALL3	zf-C2H2	-		ENSSSCG00000012965	DRAP1	Others	100525028
ENSSSCG00000036573	SPDEF	ETS	100153013		ENSSSCG00000012968	CCDC85B	Coiled-coil	100525383
ENSSSCG00000014813	PHOX2A	Homeobox	100627877		ENSSSCG00000012980	KAT5	Lysine acetyltransferase	100511913
ENSSSCG00000017187	FOXJ1	Fork_head	100623071		ENSSSCG00000012995	DPF2	DPF	100513580
ENSSSCG00000005086	SIX6	Homeobox	100519236		ENSSSCG00000013019	MEN1	Others	100523533
ENSSSCG00000003148	DBP	TF_bZIP	100524747		ENSSSCG00000013021	SF1	Others	100523886
ENSSSCG00000002755	NFAT5	RHD	100516737		ENSSSCG00000013030	PRDX5	Others	397273
ENSSSCG00000021204	HOXA10	Homeobox	100620451		ENSSSCG00000013056	LGALS12	Others	100217395
ENSSSCG00000017516	SP2	zf-C2H2	100626417		ENSSSCG00000013174	CTNND1	Casein	100519699
ENSSSCG00000025754	ZGLP1	zf-GATA	100526209		ENSSSCG00000013177	MED19	Mediator complex	100520359
ENSSSCG00000021601	ZNF711	zf-C2H2	100152061		ENSSSCG00000013307	LMO2	LIM	100512825
ENSSSCG00000013715		zf-C2H2	100517751		ENSSSCG00000013312	HIPK3	HIPK	100515770
ENSSSCG00000038927	ZNF649	zf-C2H2	100625694		ENSSSCG00000013321	ELP4	ELP	100514702
ENSSSCG00000036515		DACH	-		ENSSSCG00000013349	HTATIP2	Others	100521603
ENSSSCG00000032065		Homeobox	110255212		ENSSSCG00000013354	CSRP3	Others	100337687
ENSSSCG00000029236	ZBTB7A	ZBTB	100625057		ENSSSCG00000013367	GTF2H1	GTF	100525504
ENSSSCG00000027179	SIM2	bHLH	100623917		ENSSSCG00000013406	CTR9	Others	100627268
ENSSSCG00000022534	ZNF644	zf-C2H2	100152774		ENSSSCG00000013416	MED16	Mediator complex	100521655
ENSSSCG00000003981	ZFP69B	zf-C2H2	100511204		ENSSSCG00000013457	DOT1L	Others	100738665
ENSSSCG00000005902	FOXH1	Fork_head	100154027		ENSSSCG00000013496	SIRT6	Sirtuin	100126274
ENSSSCG00000039881	GLI4	zf-C2H2	-		ENSSSCG00000013511	HDGFL2	Others	100526035
ENSSSCG00000001507	TAPBP	zf-C2H2	100155428		ENSSSCG00000013522	SAFB	Others	100620815
ENSSSCG00000014157	NR2F1	RXR-like	100621341		ENSSSCG00000013523	SAFB2	Others	100515877
ENSSSCG00000015733	GLI2	zf-C2H2	100520334		ENSSSCG00000013534	MLLT1	GTF	100517879
ENSSSCG00000012649	SMARCA1	MYB	100188905		ENSSSCG00000013539	GTF2F1	GTF	100516955
ENSSSCG00000035969	THRA	THR-like	397387		ENSSSCG00000013559	-	MBD	102167984
ENSSSCG00000007093	ZNF133	zf-C2H2	100523338		ENSSSCG00000013566	INSR	Others	396755
ENSSSCG00000034545		zf-C2H2	110259370		ENSSSCG00000013589	SNAPC2	Others	100520776
ENSSSCG00000023027	ZNF329	zf-C2H2	102158310		ENSSSCG00000013629	SMARCA4	SWI/SNF	102167672
ENSSSCG00000034666		HMG	-		ENSSSCG00000013633	CARM1	Others	100294705
ENSSSCG00000025078	ZNF358	zf-C2H2	-		ENSSSCG00000013659	DNMT1	DNA_methylase	606746
ENSSSCG00000017902	CAMTA2	CG-1	100511531		ENSSSCG00000013746	CALR	Others	100381266
ENSSSCG00000025780	HMGXB4	HMG	100621900		ENSSSCG00000013772	ASF1B	Others	100192434
ENSSSCG00000034474	HOXC9	Homeobox	106510295		ENSSSCG00000013784	DNAJB1	Others	396741
ENSSSCG00000002002	IRF9	IRF	780415		ENSSSCG00000013862	-	Mediator complex	100737822
ENSSSCG00000007484	ZNF217	zf-C2H2	100141410		ENSSSCG00000013867	SIN3B	Others	100513073
ENSSSCG00000000867		ETS	102164462		ENSSSCG00000013900	-	Others	100739510
ENSSSCG00000013718		zf-C2H2	102166940		ENSSSCG00000013915	CRTC1	CREB	100523662
ENSSSCG00000034627	PAX7	PAX	100625823		ENSSSCG00000013936	NDUFA13	Others	100622110
ENSSSCG00000040639		THAP	-		ENSSSCG00000013940	NLRP3	Others	100514823
ENSSSCG00000011996	POU1F1	Pou	397325		ENSSSCG00000013983	JMJD4	Others	100512588
ENSSSCG00000040927		HSF	-		ENSSSCG00000014009	CNOT6	CCR4-NOT	100516183
ENSSSCG00000016662	TBX20	T-box	100524471		ENSSSCG00000014016	SQSTM1	Others	100518718
ENSSSCG00000035420	HES4	bHLH	100739264		ENSSSCG00000014019	MAML1	MAML	100520231
ENSSSCG00000005725	TTF1	MYB	100511433		ENSSSCG00000014044	NSD1	Nuclear receptor coactivator	100524976
ENSSSCG00000033616	ZNF10	zf-C2H2	100627773		ENSSSCG00000014070	ANKRA2	Ankyrin repeat	100515129
ENSSSCG00000005530	LHX6	Homeobox	-		ENSSSCG00000014071	description:transcription	Others	100514824
ENSSSCG00000024970	ETV3	ETS	100738127		ENSSSCG00000014112	JMY	Others	100510894
ENSSSCG00000028552	BHLHE41	bHLH	100626912		ENSSSCG00000014147	CCNH	Cyclin	100310796
ENSSSCG00000032429	RAX2	Homeobox	100626562		ENSSSCG00000014168	ELL2	GTF	100523777
ENSSSCG00000012462	POF1B	LRRFIP	100523581		ENSSSCG00000014177	CHD1	CHD	100525390
ENSSSCG00000012768	ZFP92	zf-C2H2	100623680		ENSSSCG00000014264	-	Others	100518898
ENSSSCG00000017517	TBX21	T-box	100518804		ENSSSCG00000014331	KDM3B	Lysine demethylase	100515884
ENSSSCG00000040751	DDIT3	TF_bZIP	100240743		ENSSSCG00000014365	SRA1	Others	100513784
ENSSSCG00000012287	TFE3	bHLH	100511298		ENSSSCG00000014388	HDAC3	Histone deacetylase	100511372
ENSSSCG00000026550	ZNF621	zf-C2H2	100623639		ENSSSCG00000014394	RNF14	Ring finger protein	100512591
ENSSSCG00000017954	SOX15	HMG	100522397		ENSSSCG00000014416	TCERG1	TEF	100621703
ENSSSCG00000037132	POU2F2	Pou	397105		ENSSSCG00000014437	PPARGC1B	Others	100329221
ENSSSCG00000031933		Homeobox	100520816		ENSSSCG00000014443	CAMK2A	CAMK	100626014
ENSSSCG00000002352	ZNF410	zf-C2H2	100512059		ENSSSCG00000014558	SIRT3	Sirtuin	100125971
ENSSSCG00000033340	ZNF264	zf-C2H2	110261306		ENSSSCG00000014628	APBB1	Others	100519163
ENSSSCG00000030351	MEF2B	SRF	733675		ENSSSCG00000014670	TRIM5	Tripartite motif	733579
ENSSSCG00000015782	IRF2	IRF	100621620		ENSSSCG00000014794	NUP98	Others	100522198
ENSSSCG00000029600		zf-C2H2	-		ENSSSCG00000014852	ARRB1	Others	100521141
ENSSSCG00000017406	STAT5B	STAT	397340		ENSSSCG00000014868	EMSY	Others	100621182
ENSSSCG00000040481	DMRT3	DM	110255644		ENSSSCG00000014882	RSF1	Others	100217384
ENSSSCG00000012040	OLIG1	bHLH	100620095		ENSSSCG00000014913	PICALM	Others	100519857
ENSSSCG00000007110	NKX24	Homeobox	102158293		ENSSSCG00000014915	EED	Others	100521029
ENSSSCG00000038313	ZNF219	zf-C2H2	100623182		ENSSSCG00000014949	-	Mediator complex	100516331
ENSSSCG00000035908		HMG	100517745		ENSSSCG00000014964	-	Lysine demethylase	100514356
ENSSSCG00000004952	SMAD3	MH1	397260		ENSSSCG00000015016	POU2AF1	Others	100512063
ENSSSCG00000000191		HMG	110260656		ENSSSCG00000015093	CD3D	Others	396661
ENSSSCG00000036032		zf-C2H2	-		ENSSSCG00000015099	BCL9L	BCL	100515846
ENSSSCG00000013730	KLF1	zf-C2H2	100174958		ENSSSCG00000015115	CBL	Others	100518854
ENSSSCG00000038009		zf-C2H2	100737912		ENSSSCG00000015126	TRIM29	Tripartite motif	100520758
ENSSSCG00000014238	PRDM6	zf-C2H2	100524509		ENSSSCG00000015140	HSPA8	Heat shock protein	100511890
ENSSSCG00000014003	MIER2	MYB	100517458		ENSSSCG00000015215	-	Others	100511709
ENSSSCG00000009305	GTF3A	zf-C2H2	100524455		ENSSSCG00000015284	MDM4	Others	100512731
ENSSSCG00000003070		zf-C2H2	100524260		ENSSSCG00000015288	RBBP5	RBBP	100513301
ENSSSCG00000013873	NR2F6	RXR-like	100516724		ENSSSCG00000015368	HDAC9	Histone deacetylase	100523163
ENSSSCG00000015101	FOXR1	Fork_head	100522025		ENSSSCG00000015568	RNF2	Ring finger protein	100517846
ENSSSCG00000000169	POLR3B	RFX	102159905		ENSSSCG00000015576	TPR	Others	100520507
ENSSSCG00000001539	PPARD	THR-like	397297		ENSSSCG00000015581	CENPF	CENP	100521032
ENSSSCG00000036280		zf-C2H2	100626009		ENSSSCG00000015583	SMYD2	SMYD	100294706
ENSSSCG00000031139	IKZF4	zf-C2H2	100625585		ENSSSCG00000015697	-	Cyclin	100737861
ENSSSCG00000000844	NFYB	NF-YB	100157587		ENSSSCG00000015721	ERCC3	Others	100517918
ENSSSCG00000016690	CREB5	TF_bZIP	100515635		ENSSSCG00000015785	CENPU	CENP	100515416
ENSSSCG00000039774		zf-C2H2	100737823		ENSSSCG00000015820	NSD3	Nuclear receptor coactivator	100520868
ENSSSCG00000039037		TF_Otx	-		ENSSSCG00000015828	ZNF703	Zinc finger	100525011
ENSSSCG00000005089	SIX4	Homeobox	100153985		ENSSSCG00000015835	DUSP26	Others	100525894
ENSSSCG00000038852		zf-C2H2	100620532		ENSSSCG00000015839	-	Others	102164569
ENSSSCG00000033601		zf-C2H2	100513362		ENSSSCG00000015846	RBPMS	RNA binding protein	100514545
ENSSSCG00000017623	VEZF1	zf-C2H2	100511406		ENSSSCG00000015851	TNKS	Others	100153228
ENSSSCG00000033369		zf-C2H2	110261292		ENSSSCG00000015859	SAP130	SAP	100517613
ENSSSCG00000023803	ELK3	ETS	100622445		ENSSSCG00000015952	HAT1	Others	100622317
ENSSSCG00000006329	LMX1A	Homeobox	-		ENSSSCG00000016042	ANKAR	Ankyrin repeat	100624643
ENSSSCG00000026015	POU4F2	Pou	-		ENSSSCG00000016098	ORC2	Others	106510112
ENSSSCG00000031721	SOX14	HMG	-		ENSSSCG00000016104	TRAK2	Others	100511477
ENSSSCG00000007505	CTCFL	zf-C2H2	100126237		ENSSSCG00000016125	INO80D	INO80 complex	100157743
ENSSSCG00000040745	ZNF771	zf-C2H2	100621101		ENSSSCG00000016160	ERBB4	Erbb2	100525789
ENSSSCG00000005971	ZNF572	zf-C2H2	-		ENSSSCG00000016179	TNP1	Other_CRF	100513764
ENSSSCG00000001945	NKX21	Homeobox	100154384		ENSSSCG00000016193	CNOT9	CCR4-NOT	100153939
ENSSSCG00000038993	HOXC4	Homeobox	100154759		ENSSSCG00000016202	RNF25	Ring finger protein	100626865
ENSSSCG00000004524	SMAD4	MH1	397142		ENSSSCG00000016275	NCL	Others	100737210
ENSSSCG00000001438	PBX2	Homeobox	100144541		ENSSSCG00000016338	PER2	Others	100154609
ENSSSCG00000012284	ZNF182	zf-C2H2	100627428		ENSSSCG00000016435	SMARCD3	SWI/SNF	100521999
ENSSSCG00000040579	ZNF683	zf-C2H2	100524870		ENSSSCG00000016501	KDM7A	Lysine demethylase	100515632
ENSSSCG00000037267	MAX	bHLH	100517170		ENSSSCG00000016518	TRIM24	Tripartite motif	100620590
ENSSSCG00000036940	TCF15	bHLH	100517249		ENSSSCG00000016545	description:MICOS	Coiled-coil	414383
ENSSSCG00000038076	ATF2	TF_bZIP	100513441		ENSSSCG00000016590	SND1	Others	100521760
ENSSSCG00000017538	HOXB7	Homeobox	100522513		ENSSSCG00000016619	ING3	ING	100512026
ENSSSCG00000009313	GSX1	Homeobox	100512489		ENSSSCG00000016754	AEBP1	Others	733628
ENSSSCG00000031349	ZNF580	zf-C2H2	-		ENSSSCG00000016769	CDK13	Cyclin	100519067
ENSSSCG00000004127	PLAGL1	zf-C2H2	733596		ENSSSCG00000016780	CTNND2	Casein	100517978
ENSSSCG00000026092	SREBF2	bHLH	396675		ENSSSCG00000016842	NIPBL	Others	100624231
ENSSSCG00000006018	TRPS1	zf-GATA	102163407		ENSSSCG00000016857	DAB2	Others	100519746
ENSSSCG00000037634	FOXA1	Fork_head	100156502		ENSSSCG00000016954	ERBIN	Erbb2	100511418
ENSSSCG00000032251	MAFB	TF_bZIP	100518227		ENSSSCG00000016958	PIK3R1	Others	100623707
ENSSSCG00000008720	HMX1	Homeobox	100523559		ENSSSCG00000016961	CDK7	Cyclin	100310797
ENSSSCG00000025334	POU4F1	Pou	100736643		ENSSSCG00000016968	BDP1	GTF	100517687
ENSSSCG00000001942	PAX9	PAX	100156821		ENSSSCG00000016998	NPM1	Nucleoplasmin	100525313
ENSSSCG00000007555	UNCX	Homeobox	100523430		ENSSSCG00000017018	-	Others	100513121
ENSSSCG00000003108	NPAS1	bHLH	100517221		ENSSSCG00000017032	-	Others	397015
ENSSSCG00000038262	SNAPC4	MYB	110258073		ENSSSCG00000017058	MED7	Mediator complex	733689
ENSSSCG00000004357	SIM1	bHLH	100154026		ENSSSCG00000017067	CNOT8	CCR4-NOT	100525087
ENSSSCG00000002838	ZNF423	zf-C2H2	100520077		ENSSSCG00000017091	TNIP1	Others	100271903
ENSSSCG00000036098	NKX62	Homeobox	106506164		ENSSSCG00000017106	MED10	Mediator complex	100518225
ENSSSCG00000013435	MBD3	MBD	100523889		ENSSSCG00000017139	RPTOR	Others	100512677
ENSSSCG00000038289	ZNF234	zf-C2H2	-		ENSSSCG00000017160	CBX4	Chromobox	100511584
ENSSSCG00000006744	NHLH2	bHLH	100152544		ENSSSCG00000017205	SAP30BP	SAP	100523815
ENSSSCG00000015979	HOXD13	Homeobox	100152793		ENSSSCG00000017275	NOL11	Nuclear coactivator	106504086
ENSSSCG00000026068	GRHL1	CP2	100738560		ENSSSCG00000017279	ERN1	Others	100510978
ENSSSCG00000015984	HOXD4	Homeobox	-		ENSSSCG00000017335	HEXIM2	Others	100524519
ENSSSCG00000030675	MIXL1	Homeobox	-		ENSSSCG00000017362	ATXN7L3	Others	100511716
ENSSSCG00000022693	LBX1	Homeobox	100155030		ENSSSCG00000017366	HDAC5	Histone deacetylase	100515165
ENSSSCG00000012359		zf-C2H2	110258620		ENSSSCG00000017382	EZH1	Others	100518394
ENSSSCG00000031221	FEZF1	zf-C2H2	100511110		ENSSSCG00000017414	KAT2A	Lysine acetyltransferase	100524215
ENSSSCG00000040331		CSD	-		ENSSSCG00000017428	JUP	Others	397592
ENSSSCG00000000991	FOXQ1	Fork_head	100152843		ENSSSCG00000017497	ERBB2	Erbb2	100516641
ENSSSCG00000011692	ZIC1	zf-C2H2	100153570		ENSSSCG00000017504	CDK12	Cyclin	100513815
ENSSSCG00000005586	LHX2	Homeobox	100156063		ENSSSCG00000017505	MED1	Mediator complex	100513621
ENSSSCG00000034395	CREB1	TF_bZIP	100736562		ENSSSCG00000017524	CDK5RAP3	Cyclin	100521291
ENSSSCG00000040721	ZNF581	zf-C2H2	100620473		ENSSSCG00000017527	SKAP1	Others	100521471
ENSSSCG00000015544	ZNF648	zf-C2H2	-		ENSSSCG00000017592	MBTD1	Others	100518511
ENSSSCG00000011212	RARB	THR-like	-		ENSSSCG00000017614	TRIM25	Tripartite motif	100622285
ENSSSCG00000036933	NR1D1	THR-like	641342		ENSSSCG00000017672	MED13	Mediator complex	100628203
ENSSSCG00000037745	ZBTB3	ZBTB	-		ENSSSCG00000017676	BCAS3	Others	100620226
ENSSSCG00000035562	GCM2	GCM	100738494		ENSSSCG00000017693	AATF	Others	100513881
ENSSSCG00000038345	IKZF1	zf-C2H2	100515333		ENSSSCG00000017707	TAF15	TATA-box	100518332
ENSSSCG00000037088		HMG	106504154		ENSSSCG00000017730	CDK5R1	Cyclin	-
ENSSSCG00000013836		zf-C2H2	100524241		ENSSSCG00000017744	SUZ12	Others	100294712
ENSSSCG00000006346	ATF6	TF_bZIP	100158076		ENSSSCG00000017754	description:galectin-9	Others	396972
ENSSSCG00000004090	ZBTB2	ZBTB	100157847		ENSSSCG00000017756	NLK	Others	100511657
ENSSSCG00000025592	TP63	P53	100625258		ENSSSCG00000017773	SUPT6H	SUPT	100517854
ENSSSCG00000015370	TWIST1	bHLH	100516456		ENSSSCG00000017779	PHF12	PHF	100515341
ENSSSCG00000035253	MAFG	TF_bZIP	110255931		ENSSSCG00000017882	MYBBP1A	Others	100520635
ENSSSCG00000005611	ZNF79	zf-C2H2	100153924		ENSSSCG00000017918	ARRB2	Others	100170767
ENSSSCG00000032352		zf-C2H2	-		ENSSSCG00000017919	MED11	Mediator complex	100513494
ENSSSCG00000037204	ZNF248	zf-C2H2	100155460		ENSSSCG00000017924	PELP1	Others	102157970
ENSSSCG00000034211		ETS	100525926		ENSSSCG00000017940	-	Others	100518514
ENSSSCG00000035642		Homeobox	110257972		ENSSSCG00000017962	KDM6B	Lysine demethylase	100512495
ENSSSCG00000039954		HSF	110257920		ENSSSCG00000018047	FAM83G	FAM	102165932
ENSSSCG00000021646	KLF9	zf-C2H2	494562		ENSSSCG00000018053	MED9	Mediator complex	100512681
ENSSSCG00000015450	ZNF786	zf-C2H2	100624957		ENSSSCG00000020665	TAF6L	TATA-box	100620136
ENSSSCG00000032098		zf-C2H2	102165847		ENSSSCG00000020675	ATF7IP2	Others	100520369
ENSSSCG00000029059	SSRP1	HMG	100624907		ENSSSCG00000020678	BANP	Others	100622381
ENSSSCG00000015237	FLI1	ETS	100515914		ENSSSCG00000020830	-	Others	100154750
ENSSSCG00000033232		zf-C2H2	110261314		ENSSSCG00000020842	TAF13	TATA-box	100157095
ENSSSCG00000000739	FOXM1	Fork_head	100511565		ENSSSCG00000020879	FBXW7	Others	100620112
ENSSSCG00000009101	PRDM5	zf-C2H2	100522885		ENSSSCG00000020898	ELP2	ELP	100621519
ENSSSCG00000007371	HNF4A	RXR-like	733636		ENSSSCG00000020954	PCGF6	PCGF	102164478
ENSSSCG00000034708	PITX2	Homeobox	100515395		ENSSSCG00000021038	NRIP1	Nuclear receptor coactivator	106505834
ENSSSCG00000040343		zf-C2H2	-		ENSSSCG00000021042	BRWD1	Bromodomain	100738890
ENSSSCG00000013316	WT1	zf-C2H2	397338		ENSSSCG00000021176	LPXN	Others	102165492
ENSSSCG00000031924	NKX31	Homeobox	100738625		ENSSSCG00000021200	HDAC8	Histone deacetylase	100625846
ENSSSCG00000036136	BHLHE40	bHLH	100514873		ENSSSCG00000021310	-	Others	100738197
ENSSSCG00000033971	ZNF407	zf-C2H2	100152080		ENSSSCG00000021363	CHD3	CHD	100188906
ENSSSCG00000024661	ZNF524	zf-C2H2	-		ENSSSCG00000021384	BRIP1	Others	100525359
ENSSSCG00000003054	ZNF575	zf-C2H2	-		ENSSSCG00000021410	STRAP	Others	100624126
ENSSSCG00000001905	ARID3B	ARID	100521805		ENSSSCG00000021443	SGK1	Others	100625739
ENSSSCG00000017494	IKZF3	zf-C2H2	100516292		ENSSSCG00000021644	BRD7	Bromodomain	100621103
ENSSSCG00000036557		PC4	-		ENSSSCG00000021672	WBP2	WW	100521149
ENSSSCG00000036688	ZNF354A	zf-C2H2	102160361		ENSSSCG00000021813	SLC26A3	SLC	100170644
ENSSSCG00000003092	FOXA3	Fork_head	100512416		ENSSSCG00000021814	ZMYM2	Zinc finger	100625825
ENSSSCG00000002507	BCL11B	zf-C2H2	100154158		ENSSSCG00000021898	ASH2L	Others	100627423
ENSSSCG00000008545	ZNF512	zf-C2H2	100521129		ENSSSCG00000022011	NMI	Others	100621233
ENSSSCG00000007366	MYBL2	MYB	100157175		ENSSSCG00000022034	SMYD3	SMYD	100294707
ENSSSCG00000008668	RBAK	zf-C2H2	100620178		ENSSSCG00000022080	RHOA	Others	396849
ENSSSCG00000034286		HMG	-		ENSSSCG00000022101	BRCA1	Others	100049662
ENSSSCG00000022161	ZNF251	zf-C2H2	100738561		ENSSSCG00000022126	EGFR	Others	397070
ENSSSCG00000026476		Homeobox	-		ENSSSCG00000022224	TAF8	TATA-box	100524570
ENSSSCG00000034657	LHX3	Homeobox	396712		ENSSSCG00000022227	BRD4	Bromodomain	100533540
ENSSSCG00000007617	ZNF655	zf-C2H2	100519015		ENSSSCG00000022343	ENO1	Others	100738870
ENSSSCG00000012029	BACH1	TF_bZIP	100523514		ENSSSCG00000022384	-	MAGE	102157658
ENSSSCG00000006310	POU2F1	Pou	397501		ENSSSCG00000022387	TBPL1	TATA-box	100517563
ENSSSCG00000001798	BNC1	zf-C2H2	100156444		ENSSSCG00000022413	TIRAP	Others	100514174
ENSSSCG00000022434	ZNF235	zf-C2H2	-		ENSSSCG00000022442	PAF1	Others	100514194
ENSSSCG00000026141	ZNF71	zf-C2H2	106510592		ENSSSCG00000022525	ARHGEF5	Others	100627158
ENSSSCG00000022120		ZBTB	102163469		ENSSSCG00000022575	PRMT2	Arginine methyltransferase	-
ENSSSCG00000007477	NFATC2	RHD	100134969		ENSSSCG00000022609	WWP2	WW	100626361
ENSSSCG00000040559	ZNF691	zf-C2H2	100628198		ENSSSCG00000022656	SRFBP1	Others	100624712
ENSSSCG00000030065	ZBTB47	ZBTB	100523512		ENSSSCG00000022708	ZNF638	Zinc finger	100523179
ENSSSCG00000039616	ZBTB25	ZBTB	110261686		ENSSSCG00000022760	description:heterogeneous	HNRNP	100622191
ENSSSCG00000023276	ZNF24	zf-C2H2	100628069		ENSSSCG00000022778	SGF29	Others	100627492
ENSSSCG00000031258		HSF	110257928		ENSSSCG00000022874	DNAJA3	Others	100624182
ENSSSCG00000008464	MTA3	MYB	-		ENSSSCG00000022900	SUPT16H	SUPT	100155525
ENSSSCG00000040828		zf-C2H2	100624467		ENSSSCG00000022932	SNW1	Others	100623576
ENSSSCG00000023653	GLIS2	zf-C2H2	100624334		ENSSSCG00000023045	BAHCC1	Others	100625456
ENSSSCG00000007473	ADNP	Homeobox	100141411		ENSSSCG00000023057	LMO1	LIM	100127356
ENSSSCG00000004238	HSF2	HSF	100154234		ENSSSCG00000023062	HTATSF1	Others	100622043
ENSSSCG00000002752	ZFHX3	Homeobox	100519194		ENSSSCG00000023130	ASCC1	ASCC	100512075
ENSSSCG00000000443	GLI1	zf-C2H2	100520490		ENSSSCG00000023173	REXO4	Others	100626933
ENSSSCG00000034099		Homeobox	-		ENSSSCG00000023204	AXIN1	Others	100523725
ENSSSCG00000039333	RFX6	RFX	102161990		ENSSSCG00000023245	NONO	Others	-
ENSSSCG00000036741	description:pituitary	Homeobox	100689266		ENSSSCG00000023272	ILK	Others	100623256
ENSSSCG00000006187	MSC	bHLH	100155518		ENSSSCG00000023307	FBXW11	Others	100523218
ENSSSCG00000032962	ZNF664	zf-C2H2	100156972		ENSSSCG00000023324	KMT2A	Lysine methyltransferase	100623006
ENSSSCG00000013352	E2F8	E2F	100522785		ENSSSCG00000023326	PNRC2	Others	100625012
ENSSSCG00000001824	ZXDC	zf-C2H2	100156021		ENSSSCG00000023556	SUPT5H	SUPT	100623068
ENSSSCG00000033303	MBD4	MBD	110256288		ENSSSCG00000023727	TRIM37	Tripartite motif	106505457
ENSSSCG00000023533	ZNF236	zf-C2H2	100621373		ENSSSCG00000023775	TFB2M	Others	102161798
ENSSSCG00000012300	FOXP3	Fork_head	444998		ENSSSCG00000023801	LANCL2	Others	100620078
ENSSSCG00000008898	description:Homeodomainonly	Homeobox	396692		ENSSSCG00000023973	NOC2L	Others	106504103
ENSSSCG00000032506	ZNF317	zf-C2H2	100510891		ENSSSCG00000023974	PHF21A	PHF	100516848
ENSSSCG00000034880	FOXD2	Fork_head	110261233		ENSSSCG00000023978	RECQL5	Others	100626380
ENSSSCG00000030241	TSC22D3	TSC22	100517321		ENSSSCG00000024019	GTF2H5	GTF	100739493
ENSSSCG00000029998	KLF7	zf-C2H2	100038003		ENSSSCG00000024064	RNF6	Ring finger protein	100624861
ENSSSCG00000032613	SNAI1	zf-C2H2	396583		ENSSSCG00000024070	CDK5	Cyclin	733700
ENSSSCG00000017604	HLF	TF_bZIP	100736723		ENSSSCG00000024081	NRBF2	Nuclear receptor coactivator	100157738
ENSSSCG00000033985	FIZ1	zf-C2H2	100621286		ENSSSCG00000024201	FAM208A	FAM	100627450
ENSSSCG00000039497		CSD	-		ENSSSCG00000024261	CBX2	Chromobox	100514916
ENSSSCG00000000551	ARNTL2	bHLH	100625791		ENSSSCG00000024285	DLG4	CAMK	100626077
ENSSSCG00000028295		zf-C2H2	100621931		ENSSSCG00000024419	-	RBBP	100621518
ENSSSCG00000022423		zf-C2H2	-		ENSSSCG00000024453	RAF1	Others	100737448
ENSSSCG00000035403	RFX2	RFX	100516593		ENSSSCG00000024480	SFMBT2	Others	100621009
ENSSSCG00000007965	ZNF200	zf-C2H2	102158823		ENSSSCG00000024570	KDM4B	Lysine demethylase	100738761
ENSSSCG00000004167	MYB	MYB	100152439		ENSSSCG00000024621	KAT2B	Lysine acetyltransferase	100626923
ENSSSCG00000011858	ZNF148	zf-C2H2	100515279		ENSSSCG00000024644	CIDEA	Others	100127171
ENSSSCG00000029711	ZNF518B	zf-C2H2	100624699		ENSSSCG00000024773	-	EID	-
ENSSSCG00000038218		HSF	110257906		ENSSSCG00000024777	HDAC4	Histone deacetylase	100624050
ENSSSCG00000009866		zf-C2H2	100157987		ENSSSCG00000024912	-	WD	100156729
ENSSSCG00000008618	MYCN	bHLH	100518190		ENSSSCG00000024916	DHX36	RNA helicase	100626674
ENSSSCG00000039137	SMARCE1	HMG	100521398		ENSSSCG00000024954	FGF1	FGF	397497
ENSSSCG00000032647		bHLH	-		ENSSSCG00000025028	description:E3	Others	100037300
ENSSSCG00000012543		Homeobox	-		ENSSSCG00000025053	RYBP	Others	100526249
ENSSSCG00000025748	SEBOX	Homeobox	100624432		ENSSSCG00000025116	TONSL	Others	100153638
ENSSSCG00000036555	PRDM8	zf-C2H2	100514243		ENSSSCG00000025117	ATN1	Others	100153709
ENSSSCG00000001471	BRD2	AF-4	100141307		ENSSSCG00000025160	DPF1	DPF	100625938
ENSSSCG00000017641	HSF5	HSF	100515407		ENSSSCG00000025176	NOTCH3	Notch	102158881
ENSSSCG00000007117	GZF1	zf-C2H2	100514928		ENSSSCG00000025186	ASCC2	ASCC	100515281
ENSSSCG00000034696		zf-C2H2	110255247		ENSSSCG00000025264	PQBP1	Others	100620849
ENSSSCG00000021769	ZNF341	zf-C2H2	100156678		ENSSSCG00000025293	HLTF	Others	100520979
ENSSSCG00000029875	ZNF461	zf-C2H2	106510529		ENSSSCG00000025374	DVL3	Others	100621038
ENSSSCG00000012454	POU3F4	Pou	100152446		ENSSSCG00000025438	VGLL1	Vestigial like	100622133
ENSSSCG00000005589	NR6A1	GCNF-like	100038028		ENSSSCG00000025448	SERTAD3	Others	100625125
ENSSSCG00000004332	BACH2	TF_bZIP	100620522		ENSSSCG00000025545	HDAC6	Histone deacetylase	100621798
ENSSSCG00000016059	STAT4	STAT	397261		ENSSSCG00000025682	ACTR6	ACTR	100511382
ENSSSCG00000029348	THAP6	THAP	100737143		ENSSSCG00000025689	DVL2	Others	100625452
ENSSSCG00000025254		zf-C2H2	100626993		ENSSSCG00000025691	BCL10	BCL	100125346
ENSSSCG00000038549	ZFP36L2	zf-CCCH	100513591		ENSSSCG00000025701	NCK1	Others	100192438
ENSSSCG00000021490	PRDM16	zf-C2H2	100624476		ENSSSCG00000025794	FBRS	Others	102159616
ENSSSCG00000012399	FOXO4	Fork_head	733705		ENSSSCG00000025842	SPAG8	Others	100513194
ENSSSCG00000008446	SIX2	Homeobox	100525814		ENSSSCG00000025912	URI1	Others	100627684
ENSSSCG00000003621	ZSCAN20	zf-C2H2	100522553		ENSSSCG00000026229	-	Others	100624388
ENSSSCG00000008308	EMX1	Homeobox	100521187		ENSSSCG00000026301	RAP2C	Others	100511975
ENSSSCG00000014149	MEF2C	SRF	733590		ENSSSCG00000026449	-	Lysine demethylase	100621904
ENSSSCG00000033388		zf-C2H2	-		ENSSSCG00000026478	PADI2	Other_CRF	100621356
ENSSSCG00000029285		zf-C2H2	100517149		ENSSSCG00000026505	SETD6	SET	100626287
ENSSSCG00000036405		zf-C2H2	100524874		ENSSSCG00000026714	TAF9B	TATA-box	100516658
ENSSSCG00000032074	IRX2	Homeobox	100620587		ENSSSCG00000026733	HIPK2	HIPK	100627515
ENSSSCG00000009422	TSC22D1	TSC22	100155900		ENSSSCG00000026742	BTK	Others	100627308
ENSSSCG00000001848	MESP2	bHLH	100153433		ENSSSCG00000026748	PLK1	Others	396953
ENSSSCG00000003989		zf-C2H2	100737142		ENSSSCG00000026794	SIRT2	Sirtuin	100125964
ENSSSCG00000009370	FOXO1	Fork_head	397077		ENSSSCG00000026806	DHX9	RNA helicase	100514066
ENSSSCG00000021920	SOX12	HMG	100520156		ENSSSCG00000026904	NFKBIB	NFKB associated	100621111
ENSSSCG00000007801	ZNF48	zf-C2H2	100621309		ENSSSCG00000026959	NPAT	Nuclear coactivator	100627195
ENSSSCG00000024174	TGIF1	Homeobox	100625732		ENSSSCG00000026964	STK36	Others	100519396
ENSSSCG00000005268	RORB	THR-like	100739111		ENSSSCG00000027100	MED31	Mediator complex	100622626
ENSSSCG00000006299	TBX19	T-box	100151956		ENSSSCG00000027115	-	TATA-box	100620926
ENSSSCG00000035824	PBRM1	HMG	100525781		ENSSSCG00000027197	DYRK1B	Others	100625631
ENSSSCG00000001744	TFAP2D	AP-2	100155785		ENSSSCG00000027211	EPC2	Others	100518870
ENSSSCG00000032381	LITAF	zf-LITAF-like	100518302		ENSSSCG00000027286	DGKQ	Others	100622701
ENSSSCG00000022705	SALL2	zf-C2H2	100513098		ENSSSCG00000027342	BAZ1B	Bromodomain	100625872
ENSSSCG00000017541	HOXB13	Homeobox	100522893		ENSSSCG00000027365	WNT7B	Others	100626947
ENSSSCG00000037976		zf-C2H2	-		ENSSSCG00000027410	CBFA2T2	Others	100157067
ENSSSCG00000004411	ZBTB24	ZBTB	100739723		ENSSSCG00000027415	WWOX	WW	100518839
ENSSSCG00000015308		CSD	-		ENSSSCG00000027426	BCL3	BCL	100738193
ENSSSCG00000008318	VAX2	Homeobox	100739541		ENSSSCG00000027486	TRIP6	Thyroid hormone receptor	100620791
ENSSSCG00000025214	TSHZ3	zf-C2H2	100627966		ENSSSCG00000027516	CIR1	Other_Co-activator/repressors	100511415
ENSSSCG00000002010	NRL	TF_bZIP	-		ENSSSCG00000027529	BIRC3	Others	100622859
ENSSSCG00000015732	TFCP2L1	CP2	100519339		ENSSSCG00000027530	TAF12	TATA-box	100622586
ENSSSCG00000039916	BHMG1	HMG	-		ENSSSCG00000027700	RPRD1A	Others	100621319
ENSSSCG00000021207	HESX1	Homeobox	100623612		ENSSSCG00000027709	PARP9	PARP	100519390
ENSSSCG00000010733	NKX12	Homeobox	-		ENSSSCG00000027711	SS18L2	SS18	100523140
ENSSSCG00000033505		Homeobox	100738439		ENSSSCG00000027859	HDAC7	Histone deacetylase	100627559
ENSSSCG00000015891	TBR1	T-box	100154282		ENSSSCG00000028018	-	Others	100154017
ENSSSCG00000037860		HSF	110257887		ENSSSCG00000028031	HDAC11	Histone deacetylase	100515581
ENSSSCG00000006266	ST18	zf-C2HC	100154114		ENSSSCG00000028062	-	TEF	100621480
ENSSSCG00000038250	ZNF772	zf-C2H2	110261324		ENSSSCG00000028168	TAF7	TATA-box	100523236
ENSSSCG00000029334	MYT1L	zf-C2HC	100626723		ENSSSCG00000028310	DR1	Others	100152776
ENSSSCG00000002932	ZNF567	zf-C2H2	100525521		ENSSSCG00000028423	RBBP4	RBBP	100620677
ENSSSCG00000029593	FOXN2	Fork_head	100519769		ENSSSCG00000028481	CALCOCO1	Others	100625970
ENSSSCG00000030294	ZNF398	zf-C2H2	100522942		ENSSSCG00000028538	RLIM	Ring finger protein	100738472
ENSSSCG00000034719		zf-C2H2	-		ENSSSCG00000028553	ILF2	Others	100154734
ENSSSCG00000008321	FIGLA	bHLH	-		ENSSSCG00000028559	LZTS1	Others	100155722
ENSSSCG00000015906	CSRNP3	CSRNP_N	100515450		ENSSSCG00000028638	UTP4	Others	414432
ENSSSCG00000009865	TBX3	T-box	100152741		ENSSSCG00000028786	description:general	GTF	100625544
ENSSSCG00000040017	NKX22	Homeobox	100626520		ENSSSCG00000028840	EZH2	Others	100625497
ENSSSCG00000004540	ONECUT2	CUT	106507181		ENSSSCG00000028865	SAP18	SAP	100623258
ENSSSCG00000009357	SMAD9	MH1	100153584		ENSSSCG00000028924	AURKB	Others	396955
ENSSSCG00000011023	ZNF438	zf-C2H2	100519167		ENSSSCG00000028947	PELI1	Others	100627613
ENSSSCG00000015494	ZBTB37	ZBTB	100517908		ENSSSCG00000028995	TLE2	Transducin	100622728
ENSSSCG00000029296	FOXC2	Fork_head	100526107		ENSSSCG00000029039	BRCA2	Others	100624979
ENSSSCG00000014095	ZBED3	zf-BED	-		ENSSSCG00000029082	KMT2E	Lysine methyltransferase	100628131
ENSSSCG00000000736	TEAD4	TEA	100152085		ENSSSCG00000029119	PRPF6	Others	100624623
ENSSSCG00000006353	NR1I3	THR-like	654317		ENSSSCG00000029130	ELANE	Others	100522182
ENSSSCG00000016410	MNX1	Homeobox	-		ENSSSCG00000029160	-	Heat shock protein	-
ENSSSCG00000014572	ASCL3	bHLH	100518920		ENSSSCG00000029201	AJUBA	Others	100626166
ENSSSCG00000009317	CDX2	Homeobox	100127132		ENSSSCG00000029227	LDB2	LIM	100513100
ENSSSCG00000037678		HSF	-		ENSSSCG00000029275	PPARGC1A	Others	397013
ENSSSCG00000001949	INSM2	zf-C2H2	-		ENSSSCG00000029464	KDM5A	Lysine demethylase	100294704
ENSSSCG00000032544	MTA1	zf-GATA	110258362		ENSSSCG00000029547	NAB1	Others	100151855
ENSSSCG00000020805	FOXR2	Fork_head	100620660		ENSSSCG00000029630	-	TATA-box	414401
ENSSSCG00000001986	NFATC4	RHD	100154469		ENSSSCG00000029637	KDM2A	Lysine demethylase	100294703
ENSSSCG00000009327	HMGB1	HMG	445521		ENSSSCG00000029803	KDM2B	Lysine demethylase	100512074
ENSSSCG00000004948	SMAD6	MH1	100152069		ENSSSCG00000029870	WNT3A	Others	100514950
ENSSSCG00000004535	TCF4	bHLH	100511671		ENSSSCG00000029954	THRAP3	Thyroid hormone receptor	100627402
ENSSSCG00000032585	ZNF613	zf-C2H2	100625971		ENSSSCG00000029983	PCGF3	PCGF	100513214
ENSSSCG00000016550	KLF14	zf-C2H2	100174956		ENSSSCG00000029989	MED28	Mediator complex	100627415
ENSSSCG00000017540	HOXB5	Homeobox	100522700		ENSSSCG00000029991	SNIP1	Others	100620923
ENSSSCG00000008081	BARX1	Homeobox	100512774		ENSSSCG00000030045	PRMT5	Arginine methyltransferase	100294711
ENSSSCG00000018014	ZNF18	zf-C2H2	100518217		ENSSSCG00000030118	SAP30	SAP	100620430
[truncated: 732 more rows]
