# Supplementary material for: Identification of candidate regulatory genes for intramuscular fatty acid composition in pigs by transcriptome analysis
Source: Genet Sel Evol. 2024 Feb 12;56:12. doi: 10.1186/s12711-024-00882-x (PMC10860264; doi:10.1186/s12711-024-00882-x)
Supplement: Supplementary file 2 — Additional file 2: Table S4. Title: The correlation matrix for all bipartite relationships (13 FA and 365 genes) obtained via the rCCA approach with a correlation above 0.29 using the network function in the mixOmics package. Description: NA values in this table mean that the correlation between both variables did not exceed the pre-established cut-off point. [file 12711_2024_882_MOESM2_ESM.xlsx]

## Sheet: network_matrix_only_cutoff_0.29
Gene stable ID	Gene name	C18.0	C20.1n.9	C18.1n.9	C16.0	C14.0	C16.1n.7	C20.2n.6	C16.1n.10	C18.3n.3	C20.3n.3	C20.3n.6	C20.4n.6	C18.2n.6			Gene name	Gene stable ID
ENSSSCG00000006521	FAM189B												-0.29993	-0.299925			FAM189B	ENSSSCG00000006521
ENSSSCG00000017761	UNC119												-0.291379	-0.291658			UNC119	ENSSSCG00000017761
ENSSSCG00000007165	MRPS26												-0.294763	-0.295679			MRPS26	ENSSSCG00000007165
ENSSSCG00000037898	CXXC5											-0.291162	-0.30024	-0.301952			CXXC5	ENSSSCG00000037898
ENSSSCG00000007139	ADRA1D											-0.295415	-0.303204	-0.305826			ADRA1D	ENSSSCG00000007139
ENSSSCG00000040607	MAF												-0.292068	-0.295679			MAF	ENSSSCG00000040607
ENSSSCG00000016367	RNPEPL1												-0.290503	-0.293464			RNPEPL1	ENSSSCG00000016367
ENSSSCG00000030358	SARM1													-0.29361			SARM1	ENSSSCG00000030358
ENSSSCG00000028814	SOD3			0.314219								-0.321181	-0.327795	-0.332384			SOD3	ENSSSCG00000028814
ENSSSCG00000003439	DHRS3			0.315749								-0.32249	-0.329254	-0.333931			DHRS3	ENSSSCG00000003439
ENSSSCG00000036988	PSMG4			0.300247								-0.298582	-0.316328	-0.317747			PSMG4	ENSSSCG00000036988
ENSSSCG00000017539	HOXB6												-0.303771	-0.30534			HOXB6	ENSSSCG00000017539
ENSSSCG00000034841	RGS19												-0.296047	-0.295725			RGS19	ENSSSCG00000034841
ENSSSCG00000005713	PLPP7			0.32858								-0.329958	-0.346796	-0.348267			PLPP7	ENSSSCG00000005713
ENSSSCG00000034820	MAFA			0.306655								-0.308176	-0.322066	-0.324535			MAFA	ENSSSCG00000034820
ENSSSCG00000039797	APCDD1			0.317894								-0.320843	-0.329376	-0.335108			APCDD1	ENSSSCG00000039797
ENSSSCG00000003366	CHD5			0.312263								-0.314337	-0.322046	-0.328597			CHD5	ENSSSCG00000003366
ENSSSCG00000029241	ASB10			0.301671								-0.304412	-0.313779	-0.318395			ASB10	ENSSSCG00000029241
ENSSSCG00000003421	FBXO6			0.301645								-0.303207	-0.312942	-0.31798			FBXO6	ENSSSCG00000003421
ENSSSCG00000008664	LRATD1			0.307861								-0.306637	-0.319592	-0.324303			LRATD1	ENSSSCG00000008664
ENSSSCG00000031174	FBP1			0.297577								-0.297308	-0.308309	-0.313368			FBP1	ENSSSCG00000031174
ENSSSCG00000014811	INPPL1												-0.300088	-0.304393			INPPL1	ENSSSCG00000014811
ENSSSCG00000012376	GDPD2													-0.292226			GDPD2	ENSSSCG00000012376
ENSSSCG00000017515	TBKBP1			0.322645								-0.32731	-0.330356	-0.339005			TBKBP1	ENSSSCG00000017515
ENSSSCG00000027127	MAP2K2			0.290071								-0.293307	-0.295274	-0.304114			MAP2K2	ENSSSCG00000027127
ENSSSCG00000017548	NGFR													-0.295674			NGFR	ENSSSCG00000017548
ENSSSCG00000036437	NOG			0.300327								-0.317707	-0.313179	-0.318771			NOG	ENSSSCG00000036437
ENSSSCG00000032428	ARSA											-0.299249	-0.295078	-0.300094			ARSA	ENSSSCG00000032428
ENSSSCG00000028052	OBSL1			0.29207								-0.310896	-0.301601	-0.30924			OBSL1	ENSSSCG00000028052
ENSSSCG00000017789	ABHD15											-0.290408		-0.292974			ABHD15	ENSSSCG00000017789
ENSSSCG00000025503	ADGRG5													-0.292103			ADGRG5	ENSSSCG00000025503
ENSSSCG00000008695	MFSD10												-0.290267	-0.293137			MFSD10	ENSSSCG00000008695
ENSSSCG00000029796	KBTBD11											-0.29636	-0.296544	-0.301064			KBTBD11	ENSSSCG00000029796
ENSSSCG00000008040	TSC2			0.31856								-0.333666	-0.340494	-0.340484			TSC2	ENSSSCG00000008040
ENSSSCG00000011582	CAND2			0.316714								-0.328203	-0.336565	-0.337502			CAND2	ENSSSCG00000011582
ENSSSCG00000038786	FBXL22												-0.29711	-0.296929			FBXL22	ENSSSCG00000038786
ENSSSCG00000005762	KCNT1											-0.294087	-0.301056	-0.302404			KCNT1	ENSSSCG00000005762
ENSSSCG00000013639	SLC44A2			0.30771								-0.31705	-0.331291	-0.329118			SLC44A2	ENSSSCG00000013639
ENSSSCG00000027812	IQSEC1			0.314045								-0.320459	-0.336558	-0.33506			IQSEC1	ENSSSCG00000027812
ENSSSCG00000013928	GDF1											-0.290477	-0.304888	-0.301844			GDF1	ENSSSCG00000013928
ENSSSCG00000039535	CAMK2B												-0.299197	-0.296542			CAMK2B	ENSSSCG00000039535
ENSSSCG00000035791	SIX5			0.346021								-0.352094	-0.366975	-0.367816			SIX5	ENSSSCG00000035791
ENSSSCG00000017356	FAM171A2			0.340448								-0.344699	-0.363568	-0.362528			FAM171A2	ENSSSCG00000017356
ENSSSCG00000022693	LBX1			0.36994	0.302764						-0.292363	-0.378629	-0.390583	-0.392897			LBX1	ENSSSCG00000022693
ENSSSCG00000007391	MATN4			0.307901								-0.311304	-0.32827	-0.327647			MATN4	ENSSSCG00000007391
ENSSSCG00000037671	PACS2			0.304665								-0.306684	-0.323687	-0.323693			PACS2	ENSSSCG00000037671
ENSSSCG00000004002	RPS5												-0.305831	-0.304085			RPS5	ENSSSCG00000004002
ENSSSCG00000012985	LTBP3												-0.296063	-0.293145			LTBP3	ENSSSCG00000012985
ENSSSCG00000032787	ALAD												-0.302854	-0.299363			ALAD	ENSSSCG00000032787
ENSSSCG00000001062	DTNBP1			0.344023								-0.345217	-0.370443	-0.367007			DTNBP1	ENSSSCG00000001062
ENSSSCG00000039198	PCGF2			0.308903								-0.310347	-0.332816	-0.329642			PCGF2	ENSSSCG00000039198
ENSSSCG00000007530	PPP1R3D			0.296257								-0.292746	-0.318324	-0.315351			PPP1R3D	ENSSSCG00000007530
ENSSSCG00000000759	WNT5B			0.298414								-0.292441	-0.322046	-0.31785			WNT5B	ENSSSCG00000000759
ENSSSCG00000030597	HAPLN3												-0.305813	-0.30346			HAPLN3	ENSSSCG00000030597
ENSSSCG00000004255	VGLL2			0.314165								-0.300619	-0.339117	-0.333891			VGLL2	ENSSSCG00000004255
ENSSSCG00000008013	IGFALS			0.309027								-0.29441	-0.331891	-0.327747			IGFALS	ENSSSCG00000008013
ENSSSCG00000003157	LIN7B												-0.311608	-0.305538			LIN7B	ENSSSCG00000003157
ENSSSCG00000015617	G0S2			0.340806		0.306885						-0.335385	-0.357404	-0.35976			G0S2	ENSSSCG00000015617
ENSSSCG00000010647	ADRB1			0.315555		0.292622						-0.310211	-0.328473	-0.332272			ADRB1	ENSSSCG00000010647
ENSSSCG00000012968	CCDC85B												-0.298863	-0.301092			CCDC85B	ENSSSCG00000012968
ENSSSCG00000031851	CBR2			0.309844		0.310831						-0.292043	-0.327061	-0.326422			CBR2	ENSSSCG00000031851
ENSSSCG00000015271	PRELP											-0.292758	-0.312634	-0.306517			PRELP	ENSSSCG00000015271
ENSSSCG00000024661	ZNF524												-0.296587	-0.29018			ZNF524	ENSSSCG00000024661
ENSSSCG00000012838	TSPAN4											-0.292854	-0.313787	-0.308589			TSPAN4	ENSSSCG00000012838
ENSSSCG00000007687	LRWD1											-0.290391	-0.310733	-0.305843			LRWD1	ENSSSCG00000007687
ENSSSCG00000009029	ARHGAP10												-0.301725	-0.295311			ARHGAP10	ENSSSCG00000009029
ENSSSCG00000009751	FZD10												-0.304665	-0.297337			FZD10	ENSSSCG00000009751
ENSSSCG00000002642	CDH15												-0.302755	-0.295537			CDH15	ENSSSCG00000002642
ENSSSCG00000029145	POMGNT1												-0.295083				POMGNT1	ENSSSCG00000029145
ENSSSCG00000040401	EEF1A2												-0.304053	-0.293871			EEF1A2	ENSSSCG00000040401
ENSSSCG00000014625	TRIM3												-0.314485	-0.303886			TRIM3	ENSSSCG00000014625
ENSSSCG00000031474	PTK6	0.29338	0.290821														PTK6	ENSSSCG00000031474
ENSSSCG00000038203	EDF1		0.30293										-0.301481				EDF1	ENSSSCG00000038203
ENSSSCG00000003143	MAMSTR	0.322627											-0.301647	-0.290639			MAMSTR	ENSSSCG00000003143
ENSSSCG00000003183	RRAS	0.297223											-0.304946	-0.295294			RRAS	ENSSSCG00000003183
ENSSSCG00000007806	RABEP2												-0.291443				RABEP2	ENSSSCG00000007806
ENSSSCG00000007800	SEPTIN1												-0.297133				SEPTIN1	ENSSSCG00000007800
ENSSSCG00000008572	GAREM2												-0.299186				GAREM2	ENSSSCG00000008572
ENSSSCG00000028530	TMEM52	0.304469										-0.295936	-0.303981	-0.300275			TMEM52	ENSSSCG00000028530
ENSSSCG00000032407	LRFN1	0.29924															LRFN1	ENSSSCG00000032407
ENSSSCG00000017338	PLCD3	0.29047															PLCD3	ENSSSCG00000017338
ENSSSCG00000017190	EXOC7	0.304896															EXOC7	ENSSSCG00000017190
ENSSSCG00000036796	VWA7		0.30602														VWA7	ENSSSCG00000036796
ENSSSCG00000013511	HDGFL2		0.297521														HDGFL2	ENSSSCG00000013511
ENSSSCG00000024676	SRPK3		0.30825														SRPK3	ENSSSCG00000024676
ENSSSCG00000028723	CCDC102A		0.294567														CCDC102A	ENSSSCG00000028723
ENSSSCG00000012607	TMEM255A											-0.295882		-0.299059			TMEM255A	ENSSSCG00000012607
ENSSSCG00000021557	SULT1A3			0.302077			0.297127					-0.310129	-0.302596	-0.315593			SULT1A3	ENSSSCG00000021557
ENSSSCG00000006245	SDR16C5			0.315135	0.290895		0.291942					-0.325844	-0.316788	-0.329841			SDR16C5	ENSSSCG00000006245
ENSSSCG00000027404	UNC93A			0.332807	0.311767	0.29364	0.314463	-0.313343			-0.292661	-0.34633	-0.332694	-0.347962			UNC93A	ENSSSCG00000027404
ENSSSCG00000040464	LEP			0.347579	0.322114	0.31679	0.338253	-0.314			-0.29987	-0.357373	-0.348368	-0.363249			LEP	ENSSSCG00000040464
ENSSSCG00000003894	CYP4B1			0.312332	0.291684	0.291749	0.318571					-0.320116	-0.311718	-0.325875			CYP4B1	ENSSSCG00000003894
ENSSSCG00000006729	TENT5C			0.303822			0.312726					-0.310164	-0.303477	-0.31695			TENT5C	ENSSSCG00000006729
ENSSSCG00000017420	CNP			0.301727		0.296519	0.335389					-0.306448	-0.299066	-0.313843			CNP	ENSSSCG00000017420
ENSSSCG00000005272	NMRK1						0.31514										NMRK1	ENSSSCG00000005272
ENSSSCG00000013056	LGALS12						0.31163										LGALS12	ENSSSCG00000013056
ENSSSCG00000036236	ELOVL6													-0.295061			ELOVL6	ENSSSCG00000036236
ENSSSCG00000010529	SFRP5			0.366159	0.343115	0.34268	0.376401	-0.341114			-0.317572	-0.375602	-0.364917	-0.381899			SFRP5	ENSSSCG00000010529
ENSSSCG00000017498	PPP1R1B			0.333218	0.31715	0.326157	0.372708	-0.323269			-0.290549	-0.339925	-0.329253	-0.34642			PPP1R1B	ENSSSCG00000017498
ENSSSCG00000001844	PLIN1			0.332028	0.321434	0.308039	0.354183	-0.342927		-0.293564	-0.298771	-0.345779	-0.32674	-0.345487			PLIN1	ENSSSCG00000001844
ENSSSCG00000031228	OPRL1			0.333072	0.320536	0.347891	0.412113	-0.330016				-0.335181	-0.326437	-0.344916			OPRL1	ENSSSCG00000031228
ENSSSCG00000017159	TBC1D16						0.302693										TBC1D16	ENSSSCG00000017159
ENSSSCG00000039103	ADIPOQ						0.300157										ADIPOQ	ENSSSCG00000039103
ENSSSCG00000026710	CARHSP1						0.297356										CARHSP1	ENSSSCG00000026710
ENSSSCG00000034627	PAX7						0.341118										PAX7	ENSSSCG00000034627
ENSSSCG00000007864	GPRC5B						0.294121										GPRC5B	ENSSSCG00000007864
ENSSSCG00000000591	PIK3C2G			0.3189	0.292517					-0.307391		-0.341386	-0.323786	-0.336049			PIK3C2G	ENSSSCG00000000591
ENSSSCG00000003590	PTPRU			0.358279	0.322206			-0.300573		-0.30532	-0.309012	-0.375805	-0.365487	-0.377296			PTPRU	ENSSSCG00000003590
ENSSSCG00000002557	NUDT14			0.308731	0.296063			-0.31912	-0.293244	-0.321382		-0.333155	-0.307511	-0.32367			NUDT14	ENSSSCG00000002557
ENSSSCG00000036932	WNT6			0.315427	0.295481			-0.30318		-0.306191		-0.336837	-0.317007	-0.331241			WNT6	ENSSSCG00000036932
ENSSSCG00000029509	KIF22											-0.290761					KIF22	ENSSSCG00000029509
ENSSSCG00000002866	CEBPA													-0.290289			CEBPA	ENSSSCG00000002866
ENSSSCG00000032561	PDCD1LG2							-0.363498	-0.354822	-0.376889		-0.30164					PDCD1LG2	ENSSSCG00000032561
ENSSSCG00000002257	MCTP2									-0.295759							MCTP2	ENSSSCG00000002257
ENSSSCG00000021059	ADORA1					0.290528	0.304349										ADORA1	ENSSSCG00000021059
ENSSSCG00000021818	ENOX1						0.292108										ENOX1	ENSSSCG00000021818
ENSSSCG00000017938	YBX2						0.305162										YBX2	ENSSSCG00000017938
ENSSSCG00000015320	CALCR						0.297353										CALCR	ENSSSCG00000015320
ENSSSCG00000005257	TRPM3						0.292764										TRPM3	ENSSSCG00000005257
ENSSSCG00000014047	FGFR4						0.29072										FGFR4	ENSSSCG00000014047
ENSSSCG00000016894	ARL15						0.306412										ARL15	ENSSSCG00000016894
ENSSSCG00000009535	EFNB2						0.296274										EFNB2	ENSSSCG00000009535
ENSSSCG00000021638	NEU3						0.313121										NEU3	ENSSSCG00000021638
ENSSSCG00000031771	TSHR						0.301972										TSHR	ENSSSCG00000031771
ENSSSCG00000021651	SCN2B						0.292112										SCN2B	ENSSSCG00000021651
ENSSSCG00000013350	DBX1						0.291763										DBX1	ENSSSCG00000013350
ENSSSCG00000038579	DKKL1						-0.323236										DKKL1	ENSSSCG00000038579
ENSSSCG00000001826	CFAP100						-0.344873										CFAP100	ENSSSCG00000001826
ENSSSCG00000000046	CYP2D6								0.293093	0.293433							CYP2D6	ENSSSCG00000000046
ENSSSCG00000007345	RALGAPB		-0.303097														RALGAPB	ENSSSCG00000007345
ENSSSCG00000013249	CKAP5		-0.309408														CKAP5	ENSSSCG00000013249
ENSSSCG00000017799	CPD		-0.297684														CPD	ENSSSCG00000017799
ENSSSCG00000028227	RPN2		-0.296653														RPN2	ENSSSCG00000028227
ENSSSCG00000011183	ATP2C1	-0.290046															ATP2C1	ENSSSCG00000011183
ENSSSCG00000027230	SLC35G1		-0.294785														SLC35G1	ENSSSCG00000027230
ENSSSCG00000040595	BRAP		-0.291002										0.300604				BRAP	ENSSSCG00000040595
ENSSSCG00000000510	TMEM19		-0.310482										0.311523	0.297923			TMEM19	ENSSSCG00000000510
ENSSSCG00000010690	SEC23IP		-0.316496														SEC23IP	ENSSSCG00000010690
ENSSSCG00000015695	RAB3GAP1		-0.33051										0.30207				RAB3GAP1	ENSSSCG00000015695
ENSSSCG00000003591	PUM1		-0.312247														PUM1	ENSSSCG00000003591
ENSSSCG00000031360	ADO		-0.304162														ADO	ENSSSCG00000031360
ENSSSCG00000012411	PHKA1		-0.313583														PHKA1	ENSSSCG00000012411
ENSSSCG00000004634	AP4E1		-0.293013														AP4E1	ENSSSCG00000004634
ENSSSCG00000002740	AP1G1		-0.292038														AP1G1	ENSSSCG00000002740
ENSSSCG00000024618	FBXO28	-0.290191	-0.306495										0.318515	0.305583			FBXO28	ENSSSCG00000024618
ENSSSCG00000033971	ZNF407	-0.308125	-0.316061										0.318151	0.303915			ZNF407	ENSSSCG00000033971
ENSSSCG00000028475	KPNA1	-0.302174	-0.30185										0.297399				KPNA1	ENSSSCG00000028475
ENSSSCG00000023266	FOXJ3		-0.316466														FOXJ3	ENSSSCG00000023266
ENSSSCG00000028949	NUP35	-0.29833	-0.319365										0.30415				NUP35	ENSSSCG00000028949
ENSSSCG00000010548	CHUK		-0.290701														CHUK	ENSSSCG00000010548
ENSSSCG00000028679	PLEKHB2		-0.292313														PLEKHB2	ENSSSCG00000028679
ENSSSCG00000010248	KIFBP		-0.296535														KIFBP	ENSSSCG00000010248
ENSSSCG00000009766	ATP6V0A2		-0.295065														ATP6V0A2	ENSSSCG00000009766
ENSSSCG00000008619	DDX1		-0.299776														DDX1	ENSSSCG00000008619
ENSSSCG00000015557	NMNAT2	-0.388373	-0.314759	-0.314258								0.327151	0.353218	0.341326			NMNAT2	ENSSSCG00000015557
ENSSSCG00000010198	BMS1	-0.307885											0.303988	0.294171			BMS1	ENSSSCG00000010198
ENSSSCG00000011978	CPOX	-0.29285															CPOX	ENSSSCG00000011978
ENSSSCG00000022760	HNRNPK	-0.301915															HNRNPK	ENSSSCG00000022760
ENSSSCG00000005208	RIC1												0.290273				RIC1	ENSSSCG00000005208
ENSSSCG00000021184	OSGIN2	-0.293846											0.292661				OSGIN2	ENSSSCG00000021184
ENSSSCG00000026806	DHX9	-0.314122	-0.294532														DHX9	ENSSSCG00000026806
ENSSSCG00000010849	WDR26	-0.300559	-0.290632														WDR26	ENSSSCG00000010849
ENSSSCG00000000466	XPOT	-0.301467															XPOT	ENSSSCG00000000466
ENSSSCG00000015796	PDLIM3	-0.294634															PDLIM3	ENSSSCG00000015796
ENSSSCG00000015840	WRN	-0.296515															WRN	ENSSSCG00000015840
ENSSSCG00000013405	EIF4G2	-0.304656															EIF4G2	ENSSSCG00000013405
ENSSSCG00000009509	IPO5	-0.305388															IPO5	ENSSSCG00000009509
ENSSSCG00000038913	HERC4	-0.292657															HERC4	ENSSSCG00000038913
ENSSSCG00000022982	VPS50	-0.307892															VPS50	ENSSSCG00000022982
ENSSSCG00000000862	GNPTAB	-0.30286															GNPTAB	ENSSSCG00000000862
ENSSSCG00000024972	CCDC25	-0.315573	-0.290541														CCDC25	ENSSSCG00000024972
ENSSSCG00000001488	GCLC	-0.290256															GCLC	ENSSSCG00000001488
ENSSSCG00000002535	HSP90AA1	-0.303733															HSP90AA1	ENSSSCG00000002535
ENSSSCG00000032261	CCDC117	-0.296012															CCDC117	ENSSSCG00000032261
ENSSSCG00000010315	ADK	-0.299502															ADK	ENSSSCG00000010315
ENSSSCG00000008953	CXCL8											0.299826		0.296658			CXCL8	ENSSSCG00000008953
ENSSSCG00000015493	SERPINC1									0.298684							SERPINC1	ENSSSCG00000015493
ENSSSCG00000011449	GNL3											0.29444	0.290453	0.292986			GNL3	ENSSSCG00000011449
ENSSSCG00000005047	CDKN3											0.290066					CDKN3	ENSSSCG00000005047
ENSSSCG00000038253	ZNF326											0.295646	0.300581	0.300734			ZNF326	ENSSSCG00000038253
ENSSSCG00000009420	NUFIP1											0.304262	0.309356	0.309539			NUFIP1	ENSSSCG00000009420
ENSSSCG00000006261	TCEA1											0.294801	0.295682	0.297591			TCEA1	ENSSSCG00000006261
ENSSSCG00000025775	TADA2A			-0.3084								0.325446	0.326527	0.328864			TADA2A	ENSSSCG00000025775
ENSSSCG00000004620	MYO5A	-0.293043											0.293634				MYO5A	ENSSSCG00000004620
ENSSSCG00000015056	REXO2	-0.296974															REXO2	ENSSSCG00000015056
ENSSSCG00000001810	PDE8A	-0.2971															PDE8A	ENSSSCG00000001810
ENSSSCG00000002867	CEBPG	-0.301995															CEBPG	ENSSSCG00000002867
ENSSSCG00000008515	MEMO1	-0.295648															MEMO1	ENSSSCG00000008515
ENSSSCG00000008858	KLHL2	-0.306678															KLHL2	ENSSSCG00000008858
ENSSSCG00000009326	KATNAL1	-0.319657		-0.315978								0.325021	0.346844	0.340073			KATNAL1	ENSSSCG00000009326
ENSSSCG00000010158	TOMM20	-0.295289										0.29879	0.316	0.310476			TOMM20	ENSSSCG00000010158
ENSSSCG00000027846	RRP15	-0.304141		-0.304735								0.318852	0.330822	0.327337			RRP15	ENSSSCG00000027846
ENSSSCG00000004050	WTAP			-0.290844								0.299607	0.312389	0.310829			WTAP	ENSSSCG00000004050
ENSSSCG00000011956	TRMT10C												0.293387	0.292206			TRMT10C	ENSSSCG00000011956
ENSSSCG00000023775	TFB2M											0.290282	0.300207	0.299422			TFB2M	ENSSSCG00000023775
ENSSSCG00000008352	PNO1											0.297163	0.312097	0.309341			PNO1	ENSSSCG00000008352
ENSSSCG00000037577	CHAC2												0.295471	0.292928			CHAC2	ENSSSCG00000037577
ENSSSCG00000015712	DDX18												0.295141	0.291905			DDX18	ENSSSCG00000015712
ENSSSCG00000010576	NOLC1			-0.301325								0.306068	0.325424	0.322156			NOLC1	ENSSSCG00000010576
ENSSSCG00000017273	PSMD12			-0.297159								0.302984	0.322819	0.31844			PSMD12	ENSSSCG00000017273
ENSSSCG00000002869	LSM14A			-0.311884								0.318564	0.337683	0.33391			LSM14A	ENSSSCG00000002869
ENSSSCG00000009887	NAA25												0.306351	0.301882			NAA25	ENSSSCG00000009887
ENSSSCG00000012247	ATP6AP2											0.293142	0.311819	0.306769			ATP6AP2	ENSSSCG00000012247
ENSSSCG00000027480	KLF10			-0.292773								0.300818	0.318616	0.314165			KLF10	ENSSSCG00000027480
ENSSSCG00000016581	CALU												0.298594	0.293994			CALU	ENSSSCG00000016581
ENSSSCG00000031598	CDADC1												0.294206				CDADC1	ENSSSCG00000031598
ENSSSCG00000004500	C18orf25												0.292468				C18orf25	ENSSSCG00000004500
ENSSSCG00000039314	MCL1												0.292732				MCL1	ENSSSCG00000039314
ENSSSCG00000024232	CCDC91													0.293109			CCDC91	ENSSSCG00000024232
ENSSSCG00000011848	TFRC			-0.345045	-0.301978	-0.312869	-0.303897					0.347564	0.353358	0.362303			TFRC	ENSSSCG00000011848
ENSSSCG00000004342	NDUFAF4			-0.345529	-0.295189	-0.308737						0.346225	0.357121	0.363686			NDUFAF4	ENSSSCG00000004342
ENSSSCG00000016232	MRPL44			-0.325968								0.328503	0.336097	0.343031			MRPL44	ENSSSCG00000016232
ENSSSCG00000033402	SARAF			-0.356445		-0.319707						0.347774	0.377135	0.377041			SARAF	ENSSSCG00000033402
ENSSSCG00000003712	OSBPL1A			-0.348593		-0.296069						0.345912	0.368606	0.36927			OSBPL1A	ENSSSCG00000003712
ENSSSCG00000036898	NIPA2			-0.315491								0.309939	0.335928	0.334636			NIPA2	ENSSSCG00000036898
ENSSSCG00000024564	IMMT			-0.31274								0.308494	0.332813	0.331789			IMMT	ENSSSCG00000024564
ENSSSCG00000035249	GADD45G												0.292642	0.295943			GADD45G	ENSSSCG00000035249
ENSSSCG00000037263	SIAH1			-0.314814		-0.292469						0.310713	0.326331	0.331173			SIAH1	ENSSSCG00000037263
ENSSSCG00000034086	ATP5F1C												0.296565	0.300983			ATP5F1C	ENSSSCG00000034086
ENSSSCG00000007943	NMRAL1			-0.302879								0.303278	0.314343	0.319198			NMRAL1	ENSSSCG00000007943
ENSSSCG00000037431	TIMM17A												0.290045	0.293149			TIMM17A	ENSSSCG00000037431
ENSSSCG00000010330	PPIF												0.290288	0.294448			PPIF	ENSSSCG00000010330
ENSSSCG00000014148	TMEM161B			-0.307006								0.29952	0.323511	0.324315			TMEM161B	ENSSSCG00000014148
ENSSSCG00000010251	SUPV3L1			-0.320348								0.314197	0.338647	0.338934			SUPV3L1	ENSSSCG00000010251
ENSSSCG00000037673	BFAR												0.299874	0.300363			BFAR	ENSSSCG00000037673
ENSSSCG00000010537	GOT1			-0.306564								0.30468	0.320667	0.323657			GOT1	ENSSSCG00000010537
ENSSSCG00000010320	VDAC2			-0.299815								0.297282	0.316047	0.317255			VDAC2	ENSSSCG00000010320
ENSSSCG00000015973	ATP5MC3			-0.317115								0.315397	0.334186	0.33563			ATP5MC3	ENSSSCG00000015973
ENSSSCG00000028288	PRPF38A													0.290622			PRPF38A	ENSSSCG00000028288
ENSSSCG00000015044	NKAPD1			-0.316164								0.31957	0.329972	0.334112			NKAPD1	ENSSSCG00000015044
ENSSSCG00000017688	GGNBP2			-0.29918								0.303561	0.313354	0.316647			GGNBP2	ENSSSCG00000017688
ENSSSCG00000012459	APOOL			-0.322054								0.329416	0.335742	0.340621			APOOL	ENSSSCG00000012459
ENSSSCG00000017067	CNOT8			-0.306042								0.312666	0.319462	0.323782			CNOT8	ENSSSCG00000017067
ENSSSCG00000001073	TPMT			-0.316271								0.322176	0.330518	0.334629			TPMT	ENSSSCG00000001073
ENSSSCG00000022952	NMD3			-0.292492								0.298002	0.307905	0.310204			NMD3	ENSSSCG00000022952
ENSSSCG00000040199	AFG1L												0.292576	0.294653			AFG1L	ENSSSCG00000040199
ENSSSCG00000036783	CCDC127												0.294838	0.297299			CCDC127	ENSSSCG00000036783
ENSSSCG00000038848	IL22RA1											0.298183	0.298879	0.30386			IL22RA1	ENSSSCG00000038848
ENSSSCG00000021988	TUSC3												0.293618	0.297658			TUSC3	ENSSSCG00000021988
ENSSSCG00000010679	EIF3A													0.29078			EIF3A	ENSSSCG00000010679
ENSSSCG00000034278	SLC31A1			-0.326784								0.327111	0.346808	0.346877			SLC31A1	ENSSSCG00000034278
ENSSSCG00000023643	PDHA1			-0.306754								0.30718	0.326499	0.325937			PDHA1	ENSSSCG00000023643
ENSSSCG00000007064	MKKS			-0.301639								0.304143	0.32074	0.320618			MKKS	ENSSSCG00000007064
ENSSSCG00000016653	DNAJB9			-0.303024								0.305582	0.320409	0.321506			DNAJB9	ENSSSCG00000016653
ENSSSCG00000025751	MDH1			-0.319801								0.323886	0.338675	0.339623			MDH1	ENSSSCG00000025751
ENSSSCG00000003384	DNAJC11												0.305285	0.305214			DNAJC11	ENSSSCG00000003384
ENSSSCG00000011061	PDSS1			-0.299419								0.298848	0.317974	0.317806			PDSS1	ENSSSCG00000011061
ENSSSCG00000006079	RIDA			-0.293271								0.293857	0.311133	0.311299			RIDA	ENSSSCG00000006079
ENSSSCG00000008289	MTHFD2												0.295299	0.295992			MTHFD2	ENSSSCG00000008289
ENSSSCG00000010738	ZRANB1												0.295219	0.297061			ZRANB1	ENSSSCG00000010738
ENSSSCG00000011195	GALNT15												0.290605	0.29107			GALNT15	ENSSSCG00000011195
ENSSSCG00000038917	ATXN1L													0.29032			ATXN1L	ENSSSCG00000038917
ENSSSCG00000002846	DNAJA2											0.291686	0.306473	0.305175			DNAJA2	ENSSSCG00000002846
ENSSSCG00000001862	ETFA			-0.298168								0.300803	0.318786	0.317512			ETFA	ENSSSCG00000001862
ENSSSCG00000011739	PDCD10											0.290707	0.30814	0.30631			PDCD10	ENSSSCG00000011739
ENSSSCG00000015435	NAMPT			-0.301549								0.305386	0.323417	0.321567			NAMPT	ENSSSCG00000015435
ENSSSCG00000030089	RBM18												0.296599	0.296446			RBM18	ENSSSCG00000030089
ENSSSCG00000003511	HP1BP3												0.295589	0.294234			HP1BP3	ENSSSCG00000003511
ENSSSCG00000030605	POLR2M			-0.2995								0.305678	0.318072	0.318603			POLR2M	ENSSSCG00000030605
ENSSSCG00000028633	AMMECR1L												0.292568	0.293451			AMMECR1L	ENSSSCG00000028633
ENSSSCG00000009039	MMAA												0.298299	0.298986			MMAA	ENSSSCG00000009039
ENSSSCG00000015730	NIFK			-0.307378								0.318573	0.326726	0.327585			NIFK	ENSSSCG00000015730
ENSSSCG00000004217	RNF146			-0.316254								0.325425	0.33804	0.337412			RNF146	ENSSSCG00000004217
ENSSSCG00000012494	TIMM8A			-0.328107								0.338947	0.348991	0.349636			TIMM8A	ENSSSCG00000012494
ENSSSCG00000022932	SNW1												0.292246	0.292524			SNW1	ENSSSCG00000022932
ENSSSCG00000025355	ZNF146											0.292796	0.296922	0.298841			ZNF146	ENSSSCG00000025355
ENSSSCG00000021761	UBAP1			-0.297602								0.307263	0.313845	0.316231			UBAP1	ENSSSCG00000021761
ENSSSCG00000007076	NDUFAF5			-0.293015								0.304182	0.307994	0.311199			NDUFAF5	ENSSSCG00000007076
ENSSSCG00000038521	CHAC1			-0.318616								0.329684	0.335044	0.338323			CHAC1	ENSSSCG00000038521
ENSSSCG00000037463	MRPS36			-0.324052								0.334094	0.342225	0.344445			MRPS36	ENSSSCG00000037463
ENSSSCG00000002340	PSEN1												0.291032				PSEN1	ENSSSCG00000002340
ENSSSCG00000035673	HBP1			-0.29681									0.32734	0.317772			HBP1	ENSSSCG00000035673
ENSSSCG00000017505	MED1												0.31185	0.304438			MED1	ENSSSCG00000017505
ENSSSCG00000004237	SERINC1												0.293809				SERINC1	ENSSSCG00000004237
ENSSSCG00000008332	C2orf42												0.294718				C2orf42	ENSSSCG00000008332
ENSSSCG00000035790	BTG1												0.290961				BTG1	ENSSSCG00000035790
ENSSSCG00000014080	HMGCR												0.306849	0.304322			HMGCR	ENSSSCG00000014080
ENSSSCG00000008404	MTIF2												0.291483				MTIF2	ENSSSCG00000008404
ENSSSCG00000021746	MRPL35			-0.292671									0.313589	0.310938			MRPL35	ENSSSCG00000021746
ENSSSCG00000007845	UQCRC2			-0.313548								0.302165	0.339098	0.33367			UQCRC2	ENSSSCG00000007845
ENSSSCG00000009528	TPP2												0.29555				TPP2	ENSSSCG00000009528
ENSSSCG00000031990	DIMT1			-0.291401									0.316296	0.310529			DIMT1	ENSSSCG00000031990
ENSSSCG00000015446	PNPLA8			-0.290538									0.31464	0.309617			PNPLA8	ENSSSCG00000015446
ENSSSCG00000016714	CYCS			-0.354803								0.358722	0.377093	0.377171			CYCS	ENSSSCG00000016714
ENSSSCG00000009568	ZMYM5			-0.320669								0.326263	0.341832	0.341432			ZMYM5	ENSSSCG00000009568
ENSSSCG00000036005	CNEP1R1			-0.33511								0.342535	0.357972	0.357217			CNEP1R1	ENSSSCG00000036005
ENSSSCG00000004499	ATP5F1A			-0.337238								0.335127	0.364587	0.359898			ATP5F1A	ENSSSCG00000004499
ENSSSCG00000011297	ABHD5			-0.350522								0.34925	0.378747	0.374105			ABHD5	ENSSSCG00000011297
ENSSSCG00000008414	ERLEC1			-0.343466								0.338438	0.368697	0.365388			ERLEC1	ENSSSCG00000008414
ENSSSCG00000010438	ATAD1			-0.366538		-0.294338						0.365488	0.391398	0.38971			ATAD1	ENSSSCG00000010438
ENSSSCG00000032498	IDH3A			-0.365937								0.363534	0.393422	0.389799			IDH3A	ENSSSCG00000032498
ENSSSCG00000033295	EIF2S1												0.302049	0.292552			EIF2S1	ENSSSCG00000033295
ENSSSCG00000004169	HBS1L												0.296408				HBS1L	ENSSSCG00000004169
ENSSSCG00000022845	PJA2												0.301905	0.291044			PJA2	ENSSSCG00000022845
ENSSSCG00000014435	CSNK1A1												0.300843	0.290638			CSNK1A1	ENSSSCG00000014435
ENSSSCG00000011530	CRBN												0.294001				CRBN	ENSSSCG00000011530
ENSSSCG00000020964	SEC22B												0.315245	0.304386			SEC22B	ENSSSCG00000020964
ENSSSCG00000015558	SMG7												0.312845	0.302344			SMG7	ENSSSCG00000015558
ENSSSCG00000026018	MFSD1												0.3004	0.292249			MFSD1	ENSSSCG00000026018
ENSSSCG00000006054	ATP6V1C1												0.294834				ATP6V1C1	ENSSSCG00000006054
ENSSSCG00000004304	SLC35A1												0.306719	0.297999			SLC35A1	ENSSSCG00000004304
ENSSSCG00000016949	TRAPPC13												0.311714	0.302773			TRAPPC13	ENSSSCG00000016949
ENSSSCG00000021802	ABHD17B												0.317947	0.309687			ABHD17B	ENSSSCG00000021802
ENSSSCG00000001638	MRPS10												0.309386	0.301118			MRPS10	ENSSSCG00000001638
ENSSSCG00000014579	TMEM41B			-0.290908								0.291723	0.319411	0.312333			TMEM41B	ENSSSCG00000014579
ENSSSCG00000040286	CYLD			-0.305908								0.307497	0.336292	0.328649			CYLD	ENSSSCG00000040286
ENSSSCG00000008368	UGP2			-0.306113								0.308767	0.336025	0.32882			UGP2	ENSSSCG00000008368
ENSSSCG00000022222	MTX2			-0.306559								0.310271	0.335338	0.329026			MTX2	ENSSSCG00000022222
ENSSSCG00000004528	MBD2			-0.296003								0.300514	0.3246	0.318057			MBD2	ENSSSCG00000004528
ENSSSCG00000040920	PRKACB												0.292546				PRKACB	ENSSSCG00000040920
ENSSSCG00000033323	UBE2D1												0.293111				UBE2D1	ENSSSCG00000033323
ENSSSCG00000014338	HSPA9												0.300328	0.293305			HSPA9	ENSSSCG00000014338
ENSSSCG00000033149	DDX47												0.296647				DDX47	ENSSSCG00000033149
ENSSSCG00000006184	TERF1												0.299307	0.291275			TERF1	ENSSSCG00000006184
ENSSSCG00000021828	TAPT1												0.302524	0.294168			TAPT1	ENSSSCG00000021828
ENSSSCG00000040185	TFAM												0.304799	0.296162			TFAM	ENSSSCG00000040185
ENSSSCG00000036920	SELENOT												0.307163	0.298494			SELENOT	ENSSSCG00000036920
ENSSSCG00000006277	SPIDR												0.29454				SPIDR	ENSSSCG00000006277
ENSSSCG00000001554	SRPK1												0.299644	0.290621			SRPK1	ENSSSCG00000001554
ENSSSCG00000007732	SBDS												0.303002	0.294317			SBDS	ENSSSCG00000007732
ENSSSCG00000028646	MMADHC												0.31218	0.30361			MMADHC	ENSSSCG00000028646
ENSSSCG00000031664	SRP9			-0.3207								0.314139	0.350208	0.342914			SRP9	ENSSSCG00000031664
ENSSSCG00000004844	MTMR10			-0.299783								0.292777	0.328537	0.320839			MTMR10	ENSSSCG00000004844
ENSSSCG00000040317	SOD2			-0.296987									0.326955	0.318297			SOD2	ENSSSCG00000040317
ENSSSCG00000016872	HMGCS1			-0.305869								0.29853	0.335923	0.327566			HMGCS1	ENSSSCG00000016872
ENSSSCG00000017735	RHOT1			-0.307243								0.299589	0.337734	0.329106			RHOT1	ENSSSCG00000017735
ENSSSCG00000010874	ADSS2			-0.318353								0.31716	0.345028	0.340108			ADSS2	ENSSSCG00000010874
ENSSSCG00000006029	NUDCD1			-0.319847								0.317624	0.348387	0.342164			NUDCD1	ENSSSCG00000006029
ENSSSCG00000004374	QRSL1			-0.315239								0.311375	0.341295	0.336383			QRSL1	ENSSSCG00000004374
ENSSSCG00000016127	NDUFS1			-0.297123								0.291555	0.323847	0.317557			NDUFS1	ENSSSCG00000016127
ENSSSCG00000005112	WDR89			-0.310468								0.306256	0.337987	0.331856			WDR89	ENSSSCG00000005112
ENSSSCG00000034706	MFAP3												0.29258				MFAP3	ENSSSCG00000034706
ENSSSCG00000008624	LPIN1												0.293895				LPIN1	ENSSSCG00000008624
ENSSSCG00000008940	GRSF1												0.29149				GRSF1	ENSSSCG00000008940
ENSSSCG00000017042	UBLCP1												0.306229	0.301462			UBLCP1	ENSSSCG00000017042
ENSSSCG00000000870	ARL1												0.291831				ARL1	ENSSSCG00000000870
ENSSSCG00000001087	MRS2												0.302268	0.298473			MRS2	ENSSSCG00000001087
ENSSSCG00000035006	PIGW			-0.304691								0.300832	0.327991	0.3245			PIGW	ENSSSCG00000035006
ENSSSCG00000008181	TXNDC9												0.292512				TXNDC9	ENSSSCG00000008181
ENSSSCG00000004542	NARS1												0.305289	0.30289			NARS1	ENSSSCG00000004542
ENSSSCG00000035747	YIPF4												0.302144	0.298924			YIPF4	ENSSSCG00000035747
ENSSSCG00000013298	PDHX												0.29489	0.291486			PDHX	ENSSSCG00000013298
ENSSSCG00000014969	CEP57												0.296292	0.292571			CEP57	ENSSSCG00000014969
ENSSSCG00000011763	MRPL47												0.294094	0.290374			MRPL47	ENSSSCG00000011763
ENSSSCG00000010314	AP3M1												0.294023	0.290739			AP3M1	ENSSSCG00000010314
ENSSSCG00000027085	UQCRFS1												0.301536	0.298256			UQCRFS1	ENSSSCG00000027085
ENSSSCG00000004403	CDC40												0.30783	0.304506			CDC40	ENSSSCG00000004403
ENSSSCG00000025323	SF3B3												0.297224	0.292077			SF3B3	ENSSSCG00000025323
ENSSSCG00000005271	CARNMT1												0.295282				CARNMT1	ENSSSCG00000005271
ENSSSCG00000010200	CSGALNACT2			-0.296448								0.294025	0.323261	0.317212			CSGALNACT2	ENSSSCG00000010200
ENSSSCG00000006926	GTF2B			-0.292526								0.291191	0.319402	0.313262			GTF2B	ENSSSCG00000006926
ENSSSCG00000006065	ANKRD46												0.298473	0.292639			ANKRD46	ENSSSCG00000006065
ENSSSCG00000026622	EAF1												0.299214	0.293035			EAF1	ENSSSCG00000026622
ENSSSCG00000008518	SLC30A6												0.303548	0.297125			SLC30A6	ENSSSCG00000008518
ENSSSCG00000006237	SDCBP												0.299413	0.292971			SDCBP	ENSSSCG00000006237
ENSSSCG00000024748	THUMPD1												0.304341	0.29925			THUMPD1	ENSSSCG00000024748
ENSSSCG00000011864	UMPS												0.290797				UMPS	ENSSSCG00000011864
ENSSSCG00000015034	SDHD												0.295514				SDHD	ENSSSCG00000015034
ENSSSCG00000006048	DCAF13												0.301433	0.295994			DCAF13	ENSSSCG00000006048
ENSSSCG00000028655	RAB18												0.297452	0.293684			RAB18	ENSSSCG00000028655
ENSSSCG00000008540	PPP1CB											0.290914	0.311567	0.307633			PPP1CB	ENSSSCG00000008540
ENSSSCG00000015443	DLD												0.308139	0.303769			DLD	ENSSSCG00000015443
ENSSSCG00000000512	TBC1D15												0.309642	0.305465			TBC1D15	ENSSSCG00000000512
ENSSSCG00000010628	SHOC2												0.307752	0.303241			SHOC2	ENSSSCG00000010628
ENSSSCG00000038085	LEPROTL1												0.313376	0.308634			LEPROTL1	ENSSSCG00000038085

## Sheet: cim_matrix_cutoff_0.29
Gene stable ID	Gene name	C18.0	C20.1n.9	C18.1n.9	C16.0	C14.0	C16.1n.7	C20.2n.6	C16.1n.10	C18.3n.3	C20.3n.3	C20.3n.6	C20.4n.6	C18.2n.6
ENSSSCG00000006521	FAM189B	0.205946	0.190262	0.281955	0.225337	0.215138	0.150409	-0.147766	-0.146825	-0.171371	-0.217367	-0.286115	-0.29993	-0.299925
ENSSSCG00000017761	UNC119	0.195246	0.18276	0.274383	0.220086	0.212309	0.152241	-0.145768	-0.141196	-0.165418	-0.21164	-0.277951	-0.291379	-0.291658
ENSSSCG00000007165	MRPS26	0.185356	0.180341	0.278652	0.225268	0.223186	0.169196	-0.152146	-0.138229	-0.163684	-0.214924	-0.280917	-0.294763	-0.295679
ENSSSCG00000037898	CXXC5	0.203749	0.176123	0.284243	0.232452	0.215272	0.157882	-0.166256	-0.165062	-0.189709	-0.224725	-0.291162	-0.30024	-0.301952
ENSSSCG00000007139	ADRA1D	0.198383	0.170804	0.288276	0.238377	0.221939	0.170036	-0.176314	-0.169979	-0.19541	-0.229677	-0.295415	-0.303204	-0.305826
ENSSSCG00000040607	MAF	0.170092	0.156766	0.279548	0.23412	0.228329	0.190002	-0.177827	-0.155662	-0.181804	-0.222626	-0.284082	-0.292068	-0.295679
ENSSSCG00000016367	RNPEPL1	0.168812	0.16128	0.277356	0.230346	0.22808	0.187686	-0.169901	-0.146923	-0.173	-0.21861	-0.280589	-0.290503	-0.293464
ENSSSCG00000030358	SARM1	0.170013	0.150362	0.277649	0.234333	0.22456	0.188271	-0.182854	-0.162648	-0.188396	-0.223407	-0.283548	-0.289451	-0.29361
ENSSSCG00000028814	SOD3	0.194975	0.171138	0.314219	0.264874	0.252612	0.21018	-0.206206	-0.185195	-0.214162	-0.252864	-0.321181	-0.327795	-0.332384
ENSSSCG00000003439	DHRS3	0.194032	0.171455	0.315749	0.266335	0.255021	0.213305	-0.207522	-0.185005	-0.214245	-0.253992	-0.32249	-0.329254	-0.333931
ENSSSCG00000036988	PSMG4	0.175441	0.191426	0.300247	0.243667	0.256626	0.208765	-0.163695	-0.130029	-0.15924	-0.228789	-0.298582	-0.316328	-0.317747
ENSSSCG00000017539	HOXB6	0.155929	0.182919	0.288945	0.234916	0.255614	0.214942	-0.157136	-0.11477	-0.143835	-0.218599	-0.285108	-0.303771	-0.30534
ENSSSCG00000034841	RGS19	0.161192	0.193292	0.279241	0.221468	0.244244	0.194238	-0.134584	-0.098977	-0.126679	-0.206408	-0.273919	-0.296047	-0.295725
ENSSSCG00000005713	PLPP7	0.208378	0.209501	0.32858	0.26668	0.269417	0.210874	-0.181514	-0.157616	-0.188331	-0.253031	-0.329958	-0.346796	-0.348267
ENSSSCG00000034820	MAFA	0.184675	0.185835	0.306655	0.252141	0.255615	0.208622	-0.179004	-0.150693	-0.179865	-0.238402	-0.308176	-0.322066	-0.324535
ENSSSCG00000039797	APCDD1	0.166462	0.164466	0.317894	0.270855	0.274666	0.246864	-0.214011	-0.169973	-0.201414	-0.254267	-0.320843	-0.329376	-0.335108
ENSSSCG00000003366	CHD5	0.150318	0.15363	0.312263	0.268712	0.276828	0.257719	-0.217319	-0.165053	-0.196747	-0.250766	-0.314337	-0.322046	-0.328597
ENSSSCG00000029241	ASB10	0.165905	0.163318	0.301671	0.254599	0.257102	0.224772	-0.195996	-0.15918	-0.188593	-0.239704	-0.304412	-0.313779	-0.318395
ENSSSCG00000003421	FBXO6	0.155935	0.159848	0.301645	0.255729	0.263075	0.235905	-0.198465	-0.154403	-0.184487	-0.23944	-0.303207	-0.312942	-0.31798
ENSSSCG00000008664	LRATD1	0.149739	0.167548	0.307861	0.259499	0.276272	0.25028	-0.196169	-0.142973	-0.174507	-0.2411	-0.306637	-0.319592	-0.324303
ENSSSCG00000031174	FBP1	0.144144	0.157311	0.297577	0.252395	0.266182	0.243178	-0.194812	-0.143756	-0.174165	-0.234791	-0.297308	-0.308309	-0.313368
ENSSSCG00000014811	INPPL1	0.146032	0.157956	0.288774	0.243149	0.255471	0.228668	-0.183912	-0.138279	-0.167452	-0.22674	-0.288539	-0.300088	-0.304393
ENSSSCG00000012376	GDPD2	0.129923	0.157527	0.277456	0.231661	0.254288	0.230086	-0.168632	-0.115547	-0.144515	-0.213883	-0.273921	-0.288663	-0.292226
ENSSSCG00000017515	TBKBP1	0.148822	0.141661	0.322645	0.283399	0.28587	0.275547	-0.243041	-0.186968	-0.219782	-0.264826	-0.32731	-0.330356	-0.339005
ENSSSCG00000027127	MAP2K2	0.118502	0.118204	0.290071	0.257855	0.265163	0.265377	-0.226701	-0.165842	-0.196282	-0.239241	-0.293307	-0.295274	-0.304114
ENSSSCG00000017548	NGFR	0.139657	0.11956	0.281161	0.248287	0.24109	0.229933	-0.217668	-0.177381	-0.205116	-0.233935	-0.288039	-0.287765	-0.295674
ENSSSCG00000036437	NOG	0.226507	0.150621	0.300327	0.257589	0.209872	0.159507	-0.217676	-0.231649	-0.25594	-0.253335	-0.317707	-0.313179	-0.318771
ENSSSCG00000032428	ARSA	0.217148	0.143803	0.282571	0.241661	0.195225	0.145467	-0.203018	-0.218977	-0.241577	-0.238183	-0.299249	-0.295078	-0.300094
ENSSSCG00000028052	OBSL1	0.207675	0.126707	0.29207	0.25716	0.20746	0.1713	-0.232367	-0.239541	-0.263631	-0.25217	-0.310896	-0.301601	-0.30924
ENSSSCG00000017789	ABHD15	0.173033	0.121167	0.277443	0.243976	0.214205	0.188645	-0.216286	-0.203797	-0.228553	-0.23529	-0.290408	-0.285686	-0.292974
ENSSSCG00000025503	ADGRG5	0.171049	0.118077	0.276713	0.244267	0.213946	0.19016	-0.218648	-0.20548	-0.230219	-0.235522	-0.28996	-0.284528	-0.292103
ENSSSCG00000008695	MFSD10	0.211483	0.159038	0.275717	0.229482	0.195912	0.139859	-0.17672	-0.188621	-0.211174	-0.224913	-0.287756	-0.290267	-0.293137
ENSSSCG00000029796	KBTBD11	0.202574	0.149966	0.283872	0.240896	0.208499	0.162122	-0.195424	-0.198162	-0.222195	-0.234571	-0.29636	-0.296544	-0.301064
ENSSSCG00000008040	TSC2	0.283369	0.212732	0.31856	0.255416	0.207095	0.11581	-0.176865	-0.21626	-0.240063	-0.254693	-0.333666	-0.340494	-0.340484
ENSSSCG00000011582	CAND2	0.255094	0.203937	0.316714	0.25645	0.222396	0.144748	-0.180573	-0.200047	-0.225558	-0.251897	-0.328203	-0.336565	-0.337502
ENSSSCG00000038786	FBXL22	0.237945	0.1877	0.278065	0.222255	0.187881	0.110915	-0.150724	-0.17732	-0.198866	-0.219994	-0.288965	-0.29711	-0.296929
ENSSSCG00000005762	KCNT1	0.222434	0.178499	0.284046	0.231475	0.202676	0.137225	-0.166037	-0.179275	-0.202528	-0.226633	-0.294087	-0.301056	-0.302404
ENSSSCG00000013639	SLC44A2	0.269763	0.225657	0.30771	0.239905	0.208344	0.113413	-0.147303	-0.178613	-0.202415	-0.237374	-0.31705	-0.331291	-0.329118
ENSSSCG00000027812	IQSEC1	0.252946	0.224648	0.314045	0.246721	0.226686	0.140526	-0.153517	-0.168806	-0.194666	-0.240876	-0.320459	-0.336558	-0.33506
ENSSSCG00000013928	GDF1	0.258586	0.215801	0.2817	0.216532	0.185155	0.0901086	-0.126049	-0.162248	-0.183381	-0.215538	-0.290477	-0.304888	-0.301844
ENSSSCG00000039535	CAMK2B	0.245105	0.209538	0.27708	0.213887	0.187817	0.0989185	-0.125738	-0.154528	-0.175952	-0.211585	-0.284511	-0.299197	-0.296542
ENSSSCG00000035791	SIX5	0.249008	0.225847	0.346021	0.279114	0.264525	0.189618	-0.189503	-0.186769	-0.216986	-0.269185	-0.352094	-0.366975	-0.367816
ENSSSCG00000017356	FAM171A2	0.255246	0.239002	0.340448	0.268966	0.25773	0.173312	-0.168824	-0.171222	-0.200592	-0.25985	-0.344699	-0.363568	-0.362528
ENSSSCG00000022693	LBX1	0.262776	0.228532	0.36994	0.302764	0.281661	0.208155	-0.216817	-0.213489	-0.245733	-0.292363	-0.378629	-0.390583	-0.392897
ENSSSCG00000007391	MATN4	0.22552	0.213454	0.307901	0.244157	0.236064	0.162822	-0.154983	-0.153427	-0.180328	-0.235215	-0.311304	-0.32827	-0.327647
ENSSSCG00000037671	PACS2	0.210377	0.206036	0.304665	0.243319	0.241071	0.175517	-0.157387	-0.146682	-0.174146	-0.232725	-0.306684	-0.323687	-0.323693
ENSSSCG00000004002	RPS5	0.21504	0.208386	0.285397	0.222765	0.217517	0.143065	-0.132537	-0.133951	-0.158692	-0.214818	-0.287386	-0.305831	-0.304085
ENSSSCG00000012985	LTBP3	0.203077	0.212445	0.275063	0.210778	0.215744	0.140817	-0.11392	-0.109901	-0.134356	-0.201758	-0.273588	-0.296063	-0.293145
ENSSSCG00000032787	ALAD	0.205049	0.221766	0.280888	0.213612	0.223262	0.145654	-0.110504	-0.103695	-0.128968	-0.20374	-0.277856	-0.302854	-0.299363
ENSSSCG00000001062	DTNBP1	0.266639	0.263157	0.344023	0.2645	0.260308	0.162881	-0.147224	-0.152651	-0.182207	-0.255404	-0.345217	-0.370443	-0.367007
ENSSSCG00000039198	PCGF2	0.242116	0.236994	0.308903	0.237265	0.232045	0.143261	-0.131787	-0.138666	-0.165016	-0.22949	-0.310347	-0.332816	-0.329642
ENSSSCG00000007530	PPP1R3D	0.207664	0.227734	0.296257	0.227368	0.239787	0.163688	-0.122318	-0.109442	-0.1366	-0.215939	-0.292746	-0.318324	-0.315351
ENSSSCG00000000759	WNT5B	0.209314	0.240487	0.298414	0.225281	0.244486	0.163247	-0.110598	-0.0957475	-0.123372	-0.213132	-0.292441	-0.322046	-0.31785
ENSSSCG00000030597	HAPLN3	0.171861	0.216377	0.286026	0.220654	0.250521	0.189247	-0.117903	-0.0834693	-0.111791	-0.205223	-0.277813	-0.305813	-0.30346
ENSSSCG00000004255	VGLL2	0.193123	0.261881	0.314165	0.234197	0.278786	0.199948	-0.102566	-0.0638436	-0.0952273	-0.216511	-0.300619	-0.339117	-0.333891
ENSSSCG00000008013	IGFALS	0.173732	0.249123	0.309027	0.233204	0.283222	0.215242	-0.108174	-0.0587761	-0.0906742	-0.2137	-0.29441	-0.331891	-0.327747
ENSSSCG00000003157	LIN7B	0.190212	0.250499	0.286869	0.210032	0.248013	0.166162	-0.0827267	-0.0562903	-0.0841731	-0.195437	-0.274687	-0.311608	-0.305538
ENSSSCG00000015617	G0S2	0.174513	0.211501	0.340806	0.2785	0.306885	0.264185	-0.188808	-0.132168	-0.167062	-0.257995	-0.335385	-0.357404	-0.35976
ENSSSCG00000010647	ADRB1	0.143865	0.18169	0.315555	0.262612	0.292622	0.265529	-0.18834	-0.124429	-0.157736	-0.241616	-0.310211	-0.328473	-0.332272
ENSSSCG00000012968	CCDC85B	0.116671	0.176625	0.286172	0.23414	0.278258	0.254033	-0.155299	-0.0843096	-0.115868	-0.212177	-0.275996	-0.298863	-0.301092
ENSSSCG00000031851	CBR2	0.123782	0.219556	0.309844	0.243949	0.310831	0.273984	-0.135535	-0.0515868	-0.0866623	-0.21808	-0.292043	-0.327061	-0.326422
ENSSSCG00000015271	PRELP	0.287214	0.24512	0.284824	0.209884	0.176638	0.0598444	-0.100542	-0.152673	-0.172748	-0.211424	-0.292758	-0.312634	-0.306517
ENSSSCG00000024661	ZNF524	0.265805	0.238089	0.269733	0.196745	0.173235	0.0625248	-0.0875325	-0.13094	-0.150574	-0.196854	-0.274714	-0.296587	-0.29018
ENSSSCG00000012838	TSPAN4	0.266895	0.239499	0.287585	0.214585	0.19227	0.0863025	-0.107259	-0.14307	-0.164905	-0.212899	-0.292854	-0.313787	-0.308589
ENSSSCG00000007687	LRWD1	0.262103	0.235134	0.285143	0.213546	0.191759	0.0885937	-0.108634	-0.142563	-0.164346	-0.211606	-0.290391	-0.310733	-0.305843
ENSSSCG00000009029	ARHGAP10	0.255279	0.24234	0.274987	0.200687	0.187459	0.0806567	-0.0873931	-0.119304	-0.140512	-0.198295	-0.27708	-0.301725	-0.295311
ENSSSCG00000009751	FZD10	0.260626	0.25171	0.276624	0.199212	0.188084	0.0759667	-0.0794449	-0.113149	-0.13439	-0.196951	-0.277718	-0.304665	-0.297337
ENSSSCG00000002642	CDH15	0.250466	0.250148	0.275224	0.198288	0.193221	0.0851139	-0.0780841	-0.104682	-0.126484	-0.194635	-0.274648	-0.302755	-0.295537
ENSSSCG00000029145	POMGNT1	0.254562	0.257876	0.265972	0.186195	0.182429	0.0666536	-0.0589099	-0.0916121	-0.11213	-0.18372	-0.264281	-0.295083	-0.286301
ENSSSCG00000040401	EEF1A2	0.285963	0.273713	0.272061	0.187142	0.171495	0.0393904	-0.0526711	-0.104552	-0.123834	-0.188133	-0.273126	-0.304053	-0.293871
ENSSSCG00000014625	TRIM3	0.286817	0.284271	0.281595	0.193362	0.184165	0.0504855	-0.0520836	-0.0983636	-0.119047	-0.192856	-0.28069	-0.314485	-0.303886
ENSSSCG00000031474	PTK6	0.29338	0.290821	0.250304	0.159059	0.147368	-0.00149996	-0.00846963	-0.0731442	-0.0895504	-0.162528	-0.248547	-0.285794	-0.272058
ENSSSCG00000038203	EDF1	0.280548	0.30293	0.265698	0.170749	0.176385	0.032335	-0.0110749	-0.0563612	-0.0759914	-0.169808	-0.25908	-0.301481	-0.287676
ENSSSCG00000003143	MAMSTR	0.322627	0.276614	0.267698	0.181738	0.141969	-0.00651073	-0.0495292	-0.131871	-0.147875	-0.188914	-0.275192	-0.301647	-0.290639
ENSSSCG00000003183	RRAS	0.297223	0.269085	0.273168	0.189855	0.16357	0.0294778	-0.0608917	-0.121992	-0.140437	-0.192814	-0.277486	-0.304946	-0.295294
ENSSSCG00000007806	RABEP2	0.244599	0.268205	0.26117	0.17777	0.186998	0.0692078	-0.0400055	-0.0651883	-0.086123	-0.173587	-0.255133	-0.291443	-0.281224
ENSSSCG00000007800	SEPTIN1	0.24525	0.278181	0.265804	0.179158	0.194323	0.0736981	-0.0342387	-0.0560176	-0.0777369	-0.173999	-0.25778	-0.297133	-0.286186
ENSSSCG00000008572	GAREM2	0.214007	0.274961	0.269624	0.18412	0.219388	0.113056	-0.0378884	-0.0337969	-0.0583045	-0.173724	-0.25629	-0.299186	-0.289032
ENSSSCG00000028530	TMEM52	0.304469	0.217716	0.278678	0.21285	0.150386	0.0363297	-0.126962	-0.200468	-0.217762	-0.21944	-0.295936	-0.303981	-0.300275
ENSSSCG00000032407	LRFN1	0.29924	0.210985	0.257201	0.193081	0.128835	0.0126043	-0.108392	-0.188844	-0.203663	-0.201499	-0.274463	-0.282506	-0.27791
ENSSSCG00000017338	PLCD3	0.29047	0.227047	0.255968	0.186384	0.138028	0.0181348	-0.0873668	-0.158574	-0.174312	-0.192569	-0.267923	-0.283029	-0.276643
ENSSSCG00000017190	EXOC7	0.304896	0.211348	0.234634	0.169816	0.100456	-0.0252933	-0.082037	-0.177266	-0.18882	-0.181507	-0.252431	-0.2613	-0.254909
ENSSSCG00000036796	VWA7	0.286085	0.30602	0.175255	0.0769311	0.0750463	-0.101374	0.0989032	0.0082276	0.000331757	-0.0862559	-0.167066	-0.216051	-0.19496
ENSSSCG00000013511	HDGFL2	0.272677	0.297521	0.154546	0.0585358	0.0595511	-0.114999	0.115739	0.0246182	0.0185189	-0.0683975	-0.145173	-0.194778	-0.173086
ENSSSCG00000024676	SRPK3	0.277914	0.30825	0.234809	0.137262	0.146104	-0.00904133	0.0319995	-0.0244469	-0.0405227	-0.138846	-0.225823	-0.272672	-0.255939
ENSSSCG00000028723	CCDC102A	0.246705	0.294567	0.218661	0.12527	0.146561	0.00356318	0.0401152	-0.0015419	-0.0176258	-0.124354	-0.20626	-0.254414	-0.238077
ENSSSCG00000012607	TMEM255A	0.102064	0.075336	0.286423	0.268553	0.260882	0.283626	-0.268784	-0.204298	-0.234458	-0.250225	-0.295882	-0.285779	-0.299059
ENSSSCG00000021557	SULT1A3	0.108348	0.0887409	0.302077	0.280098	0.277201	0.297127	-0.273004	-0.203886	-0.235873	-0.26033	-0.310129	-0.302596	-0.315593
ENSSSCG00000006245	SDR16C5	0.12933	0.0965317	0.315135	0.290895	0.278901	0.291942	-0.282675	-0.22274	-0.254964	-0.272659	-0.325844	-0.316788	-0.329841
ENSSSCG00000027404	UNC93A	0.132541	0.0884133	0.332807	0.311767	0.29364	0.314463	-0.313343	-0.249281	-0.28328	-0.292661	-0.34633	-0.332694	-0.347962
ENSSSCG00000040464	LEP	0.127983	0.102642	0.347579	0.322114	0.31679	0.338253	-0.314	-0.236995	-0.273561	-0.29987	-0.357373	-0.348368	-0.363249
ENSSSCG00000003894	CYP4B1	0.102221	0.0855586	0.312332	0.291684	0.291749	0.318571	-0.287897	-0.209795	-0.243462	-0.270035	-0.320116	-0.311718	-0.325875
ENSSSCG00000006729	TENT5C	0.0964356	0.0861245	0.303822	0.282755	0.28669	0.312726	-0.276318	-0.197453	-0.230505	-0.261042	-0.310164	-0.303477	-0.31695
ENSSSCG00000017420	CNP	0.0741451	0.0735914	0.301727	0.284803	0.296519	0.335389	-0.284858	-0.191586	-0.225763	-0.260471	-0.306448	-0.299066	-0.313843
ENSSSCG00000005272	NMRK1	0.0548053	0.076327	0.272859	0.254238	0.279379	0.31514	-0.244692	-0.148912	-0.181001	-0.229685	-0.272563	-0.271225	-0.283589
ENSSSCG00000013056	LGALS12	0.0585753	0.0837815	0.273949	0.252847	0.279983	0.31163	-0.238047	-0.143409	-0.175535	-0.228342	-0.272759	-0.273344	-0.284967
ENSSSCG00000036236	ELOVL6	0.0895428	0.110592	0.282317	0.252428	0.274845	0.286572	-0.221956	-0.143139	-0.174625	-0.230428	-0.281412	-0.285849	-0.295061
ENSSSCG00000010529	SFRP5	0.117542	0.0968471	0.366159	0.343115	0.34268	0.376401	-0.341114	-0.248357	-0.287915	-0.317572	-0.375602	-0.364917	-0.381899
ENSSSCG00000017498	PPP1R1B	0.0806952	0.0734946	0.333218	0.31715	0.326157	0.372708	-0.323269	-0.220718	-0.258358	-0.290549	-0.339925	-0.329253	-0.34642
ENSSSCG00000001844	PLIN1	0.0984124	0.0572532	0.332028	0.321434	0.308039	0.354183	-0.342927	-0.257837	-0.293564	-0.298771	-0.345779	-0.32674	-0.345487
ENSSSCG00000031228	OPRL1	0.0451313	0.0628708	0.333072	0.320536	0.347891	0.412113	-0.330016	-0.20133	-0.241403	-0.288861	-0.335181	-0.326437	-0.344916
ENSSSCG00000017159	TBC1D16	0.0431949	0.0180977	0.249631	0.250041	0.246223	0.302693	-0.281745	-0.197907	-0.226494	-0.22953	-0.259486	-0.24135	-0.258295
ENSSSCG00000039103	ADIPOQ	0.0295633	0.00798255	0.236473	0.239937	0.238649	0.300157	-0.275671	-0.188921	-0.21664	-0.219225	-0.245623	-0.227047	-0.244145
ENSSSCG00000026710	CARHSP1	0.00498126	-0.0179437	0.213273	0.224851	0.223451	0.297356	-0.274095	-0.183229	-0.209253	-0.204176	-0.222868	-0.200785	-0.219032
ENSSSCG00000034627	PAX7	0.0198738	0.0392393	0.261145	0.254687	0.280822	0.341118	-0.267938	-0.156586	-0.188938	-0.227955	-0.261998	-0.254092	-0.269743
ENSSSCG00000007864	GPRC5B	-0.0104483	0.0148132	0.202323	0.202543	0.231315	0.294121	-0.22157	-0.117669	-0.144317	-0.178601	-0.201391	-0.19392	-0.207859
ENSSSCG00000000591	PIK3C2G	0.197004	0.10345	0.3189	0.292517	0.23768	0.223649	-0.289112	-0.279691	-0.307391	-0.284355	-0.341386	-0.323786	-0.336049
ENSSSCG00000003590	PTPRU	0.203316	0.135214	0.358279	0.322206	0.284819	0.268071	-0.300573	-0.272346	-0.30532	-0.309012	-0.375805	-0.365487	-0.377296
ENSSSCG00000002557	NUDT14	0.160836	0.0618744	0.308731	0.296063	0.240432	0.253732	-0.31912	-0.293244	-0.321382	-0.285626	-0.333155	-0.307511	-0.32367
ENSSSCG00000036932	WNT6	0.169793	0.0839966	0.315427	0.295481	0.247544	0.250583	-0.30318	-0.277338	-0.306191	-0.284464	-0.336837	-0.317007	-0.331241
ENSSSCG00000029509	KIF22	0.140348	0.0839242	0.275951	0.254967	0.22515	0.226624	-0.252159	-0.221202	-0.247333	-0.243391	-0.290761	-0.278341	-0.289704
ENSSSCG00000002866	CEBPA	0.121824	0.0911747	0.276984	0.253554	0.241189	0.246999	-0.242434	-0.195062	-0.222921	-0.238461	-0.286585	-0.279542	-0.290289
ENSSSCG00000032561	PDCD1LG2	0.135798	-0.0277279	0.263211	0.279564	0.183786	0.228513	-0.363498	-0.354822	-0.376889	-0.275228	-0.30164	-0.251972	-0.274464
ENSSSCG00000002257	MCTP2	0.150445	0.0294157	0.23992	0.23641	0.163953	0.172343	-0.27295	-0.276308	-0.295759	-0.2335	-0.268021	-0.237575	-0.252029
ENSSSCG00000021059	ADORA1	0.0404141	0.13284	0.259591	0.221539	0.290528	0.304349	-0.162525	-0.0513356	-0.0842752	-0.192721	-0.243648	-0.26519	-0.270494
ENSSSCG00000021818	ENOX1	-0.0379433	0.0769526	0.185832	0.16462	0.249648	0.292108	-0.127268	0.00192703	-0.0263088	-0.134313	-0.165371	-0.185037	-0.191122
ENSSSCG00000017938	YBX2	-0.00214788	0.0739276	0.222112	0.202909	0.263285	0.305162	-0.178949	-0.0619122	-0.0919043	-0.174703	-0.21011	-0.220511	-0.229527
ENSSSCG00000015320	CALCR	-0.0517871	0.0415526	0.175635	0.166085	0.238491	0.297353	-0.153461	-0.0243596	-0.0514794	-0.136729	-0.160105	-0.170353	-0.179556
ENSSSCG00000005257	TRPM3	-0.025179	0.0491199	0.193387	0.181779	0.241306	0.292764	-0.169772	-0.0521834	-0.0796949	-0.154377	-0.181764	-0.189193	-0.198807
ENSSSCG00000014047	FGFR4	-0.0351035	0.0490199	0.184357	0.172536	0.238385	0.29072	-0.157732	-0.0364678	-0.0635984	-0.144498	-0.17062	-0.180218	-0.189199
ENSSSCG00000016894	ARL15	-0.0781977	-0.100724	0.148406	0.186121	0.18821	0.306412	-0.279299	-0.167352	-0.189484	-0.163838	-0.158704	-0.125517	-0.148161
ENSSSCG00000009535	EFNB2	-0.0825479	0.0194576	0.149311	0.146493	0.225261	0.296274	-0.142919	-0.00556654	-0.0311673	-0.116283	-0.132099	-0.141371	-0.151099
ENSSSCG00000021638	NEU3	-0.0688212	-0.00246872	0.16966	0.174785	0.231779	0.313121	-0.194011	-0.0620877	-0.0886501	-0.145933	-0.160441	-0.158477	-0.172069
ENSSSCG00000031771	TSHR	-0.0613385	0.015479	0.169153	0.16822	0.230942	0.301972	-0.174067	-0.0450716	-0.0714497	-0.13956	-0.157402	-0.16054	-0.172115
ENSSSCG00000021651	SCN2B	-0.129852	-0.0632195	0.102424	0.126223	0.184566	0.292112	-0.17455	-0.036188	-0.0574215	-0.0982681	-0.0932968	-0.0845669	-0.0998827
ENSSSCG00000013350	DBX1	-0.194567	-0.0696939	0.0522098	0.0768044	0.173346	0.291763	-0.112949	0.0523196	0.0326253	-0.0441339	-0.030775	-0.0335537	-0.0460405
ENSSSCG00000038579	DKKL1	0.11637	0.0100238	-0.139865	-0.146702	-0.230484	-0.323236	0.160356	0.00590155	0.0321568	0.113801	0.122378	0.127395	0.139755
ENSSSCG00000001826	CFAP100	0.105176	0.00290085	-0.164444	-0.169529	-0.251354	-0.344873	0.183027	0.0248456	0.0535195	0.135409	0.1481	0.152094	0.165511
ENSSSCG00000000046	CYP2D6	-0.201294	0.00956297	-0.126805	-0.133591	0.00520826	0.0363153	0.190571	0.293093	0.293433	0.153127	0.171041	0.126979	0.136743
ENSSSCG00000007345	RALGAPB	-0.248613	-0.303097	-0.146298	-0.0481597	-0.0689063	0.101519	-0.135372	-0.0604786	-0.0534381	0.0546925	0.130803	0.186731	0.163921
ENSSSCG00000013249	CKAP5	-0.271889	-0.309408	-0.203951	-0.105206	-0.117078	0.0461787	-0.0707926	-0.00513216	0.00754744	0.109015	0.192859	0.24324	0.224048
ENSSSCG00000017799	CPD	-0.277678	-0.297684	-0.182298	-0.0869579	-0.0862779	0.0813131	-0.0822827	6.08144e-06	0.00922188	0.0946809	0.17447	0.221384	0.201775
ENSSSCG00000028227	RPN2	-0.280831	-0.296653	-0.206825	-0.112471	-0.110458	0.0500267	-0.0515624	0.0221312	0.0341685	0.11817	0.200375	0.244701	0.227066
ENSSSCG00000011183	ATP2C1	-0.290046	-0.285415	-0.197793	-0.10701	-0.091122	0.0711342	-0.0481387	0.0390037	0.0489167	0.115813	0.195443	0.23504	0.217885
ENSSSCG00000027230	SLC35G1	-0.204726	-0.294785	-0.235905	-0.142827	-0.194655	-0.0728903	-0.0260215	-0.0255058	-0.00403623	0.133326	0.215622	0.269263	0.254428
ENSSSCG00000040595	BRAP	-0.214469	-0.291002	-0.26897	-0.178038	-0.222764	-0.109493	0.0189186	0.0126164	0.0374097	0.166833	0.252151	0.300604	0.288662
ENSSSCG00000000510	TMEM19	-0.24369	-0.310482	-0.276711	-0.179447	-0.216148	-0.0864093	0.0101742	0.0199143	0.0439386	0.170967	0.261449	0.311523	0.297923
ENSSSCG00000010690	SEC23IP	-0.227802	-0.316496	-0.226527	-0.125913	-0.174327	-0.0320012	-0.0585032	-0.039333	-0.0202623	0.119825	0.205732	0.263949	0.245934
ENSSSCG00000015695	RAB3GAP1	-0.249025	-0.33051	-0.263906	-0.159561	-0.20401	-0.0599708	-0.0270359	-0.0107858	0.011722	0.152104	0.244963	0.30207	0.285296
ENSSSCG00000003591	PUM1	-0.239867	-0.312247	-0.252963	-0.154484	-0.193482	-0.0568386	-0.0205566	-0.00323928	0.0181312	0.147794	0.236045	0.289013	0.273423
ENSSSCG00000031360	ADO	-0.214931	-0.304162	-0.186768	-0.0892699	-0.136693	0.0085109	-0.093488	-0.0640049	-0.049267	0.0860461	0.165331	0.224092	0.20443
ENSSSCG00000012411	PHKA1	-0.249444	-0.313583	-0.203653	-0.10346	-0.13356	0.0230562	-0.0791661	-0.0318563	-0.0173935	0.103443	0.187239	0.242639	0.223082
ENSSSCG00000004634	AP4E1	-0.234999	-0.293013	-0.19352	-0.0999864	-0.126969	0.0190596	-0.0698674	-0.0256284	-0.0118547	0.0999376	0.178628	0.229864	0.211827
ENSSSCG00000002740	AP1G1	-0.246559	-0.292038	-0.206433	-0.113578	-0.132674	0.0131598	-0.0517605	-0.00414533	0.0103463	0.114082	0.194298	0.242458	0.225459
ENSSSCG00000024618	FBXO28	-0.290191	-0.306495	-0.282752	-0.187054	-0.189176	-0.0455161	0.0286454	0.0730756	0.0942057	0.18565	0.277598	0.318515	0.305583
ENSSSCG00000033971	ZNF407	-0.308125	-0.316061	-0.280392	-0.18143	-0.176729	-0.0216561	0.017565	0.0755377	0.0952404	0.182591	0.276569	0.318151	0.303915
ENSSSCG00000028475	KPNA1	-0.302174	-0.30185	-0.260695	-0.16601	-0.155561	-0.00221349	0.00951727	0.0743878	0.0917078	0.16914	0.258435	0.297399	0.283223
ENSSSCG00000023266	FOXJ3	-0.280599	-0.316466	-0.251769	-0.151892	-0.164927	-0.0108557	-0.0208477	0.0284533	0.046666	0.151628	0.241853	0.289941	0.273605
ENSSSCG00000028949	NUP35	-0.29833	-0.319365	-0.265622	-0.16515	-0.168414	-0.010935	-0.00513843	0.0512887	0.0699634	0.166101	0.25883	0.30415	0.288474
ENSSSCG00000010548	CHUK	-0.258505	-0.290701	-0.237296	-0.145707	-0.157525	-0.0176487	-0.0118967	0.0312148	0.0486459	0.144949	0.228464	0.272094	0.257545
ENSSSCG00000028679	PLEKHB2	-0.263369	-0.292313	-0.233805	-0.141589	-0.150779	-0.00729437	-0.0171643	0.0311069	0.0477672	0.141886	0.225491	0.26916	0.254146
ENSSSCG00000010248	KIFBP	-0.27105	-0.296535	-0.230497	-0.136782	-0.142985	0.00617518	-0.024776	0.0303284	0.0460913	0.138413	0.222676	0.266835	0.251073
ENSSSCG00000009766	ATP6V0A2	-0.259549	-0.295065	-0.22931	-0.136044	-0.149314	-0.00469919	-0.0261834	0.0206411	0.0370966	0.136039	0.219541	0.265088	0.24945
ENSSSCG00000008619	DDX1	-0.266676	-0.299776	-0.231554	-0.136766	-0.148077	0.00042396	-0.027848	0.0227327	0.0390445	0.13739	0.222181	0.268085	0.252074
ENSSSCG00000015557	NMNAT2	-0.388373	-0.314759	-0.314258	-0.216724	-0.157203	0.0166513	0.0708913	0.176954	0.194754	0.227287	0.327151	0.353218	0.341326
ENSSSCG00000010198	BMS1	-0.307885	-0.269111	-0.271736	-0.188391	-0.154582	-0.0160091	0.0607142	0.130894	0.148345	0.193215	0.278101	0.303988	0.294171
ENSSSCG00000011978	CPOX	-0.29285	-0.259733	-0.235454	-0.154315	-0.12305	0.0176795	0.0261735	0.102829	0.116624	0.161112	0.240173	0.267729	0.256223
ENSSSCG00000022760	HNRNPK	-0.301915	-0.257059	-0.248566	-0.168681	-0.130246	0.00859204	0.0460868	0.124359	0.139045	0.175708	0.255935	0.280205	0.269948
ENSSSCG00000005208	RIC1	-0.280856	-0.280221	-0.256913	-0.169399	-0.160378	-0.0226739	0.0265532	0.0801923	0.0981217	0.170783	0.255205	0.290273	0.278251
ENSSSCG00000021184	OSGIN2	-0.293846	-0.274483	-0.259671	-0.174183	-0.152737	-0.0133768	0.0382476	0.101915	0.119054	0.177705	0.261837	0.292661	0.281409
ENSSSCG00000026806	DHX9	-0.314122	-0.294532	-0.249455	-0.156965	-0.132994	0.0254639	0.00625642	0.0870483	0.101856	0.163638	0.250912	0.286235	0.271931
ENSSSCG00000010849	WDR26	-0.300559	-0.290632	-0.25392	-0.162843	-0.146239	0.0040915	0.0140181	0.0827382	0.0990463	0.167094	0.253688	0.289479	0.276006
ENSSSCG00000000466	XPOT	-0.301467	-0.282784	-0.247589	-0.158998	-0.136567	0.012929	0.0155772	0.0893311	0.104575	0.16453	0.249139	0.282503	0.26939
ENSSSCG00000015796	PDLIM3	-0.294634	-0.215536	-0.150552	-0.0821318	-0.0173565	0.133229	-0.023945	0.101067	0.102923	0.100811	0.163584	0.181465	0.168233
ENSSSCG00000015840	WRN	-0.296515	-0.25436	-0.192754	-0.112329	-0.0725959	0.081019	-0.0178181	0.0823214	0.0903245	0.124547	0.198454	0.226574	0.212363
ENSSSCG00000013405	EIF4G2	-0.304656	-0.278978	-0.215687	-0.127559	-0.0986133	0.0607649	-0.0174624	0.0741568	0.0850443	0.137202	0.218012	0.251798	0.236638
ENSSSCG00000009509	IPO5	-0.305388	-0.271505	-0.20557	-0.119704	-0.0850504	0.0747961	-0.0208464	0.0773413	0.0867111	0.130976	0.209477	0.24126	0.226132
ENSSSCG00000038913	HERC4	-0.292657	-0.262635	-0.212691	-0.129984	-0.0992356	0.0499118	-0.00415549	0.0822882	0.0933048	0.138983	0.216233	0.246436	0.232874
ENSSSCG00000022982	VPS50	-0.307892	-0.274659	-0.225842	-0.139439	-0.106209	0.0493619	-3.03659e-05	0.0902532	0.102064	0.148785	0.229979	0.261035	0.247104
ENSSSCG00000000862	GNPTAB	-0.30286	-0.280407	-0.156108	-0.0659548	-0.0354883	0.142919	-0.0900109	0.0273151	0.0308736	0.0815204	0.156469	0.19524	0.175373
ENSSSCG00000024972	CCDC25	-0.315573	-0.290541	-0.203533	-0.111205	-0.0809619	0.0911483	-0.0434518	0.060308	0.0691214	0.123201	0.205161	0.242106	0.224712
ENSSSCG00000001488	GCLC	-0.290256	-0.263912	-0.181941	-0.0980038	-0.0678312	0.0908038	-0.0424284	0.0560222	0.0633822	0.109791	0.184061	0.217257	0.201215
ENSSSCG00000002535	HSP90AA1	-0.303733	-0.277259	-0.181399	-0.0929635	-0.0615095	0.107823	-0.0563052	0.0506512	0.0572486	0.106183	0.18318	0.218933	0.201339
ENSSSCG00000032261	CCDC117	-0.296012	-0.273973	-0.179353	-0.0919626	-0.0637679	0.101974	-0.0561136	0.0462709	0.0531181	0.104352	0.180309	0.216282	0.198924
ENSSSCG00000010315	ADK	-0.299502	-0.278027	-0.183642	-0.0949988	-0.0671097	0.100226	-0.0551355	0.0473093	0.0545317	0.107256	0.184473	0.221003	0.203518
ENSSSCG00000008953	CXCL8	-0.194516	-0.111765	-0.280506	-0.250321	-0.199963	-0.171148	0.233748	0.238516	0.26178	0.245323	0.299826	0.288223	0.296658
ENSSSCG00000015493	SERPINC1	-0.235678	-0.0956789	-0.257904	-0.232619	-0.142252	-0.0972758	0.231245	0.281817	0.298684	0.237583	0.28835	0.266243	0.274488
ENSSSCG00000011449	GNL3	-0.253651	-0.159195	-0.274224	-0.227955	-0.164913	-0.0924571	0.180907	0.226792	0.245937	0.230317	0.29444	0.290453	0.292986
ENSSSCG00000005047	CDKN3	-0.265551	-0.158721	-0.267563	-0.221299	-0.149239	-0.0703631	0.175279	0.233715	0.2511	0.226306	0.290066	0.284504	0.286521
ENSSSCG00000038253	ZNF326	-0.253525	-0.186203	-0.281297	-0.226098	-0.180113	-0.098937	0.15853	0.196221	0.216946	0.226089	0.295646	0.300581	0.300734
ENSSSCG00000009420	NUFIP1	-0.260408	-0.191454	-0.289553	-0.232806	-0.185731	-0.102469	0.163345	0.20174	0.22311	0.232719	0.304262	0.309356	0.309539
ENSSSCG00000006261	TCEA1	-0.241915	-0.168806	-0.278911	-0.229505	-0.180838	-0.110372	0.173817	0.20655	0.227424	0.228913	0.294801	0.295682	0.297591
ENSSSCG00000025775	TADA2A	-0.262691	-0.184784	-0.3084	-0.254394	-0.202794	-0.127448	0.193623	0.226357	0.249758	0.253078	0.325446	0.326527	0.328864
ENSSSCG00000004620	MYO5A	-0.293043	-0.216008	-0.268478	-0.202947	-0.146799	-0.0344649	0.115146	0.184617	0.201456	0.208878	0.283659	0.293634	0.289387
ENSSSCG00000015056	REXO2	-0.296974	-0.198627	-0.245176	-0.184912	-0.113948	0.000239841	0.10787	0.194273	0.207441	0.19497	0.264477	0.269425	0.265256
ENSSSCG00000001810	PDE8A	-0.2971	-0.231852	-0.243153	-0.171626	-0.120792	0.00767076	0.0676635	0.149138	0.162877	0.179947	0.255059	0.271696	0.263776
ENSSSCG00000002867	CEBPG	-0.301995	-0.218738	-0.238909	-0.171704	-0.109158	0.0171478	0.0782729	0.167919	0.180419	0.182039	0.254592	0.266189	0.25934
ENSSSCG00000008515	MEMO1	-0.295648	-0.215829	-0.244184	-0.178088	-0.118522	0.00251581	0.0869156	0.169642	0.183219	0.187017	0.259385	0.270601	0.264501
ENSSSCG00000008858	KLHL2	-0.306678	-0.225478	-0.253045	-0.183938	-0.123111	0.00317413	0.0880457	0.173687	0.187779	0.193131	0.268454	0.280661	0.274142
ENSSSCG00000009326	KATNAL1	-0.319657	-0.271747	-0.315978	-0.232904	-0.19519	-0.0653106	0.111898	0.170576	0.192764	0.234789	0.325021	0.346844	0.340073
ENSSSCG00000010158	TOMM20	-0.295289	-0.241865	-0.288476	-0.21474	-0.174079	-0.0567507	0.109753	0.167171	0.187007	0.217385	0.29879	0.316	0.310476
ENSSSCG00000027846	RRP15	-0.304141	-0.234123	-0.304735	-0.234044	-0.183452	-0.071176	0.139139	0.197468	0.21848	0.236854	0.318852	0.330822	0.327337
ENSSSCG00000004050	WTAP	-0.249726	-0.208959	-0.290844	-0.228209	-0.199398	-0.113415	0.143394	0.169614	0.192404	0.22523	0.299607	0.312389	0.310829
ENSSSCG00000011956	TRMT10C	-0.23121	-0.194062	-0.273573	-0.215492	-0.189445	-0.110971	0.137175	0.159371	0.181027	0.212244	0.281647	0.293387	0.292206
ENSSSCG00000023775	TFB2M	-0.24112	-0.194703	-0.280267	-0.222157	-0.189984	-0.109669	0.145827	0.172664	0.194421	0.219757	0.290282	0.300207	0.299422
ENSSSCG00000008352	PNO1	-0.257601	-0.218333	-0.288982	-0.223146	-0.194455	-0.101081	0.131659	0.163278	0.185467	0.221074	0.297163	0.312097	0.309341
ENSSSCG00000037577	CHAC2	-0.243099	-0.206196	-0.273685	-0.211529	-0.184607	-0.096739	0.125224	0.154589	0.175655	0.209462	0.281393	0.295471	0.292928
ENSSSCG00000015712	DDX18	-0.247967	-0.211504	-0.272443	-0.20847	-0.181319	-0.089052	0.118416	0.151248	0.171919	0.207002	0.279896	0.295141	0.291905
ENSSSCG00000010576	NOLC1	-0.254121	-0.231961	-0.301325	-0.231205	-0.214047	-0.120374	0.130276	0.151028	0.17538	0.22646	0.306068	0.325424	0.322156
ENSSSCG00000017273	PSMD12	-0.267723	-0.238663	-0.297159	-0.22469	-0.201871	-0.0990059	0.119686	0.151901	0.174857	0.222175	0.302984	0.322819	0.31844
ENSSSCG00000002869	LSM14A	-0.275535	-0.243135	-0.311884	-0.238298	-0.213659	-0.110754	0.133195	0.164014	0.18834	0.235217	0.318564	0.337683	0.33391
ENSSSCG00000009887	NAA25	-0.261893	-0.228617	-0.281408	-0.211913	-0.186054	-0.0844326	0.111593	0.148241	0.169407	0.210721	0.287981	0.306351	0.301882
ENSSSCG00000012247	ATP6AP2	-0.275145	-0.23636	-0.285606	-0.213626	-0.183501	-0.0750781	0.109686	0.153489	0.174365	0.213662	0.293142	0.311819	0.306769
ENSSSCG00000027480	KLF10	-0.276359	-0.235839	-0.292773	-0.221155	-0.190302	-0.0839357	0.118956	0.160518	0.18219	0.22066	0.300818	0.318616	0.314165
ENSSSCG00000016581	CALU	-0.247428	-0.225409	-0.27425	-0.205632	-0.187482	-0.0903148	0.104651	0.133732	0.155021	0.203061	0.278551	0.298594	0.293994
ENSSSCG00000031598	CDADC1	-0.245328	-0.219318	-0.270528	-0.203866	-0.183227	-0.088144	0.106865	0.13709	0.157918	0.201712	0.275689	0.294206	0.289991
ENSSSCG00000004500	C18orf25	-0.251741	-0.227745	-0.26733	-0.197751	-0.177592	-0.0756268	0.0944122	0.129664	0.149811	0.196466	0.271805	0.292468	0.287065
ENSSSCG00000039314	MCL1	-0.258629	-0.225778	-0.267596	-0.198697	-0.172535	-0.0688679	0.0979688	0.138895	0.158499	0.198608	0.27386	0.292732	0.287528
ENSSSCG00000024232	CCDC91	-0.113764	-0.113491	-0.279596	-0.248692	-0.255785	-0.256345	0.218952	0.160008	0.189374	0.230702	0.282724	0.284537	0.293109
ENSSSCG00000011848	TFRC	-0.150167	-0.154708	-0.345045	-0.301978	-0.312869	-0.303897	0.254949	0.187304	0.223165	0.280479	0.347564	0.353358	0.362303
ENSSSCG00000004342	NDUFAF4	-0.165375	-0.176361	-0.345529	-0.295189	-0.308737	-0.285351	0.233085	0.173354	0.208657	0.274801	0.346225	0.357121	0.363686
ENSSSCG00000016232	MRPL44	-0.157769	-0.159461	-0.325968	-0.280814	-0.288132	-0.268236	0.228019	0.174297	0.207294	0.262272	0.328503	0.336097	0.343031
ENSSSCG00000033402	SARAF	-0.193447	-0.244353	-0.356445	-0.283486	-0.319707	-0.261479	0.172712	0.117957	0.154199	0.262423	0.347774	0.377135	0.377041
ENSSSCG00000003712	OSBPL1A	-0.209852	-0.231049	-0.348593	-0.279943	-0.296069	-0.234588	0.180933	0.145138	0.178803	0.263137	0.345912	0.368606	0.36927
ENSSSCG00000036898	NIPA2	-0.19362	-0.226441	-0.315491	-0.247516	-0.270141	-0.206025	0.144557	0.111973	0.142595	0.231873	0.309939	0.335928	0.334636
ENSSSCG00000024564	IMMT	-0.195492	-0.221937	-0.31274	-0.246216	-0.264605	-0.200743	0.146695	0.117663	0.147681	0.231432	0.308494	0.332813	0.331789
ENSSSCG00000035249	GADD45G	-0.121487	-0.163018	-0.281245	-0.233684	-0.265802	-0.243746	0.165649	0.103169	0.133398	0.213823	0.274925	0.292642	0.295943
ENSSSCG00000037263	SIAH1	-0.139009	-0.171739	-0.314814	-0.265203	-0.292469	-0.271031	0.198083	0.132459	0.165794	0.244095	0.310713	0.326331	0.331173
ENSSSCG00000034086	ATP5F1C	-0.134374	-0.155384	-0.285872	-0.241024	-0.259743	-0.237445	0.181702	0.12865	0.158283	0.2232	0.283866	0.296565	0.300983
ENSSSCG00000007943	NMRAL1	-0.152921	-0.162551	-0.302879	-0.256078	-0.267262	-0.240517	0.196411	0.148916	0.179454	0.239014	0.303278	0.314343	0.319198
ENSSSCG00000037431	TIMM17A	-0.148433	-0.161115	-0.277701	-0.230728	-0.242628	-0.210077	0.167534	0.12832	0.155994	0.215688	0.276995	0.290045	0.293149
ENSSSCG00000010330	PPIF	-0.144836	-0.152595	-0.279228	-0.235164	-0.244456	-0.21723	0.17852	0.13729	0.165217	0.21989	0.279743	0.290288	0.294448
ENSSSCG00000014148	TMEM161B	-0.157711	-0.202693	-0.307006	-0.246775	-0.279441	-0.235813	0.156304	0.103499	0.1352	0.227662	0.29952	0.323511	0.324315
ENSSSCG00000010251	SUPV3L1	-0.178147	-0.215986	-0.320348	-0.256005	-0.283342	-0.230877	0.159968	0.114798	0.146951	0.23798	0.314197	0.338647	0.338934
ENSSSCG00000037673	BFAR	-0.158954	-0.189192	-0.283897	-0.227625	-0.24974	-0.203746	0.144448	0.105667	0.134024	0.211956	0.279149	0.299874	0.300363
ENSSSCG00000010537	GOT1	-0.162853	-0.181944	-0.306564	-0.253329	-0.26967	-0.232446	0.180149	0.135332	0.166062	0.236321	0.30468	0.320667	0.323657
ENSSSCG00000010320	VDAC2	-0.173031	-0.19317	-0.299815	-0.242632	-0.258318	-0.210512	0.160847	0.125162	0.154547	0.227309	0.297282	0.316047	0.317255
ENSSSCG00000015973	ATP5MC3	-0.186036	-0.202646	-0.317115	-0.2572	-0.270656	-0.219638	0.172469	0.137412	0.16822	0.241577	0.315397	0.334186	0.33563
ENSSSCG00000028288	PRPF38A	-0.153611	-0.131623	-0.275591	-0.238521	-0.228615	-0.205492	0.199359	0.170496	0.196767	0.226287	0.282397	0.284513	0.290622
ENSSSCG00000015044	NKAPD1	-0.183435	-0.177182	-0.316164	-0.264813	-0.264438	-0.2245	0.199952	0.167843	0.198089	0.250383	0.31957	0.329972	0.334112
ENSSSCG00000017688	GGNBP2	-0.185448	-0.172901	-0.29918	-0.248837	-0.243394	-0.198998	0.184976	0.163031	0.190877	0.23678	0.303561	0.313354	0.316647
ENSSSCG00000012459	APOOL	-0.199184	-0.17381	-0.322054	-0.272015	-0.258928	-0.216334	0.213069	0.191304	0.221003	0.259696	0.329416	0.335742	0.340621
ENSSSCG00000017067	CNOT8	-0.190628	-0.168033	-0.306042	-0.257527	-0.245902	-0.203749	0.19941	0.179278	0.207469	0.245866	0.312666	0.319462	0.323782
ENSSSCG00000001073	TPMT	-0.195954	-0.176962	-0.316271	-0.265015	-0.255761	-0.211239	0.202152	0.179927	0.209224	0.2526	0.322176	0.330518	0.334629
ENSSSCG00000022952	NMD3	-0.196461	-0.176858	-0.292492	-0.240656	-0.229527	-0.177225	0.174141	0.163265	0.189526	0.230842	0.298002	0.307905	0.310204
ENSSSCG00000040199	AFG1L	-0.184405	-0.169111	-0.27788	-0.228263	-0.219923	-0.170632	0.163876	0.151576	0.176725	0.218514	0.282435	0.292576	0.294653
ENSSSCG00000036783	CCDC127	-0.184915	-0.167377	-0.280468	-0.231504	-0.221904	-0.173961	0.168994	0.156219	0.18161	0.221667	0.285564	0.294838	0.297299
ENSSSCG00000038848	IL22RA1	-0.19413	-0.148217	-0.286892	-0.244572	-0.217193	-0.175676	0.199767	0.194758	0.219772	0.236674	0.298183	0.298879	0.30386
ENSSSCG00000021988	TUSC3	-0.18179	-0.153413	-0.28116	-0.236922	-0.220999	-0.18016	0.185258	0.172199	0.197565	0.227337	0.28876	0.293618	0.297658
ENSSSCG00000010679	EIF3A	-0.191136	-0.155995	-0.274125	-0.228847	-0.20754	-0.159873	0.175335	0.172433	0.196264	0.221355	0.282826	0.287604	0.29078
ENSSSCG00000034278	SLC31A1	-0.216083	-0.220845	-0.326784	-0.261021	-0.265207	-0.198554	0.16759	0.148573	0.178759	0.248128	0.327111	0.346808	0.346877
ENSSSCG00000023643	PDHA1	-0.209669	-0.21279	-0.306754	-0.243181	-0.245692	-0.178315	0.152071	0.138635	0.166586	0.231852	0.30718	0.326499	0.325937
ENSSSCG00000007064	MKKS	-0.212026	-0.205003	-0.301639	-0.240565	-0.236348	-0.169625	0.155213	0.147387	0.174318	0.230617	0.304143	0.32074	0.320618
ENSSSCG00000016653	DNAJB9	-0.201029	-0.195213	-0.303024	-0.245274	-0.242834	-0.184693	0.166401	0.151003	0.178703	0.233992	0.305582	0.320409	0.321506
ENSSSCG00000025751	MDH1	-0.220991	-0.207557	-0.319801	-0.258348	-0.250539	-0.185229	0.17515	0.165604	0.194201	0.24777	0.323886	0.338675	0.339623
ENSSSCG00000003384	DNAJC11	-0.182789	-0.196009	-0.287738	-0.229299	-0.239161	-0.182649	0.144711	0.12178	0.14897	0.216652	0.286221	0.305285	0.305214
ENSSSCG00000011061	PDSS1	-0.196053	-0.204573	-0.299419	-0.238411	-0.24496	-0.183708	0.150746	0.131393	0.159255	0.226154	0.298848	0.317974	0.317806
ENSSSCG00000006079	RIDA	-0.194307	-0.19722	-0.293271	-0.234582	-0.237474	-0.177911	0.151571	0.134982	0.162018	0.223131	0.293857	0.311133	0.311299
ENSSSCG00000008289	MTHFD2	-0.166707	-0.183834	-0.27949	-0.224923	-0.238068	-0.189934	0.146449	0.116782	0.143856	0.211284	0.277351	0.295299	0.295992
ENSSSCG00000010738	ZRANB1	-0.16615	-0.174117	-0.280717	-0.229459	-0.237119	-0.193559	0.158886	0.129956	0.156983	0.216178	0.280653	0.295219	0.297061
ENSSSCG00000011195	GALNT15	-0.173845	-0.182099	-0.274504	-0.220403	-0.22719	-0.17548	0.143549	0.122126	0.147983	0.208542	0.274037	0.290605	0.29107
ENSSSCG00000038917	ATXN1L	-0.179075	-0.179359	-0.273654	-0.220464	-0.221865	-0.169035	0.146423	0.130015	0.155296	0.209696	0.274801	0.289649	0.29032
ENSSSCG00000002846	DNAJA2	-0.228522	-0.204136	-0.286102	-0.224942	-0.207709	-0.13015	0.140174	0.152682	0.176374	0.21934	0.291686	0.306473	0.305175
ENSSSCG00000001862	ETFA	-0.221864	-0.212744	-0.298168	-0.234407	-0.227838	-0.153138	0.143717	0.143873	0.169809	0.225948	0.300803	0.318786	0.317512
ENSSSCG00000011739	PDCD10	-0.224283	-0.210043	-0.287238	-0.224109	-0.213526	-0.135512	0.13418	0.141756	0.166063	0.217355	0.290707	0.30814	0.30631
ENSSSCG00000015435	NAMPT	-0.235697	-0.21984	-0.301549	-0.2355	-0.223814	-0.142096	0.14166	0.149922	0.175405	0.228488	0.305386	0.323417	0.321567
ENSSSCG00000030089	RBM18	-0.19932	-0.189694	-0.27879	-0.222273	-0.216165	-0.153145	0.143694	0.139072	0.163712	0.213605	0.281712	0.296599	0.296446
ENSSSCG00000003511	HP1BP3	-0.2076	-0.198615	-0.276219	-0.216637	-0.210045	-0.13944	0.131694	0.133199	0.157106	0.209043	0.278724	0.295589	0.294234
ENSSSCG00000030605	POLR2M	-0.221971	-0.197005	-0.2995	-0.241084	-0.224886	-0.157004	0.16323	0.165681	0.191381	0.233436	0.305678	0.318072	0.318603
ENSSSCG00000028633	AMMECR1L	-0.192861	-0.178632	-0.276275	-0.223416	-0.214895	-0.158018	0.152364	0.145778	0.170317	0.214632	0.280335	0.292568	0.293451
ENSSSCG00000009039	MMAA	-0.205245	-0.183359	-0.281183	-0.226874	-0.212891	-0.150999	0.154606	0.154704	0.179033	0.219282	0.286722	0.298299	0.298986
ENSSSCG00000015730	NIFK	-0.248293	-0.198358	-0.307378	-0.248745	-0.215458	-0.139652	0.174863	0.194253	0.218967	0.244417	0.318573	0.326726	0.327585
ENSSSCG00000004217	RNF146	-0.25914	-0.217901	-0.316254	-0.251272	-0.222911	-0.137887	0.16472	0.185099	0.210593	0.24659	0.325425	0.33804	0.337412
ENSSSCG00000012494	TIMM8A	-0.262357	-0.214375	-0.328107	-0.264625	-0.232584	-0.151594	0.183259	0.201366	0.228018	0.259418	0.338947	0.348991	0.349636
ENSSSCG00000022932	SNW1	-0.221303	-0.18163	-0.274414	-0.220536	-0.193854	-0.124457	0.150884	0.167093	0.189299	0.216343	0.283329	0.292246	0.292524
ENSSSCG00000025355	ZNF146	-0.224782	-0.170707	-0.28064	-0.230613	-0.195193	-0.13095	0.17121	0.189266	0.211716	0.226971	0.292796	0.296922	0.298841
ENSSSCG00000021761	UBAP1	-0.21915	-0.178647	-0.297602	-0.245327	-0.219745	-0.159818	0.181468	0.185854	0.211069	0.238515	0.307263	0.313845	0.316231
ENSSSCG00000007076	NDUFAF5	-0.215287	-0.168004	-0.293015	-0.244206	-0.214527	-0.158931	0.187581	0.19293	0.217596	0.237889	0.304182	0.307994	0.311199
ENSSSCG00000038521	CHAC1	-0.230928	-0.184737	-0.318616	-0.264846	-0.236047	-0.175945	0.201171	0.204114	0.231229	0.257345	0.329684	0.335044	0.338323
ENSSSCG00000037463	MRPS36	-0.240079	-0.19795	-0.324052	-0.265976	-0.239203	-0.172004	0.193907	0.199216	0.226647	0.258589	0.334094	0.342225	0.344445
ENSSSCG00000002340	PSEN1	-0.186178	-0.257936	-0.26441	-0.184477	-0.228456	-0.137875	0.0470365	0.0264002	0.0519503	0.171166	0.2493	0.291032	0.282457
ENSSSCG00000035673	HBP1	-0.231287	-0.28801	-0.29681	-0.207631	-0.240475	-0.131036	0.0577908	0.0525209	0.0794591	0.196366	0.284549	0.32734	0.317772
ENSSSCG00000017505	MED1	-0.220042	-0.260007	-0.284682	-0.204622	-0.227439	-0.129781	0.0736498	0.0700882	0.0956546	0.194492	0.276175	0.31185	0.304438
ENSSSCG00000004237	SERINC1	-0.211733	-0.260511	-0.265977	-0.185251	-0.213039	-0.112297	0.0496823	0.0480605	0.0719193	0.175732	0.255326	0.293809	0.28495
ENSSSCG00000008332	C2orf42	-0.217473	-0.261187	-0.266616	-0.185687	-0.209915	-0.106943	0.0505063	0.0530063	0.0765238	0.176983	0.256952	0.294718	0.285808
ENSSSCG00000035790	BTG1	-0.156725	-0.211024	-0.271719	-0.207763	-0.244057	-0.186071	0.104826	0.0659657	0.0935078	0.191727	0.261424	0.290961	0.288165
ENSSSCG00000014080	HMGCR	-0.167239	-0.218862	-0.286968	-0.220777	-0.255454	-0.195204	0.115519	0.0765539	0.10541	0.204355	0.277321	0.306849	0.304322
ENSSSCG00000008404	MTIF2	-0.172589	-0.212607	-0.271431	-0.206955	-0.233111	-0.168418	0.10499	0.0785164	0.104849	0.193407	0.26388	0.291483	0.288417
ENSSSCG00000021746	MRPL35	-0.187979	-0.223109	-0.292671	-0.225223	-0.248351	-0.180395	0.120466	0.09451	0.122605	0.211282	0.28626	0.313589	0.310938
ENSSSCG00000007845	UQCRC2	-0.205256	-0.262766	-0.313548	-0.233283	-0.269894	-0.185933	0.102593	0.0735846	0.103985	0.217561	0.302165	0.339098	0.33367
ENSSSCG00000009528	TPP2	-0.185239	-0.239207	-0.27168	-0.198253	-0.231867	-0.151627	0.0768445	0.0554833	0.0815496	0.185134	0.260702	0.29555	0.289563
ENSSSCG00000031990	DIMT1	-0.200408	-0.250447	-0.291401	-0.214713	-0.245813	-0.161603	0.089645	0.0691931	0.0968659	0.201282	0.281323	0.316296	0.310529
ENSSSCG00000015446	PNPLA8	-0.203826	-0.242805	-0.290538	-0.216411	-0.24039	-0.15774	0.0978191	0.0818355	0.108946	0.204075	0.282806	0.31464	0.309617
ENSSSCG00000016714	CYCS	-0.251911	-0.238968	-0.354803	-0.283699	-0.275653	-0.19711	0.185403	0.178574	0.210005	0.272531	0.358722	0.377093	0.377171
ENSSSCG00000009568	ZMYM5	-0.242357	-0.219666	-0.320669	-0.255182	-0.239906	-0.16189	0.165504	0.170273	0.197651	0.247231	0.326263	0.341832	0.341432
ENSSSCG00000036005	CNEP1R1	-0.26433	-0.232183	-0.33511	-0.265804	-0.243715	-0.156954	0.171579	0.184832	0.212663	0.259117	0.342535	0.357972	0.357217
ENSSSCG00000004499	ATP5F1A	-0.258596	-0.270297	-0.337238	-0.255119	-0.260504	-0.161006	0.129877	0.130786	0.160282	0.245023	0.335127	0.364587	0.359898
ENSSSCG00000011297	ABHD5	-0.270949	-0.278698	-0.350522	-0.265929	-0.268637	-0.165323	0.137865	0.140925	0.171361	0.255917	0.34925	0.378747	0.374105
ENSSSCG00000008414	ERLEC1	-0.234735	-0.263031	-0.343466	-0.263926	-0.281925	-0.19637	0.142064	0.122556	0.154477	0.249767	0.338438	0.368697	0.365388
ENSSSCG00000010438	ATAD1	-0.253097	-0.263542	-0.366538	-0.287448	-0.294338	-0.209072	0.171516	0.155824	0.18926	0.273772	0.365488	0.391398	0.38971
ENSSSCG00000032498	IDH3A	-0.265427	-0.280441	-0.365937	-0.281147	-0.289728	-0.192726	0.153361	0.144659	0.177501	0.268515	0.363534	0.393422	0.389799
ENSSSCG00000033295	EIF2S1	-0.267939	-0.267765	-0.271456	-0.188503	-0.181776	-0.0586882	0.0561024	0.0950828	0.115518	0.187012	0.270304	0.302049	0.292552
ENSSSCG00000004169	HBS1L	-0.257009	-0.278593	-0.264521	-0.17772	-0.184839	-0.0592105	0.0339596	0.0655475	0.0862168	0.174562	0.258678	0.296408	0.285261
ENSSSCG00000022845	PJA2	-0.261529	-0.279613	-0.269987	-0.182989	-0.187908	-0.061917	0.0399388	0.0724037	0.0934415	0.17992	0.26492	0.301905	0.291044
ENSSSCG00000014435	CSNK1A1	-0.260932	-0.273391	-0.269719	-0.184812	-0.186322	-0.0630127	0.0466165	0.0798486	0.100742	0.182045	0.26591	0.300843	0.290638
ENSSSCG00000011530	CRBN	-0.262075	-0.272966	-0.262537	-0.17759	-0.1776	-0.0517299	0.0387494	0.0762618	0.0961525	0.17579	0.258889	0.294001	0.283286
ENSSSCG00000020964	SEC22B	-0.259375	-0.288815	-0.282877	-0.193104	-0.205952	-0.0811474	0.0444363	0.067625	0.0906818	0.187781	0.275625	0.315245	0.304386
ENSSSCG00000015558	SMG7	-0.26498	-0.283779	-0.280799	-0.19268	-0.198399	-0.0728779	0.048521	0.0779971	0.100237	0.188776	0.275717	0.312845	0.302344
ENSSSCG00000026018	MFSD1	-0.229746	-0.257817	-0.272551	-0.192929	-0.206878	-0.102572	0.0631675	0.0732436	0.0964856	0.185772	0.266163	0.3004	0.292249
ENSSSCG00000006054	ATP6V1C1	-0.237357	-0.258382	-0.266324	-0.186361	-0.194954	-0.0855556	0.0562469	0.0750988	0.0969891	0.181052	0.261163	0.294834	0.286108
ENSSSCG00000004304	SLC35A1	-0.244109	-0.265969	-0.277546	-0.195323	-0.204529	-0.093092	0.0619017	0.0795716	0.10255	0.189464	0.272266	0.306719	0.297999
ENSSSCG00000016949	TRAPPC13	-0.248533	-0.270927	-0.281965	-0.198189	-0.207609	-0.0939	0.0621415	0.0803878	0.103709	0.19228	0.276545	0.311714	0.302773
ENSSSCG00000021802	ABHD17B	-0.25955	-0.268685	-0.288379	-0.205542	-0.206279	-0.0914017	0.0739056	0.0983134	0.121544	0.200859	0.285751	0.317947	0.309687
ENSSSCG00000001638	MRPS10	-0.264542	-0.262593	-0.279989	-0.198997	-0.192002	-0.0750433	0.0716164	0.104918	0.126557	0.196365	0.279507	0.309386	0.301118
ENSSSCG00000014579	TMEM41B	-0.266171	-0.259249	-0.290908	-0.211329	-0.201816	-0.0891159	0.0886098	0.11878	0.141585	0.208003	0.291723	0.319411	0.312333
ENSSSCG00000040286	CYLD	-0.285451	-0.274218	-0.305908	-0.221693	-0.208787	-0.0875316	0.0921645	0.127994	0.15159	0.218995	0.307497	0.336292	0.328649
ENSSSCG00000008368	UGP2	-0.286403	-0.270275	-0.306113	-0.223235	-0.207261	-0.0873247	0.0970346	0.134229	0.15768	0.220902	0.308767	0.336025	0.32882
ENSSSCG00000022222	MTX2	-0.282934	-0.262499	-0.306559	-0.226312	-0.20803	-0.0927198	0.105912	0.141554	0.16513	0.223835	0.310271	0.335338	0.329026
ENSSSCG00000004528	MBD2	-0.282173	-0.257192	-0.296003	-0.217272	-0.195626	-0.0793831	0.0993227	0.140166	0.162338	0.216103	0.300514	0.3246	0.318057
ENSSSCG00000040920	PRKACB	-0.254374	-0.243542	-0.265213	-0.190253	-0.177795	-0.067705	0.0743006	0.109773	0.12985	0.188678	0.26665	0.292546	0.285258
ENSSSCG00000033323	UBE2D1	-0.262976	-0.243595	-0.26546	-0.1905	-0.172077	-0.0588089	0.0757844	0.117932	0.137384	0.190279	0.268572	0.293111	0.285794
ENSSSCG00000014338	HSPA9	-0.274082	-0.245278	-0.272385	-0.197052	-0.17232	-0.0564088	0.0836977	0.131139	0.150655	0.197785	0.277446	0.300328	0.293305
ENSSSCG00000033149	DDX47	-0.277139	-0.243996	-0.268565	-0.19357	-0.165682	-0.0479193	0.0810718	0.132914	0.151684	0.195274	0.274425	0.296647	0.289456
ENSSSCG00000006184	TERF1	-0.267551	-0.253551	-0.270473	-0.19229	-0.177072	-0.0596229	0.0710617	0.112736	0.132719	0.191684	0.272379	0.299307	0.291275
ENSSSCG00000021828	TAPT1	-0.271712	-0.258193	-0.273075	-0.193399	-0.178274	-0.0581981	0.0694688	0.112403	0.132513	0.192912	0.274821	0.302524	0.294168
ENSSSCG00000040185	TFAM	-0.27388	-0.261968	-0.27488	-0.19398	-0.179761	-0.0579067	0.067628	0.110769	0.131035	0.193427	0.276251	0.304799	0.296162
ENSSSCG00000036920	SELENOT	-0.274845	-0.263783	-0.277087	-0.195633	-0.181986	-0.0597341	0.0683185	0.110883	0.131399	0.194894	0.278291	0.307163	0.298494
ENSSSCG00000006277	SPIDR	-0.279775	-0.256379	-0.264603	-0.185331	-0.162939	-0.0378529	0.0626587	0.116185	0.134565	0.187143	0.268143	0.29454	0.285692
ENSSSCG00000001554	SRPK1	-0.282493	-0.261152	-0.269229	-0.18847	-0.167384	-0.0408095	0.0631073	0.115799	0.134675	0.189947	0.272341	0.299644	0.290621
ENSSSCG00000007732	SBDS	-0.278642	-0.260836	-0.272953	-0.192392	-0.174033	-0.0502311	0.0673239	0.115317	0.134948	0.192875	0.275464	0.303002	0.294317
ENSSSCG00000028646	MMADHC	-0.287546	-0.265512	-0.281631	-0.199728	-0.178539	-0.0522627	0.0735871	0.123791	0.143951	0.200449	0.285033	0.31218	0.30361
ENSSSCG00000031664	SRP9	-0.252048	-0.282961	-0.3207	-0.233871	-0.250575	-0.143057	0.0948936	0.0959574	0.12419	0.223719	0.314139	0.350208	0.342914
ENSSSCG00000004844	MTMR10	-0.240157	-0.272438	-0.299783	-0.215947	-0.233238	-0.127781	0.080335	0.0835017	0.109745	0.206718	0.292777	0.328537	0.320839
ENSSSCG00000040317	SOD2	-0.24671	-0.279028	-0.296987	-0.210864	-0.227438	-0.115924	0.070469	0.0789183	0.104474	0.202593	0.289738	0.326955	0.318297
ENSSSCG00000016872	HMGCS1	-0.249122	-0.282429	-0.305869	-0.218832	-0.236346	-0.125387	0.0774832	0.0831461	0.109721	0.209808	0.29853	0.335923	0.327566
ENSSSCG00000017735	RHOT1	-0.251194	-0.285808	-0.307243	-0.219104	-0.237323	-0.124644	0.0755676	0.0816309	0.108306	0.210068	0.299589	0.337734	0.329106
ENSSSCG00000010874	ADSS2	-0.252929	-0.259324	-0.318353	-0.23944	-0.240912	-0.141969	0.119147	0.126224	0.1535	0.23108	0.31716	0.345028	0.340108
ENSSSCG00000006029	NUDCD1	-0.261903	-0.272014	-0.319847	-0.236704	-0.239763	-0.132738	0.107778	0.118986	0.146083	0.228876	0.317624	0.348387	0.342164
ENSSSCG00000004374	QRSL1	-0.237797	-0.257723	-0.315239	-0.236765	-0.247644	-0.154048	0.115074	0.111911	0.13991	0.226396	0.311375	0.341295	0.336383
ENSSSCG00000016127	NDUFS1	-0.231344	-0.257939	-0.297123	-0.218098	-0.23251	-0.135438	0.0924036	0.0924278	0.118645	0.208593	0.291555	0.323847	0.317557
ENSSSCG00000005112	WDR89	-0.245141	-0.265289	-0.310468	-0.229328	-0.239413	-0.138431	0.101871	0.105348	0.132376	0.220195	0.306256	0.337987	0.331856
ENSSSCG00000034706	MFAP3	-0.203002	-0.232642	-0.268725	-0.197461	-0.214457	-0.12927	0.0833984	0.0786114	0.102783	0.187901	0.262614	0.29258	0.28699
ENSSSCG00000008624	LPIN1	-0.200394	-0.236543	-0.269694	-0.197136	-0.218403	-0.132914	0.0797282	0.0717351	0.0963259	0.186823	0.262228	0.293895	0.287971
ENSSSCG00000008940	GRSF1	-0.204941	-0.237312	-0.266884	-0.194	-0.212387	-0.123971	0.076181	0.0729349	0.0968436	0.184669	0.260075	0.29149	0.285245
ENSSSCG00000017042	UBLCP1	-0.217097	-0.234046	-0.282332	-0.210967	-0.219803	-0.133108	0.0999897	0.0998364	0.124679	0.202151	0.278961	0.306229	0.301462
ENSSSCG00000000870	ARL1	-0.196456	-0.22386	-0.269361	-0.201068	-0.217302	-0.13837	0.0931979	0.0845198	0.109051	0.190909	0.263933	0.291831	0.287272
ENSSSCG00000001087	MRS2	-0.200566	-0.224234	-0.280122	-0.211987	-0.226236	-0.149059	0.106133	0.0956902	0.121271	0.201329	0.275649	0.302268	0.298473
ENSSSCG00000035006	PIGW	-0.216692	-0.23808	-0.304691	-0.232542	-0.245502	-0.164486	0.121856	0.110383	0.138174	0.22106	0.300832	0.327991	0.3245
ENSSSCG00000008181	TXNDC9	-0.200639	-0.208045	-0.272009	-0.209126	-0.212915	-0.139723	0.114952	0.111199	0.135346	0.200298	0.270967	0.292512	0.289847
ENSSSCG00000004542	NARS1	-0.212945	-0.213668	-0.284209	-0.219762	-0.219139	-0.142935	0.12481	0.124167	0.149051	0.21129	0.28459	0.305289	0.30289
ENSSSCG00000035747	YIPF4	-0.221933	-0.217872	-0.27999	-0.214028	-0.209438	-0.126782	0.116329	0.123975	0.147746	0.207198	0.281104	0.302144	0.298924
ENSSSCG00000013298	PDHX	-0.2159	-0.214888	-0.272998	-0.207854	-0.205225	-0.123814	0.110556	0.117182	0.140459	0.200969	0.273443	0.29489	0.291486
ENSSSCG00000014969	CEP57	-0.218151	-0.218372	-0.273921	-0.207628	-0.205615	-0.12223	0.108011	0.115367	0.138676	0.200801	0.274052	0.296292	0.292571
ENSSSCG00000011763	MRPL47	-0.208027	-0.21754	-0.27212	-0.206047	-0.210492	-0.130677	0.10535	0.105681	0.129516	0.197832	0.270418	0.294094	0.290374
ENSSSCG00000010314	AP3M1	-0.209526	-0.213715	-0.272494	-0.207723	-0.208802	-0.130106	0.110366	0.112396	0.136067	0.199937	0.271942	0.294023	0.290739
ENSSSCG00000027085	UQCRFS1	-0.209173	-0.218805	-0.279731	-0.21343	-0.218315	-0.139994	0.113102	0.110615	0.135353	0.20452	0.278138	0.301536	0.298256
ENSSSCG00000004403	CDC40	-0.216283	-0.222984	-0.285513	-0.217961	-0.220789	-0.139942	0.116237	0.115962	0.14099	0.209335	0.284508	0.30783	0.304506
ENSSSCG00000025323	SF3B3	-0.217806	-0.231078	-0.27323	-0.202631	-0.208597	-0.119927	0.0926761	0.0977989	0.121367	0.195068	0.270458	0.297224	0.292077
ENSSSCG00000005271	CARNMT1	-0.223816	-0.233769	-0.270594	-0.199027	-0.202278	-0.109402	0.0873606	0.0979619	0.120806	0.19255	0.268343	0.295282	0.289613
ENSSSCG00000010200	CSGALNACT2	-0.243794	-0.25467	-0.296448	-0.218526	-0.222192	-0.121557	0.0971361	0.107896	0.132994	0.211288	0.294025	0.323261	0.317212
ENSSSCG00000006926	GTF2B	-0.247402	-0.252567	-0.292526	-0.215218	-0.214833	-0.112442	0.0954056	0.111197	0.135472	0.2091	0.291191	0.319402	0.313262
ENSSSCG00000006065	ANKRD46	-0.230357	-0.236899	-0.273275	-0.200731	-0.20149	-0.105735	0.0879302	0.101908	0.124668	0.194837	0.271667	0.298473	0.292639
ENSSSCG00000026622	EAF1	-0.233447	-0.240108	-0.273506	-0.19989	-0.200467	-0.102313	0.0850007	0.100739	0.123373	0.194277	0.271794	0.299214	0.293035
ENSSSCG00000008518	SLC30A6	-0.237197	-0.244869	-0.277284	-0.202164	-0.203266	-0.102968	0.084606	0.100718	0.12366	0.196472	0.27533	0.303548	0.297125
ENSSSCG00000006237	SDCBP	-0.239006	-0.242094	-0.273232	-0.198947	-0.196837	-0.0956925	0.083224	0.103125	0.125349	0.194139	0.272161	0.299413	0.292971
ENSSSCG00000024748	THUMPD1	-0.250123	-0.233286	-0.279142	-0.207996	-0.193085	-0.0932545	0.101877	0.129427	0.151325	0.204874	0.282327	0.304341	0.29925
ENSSSCG00000011864	UMPS	-0.243245	-0.228802	-0.265768	-0.19578	-0.182112	-0.0824093	0.0901207	0.119186	0.139813	0.193232	0.268314	0.290797	0.285201
ENSSSCG00000015034	SDHD	-0.242619	-0.233161	-0.270174	-0.198828	-0.188537	-0.0887024	0.0902917	0.116055	0.137394	0.195455	0.271725	0.295514	0.289786
ENSSSCG00000006048	DCAF13	-0.245054	-0.234593	-0.276112	-0.20444	-0.193687	-0.0942565	0.0960576	0.12076	0.142696	0.200745	0.27795	0.301433	0.295994
ENSSSCG00000028655	RAB18	-0.235552	-0.218398	-0.274449	-0.208185	-0.194057	-0.104286	0.111141	0.132002	0.154048	0.204099	0.277988	0.297452	0.293684
ENSSSCG00000008540	PPP1CB	-0.245037	-0.228772	-0.287538	-0.218126	-0.204521	-0.111143	0.116234	0.136715	0.159945	0.213566	0.290914	0.311567	0.307633
ENSSSCG00000015443	DLD	-0.230217	-0.231101	-0.284211	-0.213906	-0.211883	-0.122059	0.10748	0.117361	0.141363	0.207177	0.2841	0.308139	0.303769
ENSSSCG00000000512	TBC1D15	-0.230183	-0.230499	-0.285872	-0.215814	-0.213547	-0.124516	0.110131	0.119329	0.143528	0.208939	0.285924	0.309642	0.305465
ENSSSCG00000010628	SHOC2	-0.239316	-0.231422	-0.283402	-0.21298	-0.204743	-0.111107	0.107479	0.124865	0.148078	0.207781	0.284981	0.307752	0.303241
ENSSSCG00000038085	LEPROTL1	-0.244376	-0.236868	-0.288393	-0.21627	-0.208136	-0.111972	0.107934	0.126049	0.149641	0.211033	0.28986	0.313376	0.308634
