# Supplementary material for: Identification of candidate regulatory genes for intramuscular fatty acid composition in pigs by transcriptome analysis
Source: Genet Sel Evol. 2024 Feb 12;56:12. doi: 10.1186/s12711-024-00882-x (PMC10860264; doi:10.1186/s12711-024-00882-x)
Supplement: Supplementary file 7 — Additional file 7: Table S5. Title: ClueGO Gene Ontology (GO) results of selected genes in the rCCA approach. Description: Functional analysis included significant GO terms with and without “GO Term Fusion” (biological process, pathways and molecular functions, BH-corrected P-value < 0.05) and was performed with the background of all genes expressed in muscle. [file 12711_2024_882_MOESM7_ESM.xlsx]

## Sheet: ClueGO_with_Term Fusion
ID	Term	Ontology Source	Term PValue	Term PValue Corrected with Benjamini-Hochberg	Group PValue	Group PValue Corrected with Benjamini-Hochberg	GOLevels	GOGroups	% Associated Genes	Nr. Genes	Associated Genes Found
GO:0003723	RNA binding	GO_MolecularFunction-EBI-UniProt-GOA_15.01.2019_00h00	0.00105834	0.0213784	0.00105834	0.00402168	[4]	Group00	5.27086	36	[ATXN1L, BMS1, CARHSP1, CNP, DDX1, DDX18, DHX9, DIMT1, EEF1A2, EIF2S1, EIF3A, EIF4G2, ENOX1, GNL3, GRSF1, HBP1, HNRNPK, LSM14A, MBD2, MRPL44, MTIF2, NIFK, NUFIP1, PNO1, PUM1, RBM18, RPS5, SBDS, SMG7, SRP9, SUPV3L1, TFB2M, TFRC, THUMPD1, TRMT10C, XPOT]
GO:0003725	double-stranded RNA binding	GO_MolecularFunction-EBI-UniProt-GOA_15.01.2019_00h00	0.00411665	0.0366867	0.00411665	0.00711058	[5]	Group01	11.7647	6	[DDX1, DHX9, LSM14A, MRPL44, SUPV3L1, TFRC]
GO:1903830	magnesium ion transmembrane transport	GO_BiologicalProcess-EBI-UniProt-GOA_15.01.2019_00h00	0.00619911	0.0426894	0.00619911	0.00736145	[8, 9]	Group02	23.0769	3	[MRS2, NIPA2, TUSC3]
GO:1905114	cell surface receptor signaling pathway involved in cell-cell signaling	GO_BiologicalProcess-EBI-UniProt-GOA_15.01.2019_00h00	0.00577662	0.0416742	0.00577662	0.0078397	[3, 4, 5, 6]	Group03	5.92105	18	[ADORA1, APCDD1, ATP6AP2, CSNK1A1, CYLD, FZD10, GPRC5B, MBD2, NOG, PSEN1, PTPRU, RAB3GAP1, RNF146, SFRP5, TSC2, WNT5B, WNT6, ZRANB1]
KEGG:04910	Insulin signaling pathway	KEGG_15.01.2019	0.00705172	0.0464493	0.00705172	0.00744348	[-1]	Group04	7.9646	9	[EXOC7, FBP1, INPPL1, MAP2K2, PHKA1, PPP1CB, PPP1R3D, PRKACB, TSC2]
KEGG:04923	Regulation of lipolysis in adipocytes	KEGG_15.01.2019	0.00115737	0.0194823	0.00115737	0.003665	[-1]	Group05	15	6	[ABHD5, ADORA1, ADRB1, PLIN1, PRKACB, TSHR]
KEGG:05134	Legionellosis	KEGG_15.01.2019	0.00668212	0.044993	0.00668212	0.00746826	[-1]	Group06	12.5	5	[CXCL8, CYCS, EEF1A2, HBS1L, LOC100157002]
GO:0006720	isoprenoid metabolic process	GO_BiologicalProcess-EBI-UniProt-GOA_15.01.2019_00h00	0.00535274	0.040547	0.00535274	0.00782323	[4, 5]	Group07	13.1579	5	[DHRS3, HMGCR, HMGCS1, PDSS1, SDR16C5]
GO:0016462	pyrophosphatase activity	GO_MolecularFunction-EBI-UniProt-GOA_15.01.2019_00h00	0.00152567	0.0220132	0.00152567	0.0041411	[5]	Group08	5.4007	31	[AFG1L, ARL1, ATAD1, ATP2C1, ATP5F1A, ATP5F1C, ATP5MC3, ATP6V0A2, ATP6V1C1, BMS1, CCDC102A, DDX1, DDX18, DDX47, DHX9, EEF1A2, HBS1L, HSP90AA1, HSPA9, KATNAL1, KIF22, LOC100523624, MTIF2, MYO5A, NUDT14, RAB18, RHOT1, RRAS, SEPT1, SUPV3L1, WRN]
GO:0032107	regulation of response to nutrient levels	GO_BiologicalProcess-EBI-UniProt-GOA_15.01.2019_00h00	0.00374007	0.0343406	0.00374007	0.00710613	[5, 6]	Group09	27.2727	3	[LEP, MED1, MKKS]
GO:0045776	negative regulation of blood pressure	GO_BiologicalProcess-EBI-UniProt-GOA_15.01.2019_00h00	0.00177439	0.0215056	0.00177439	0.00374594	[4, 6]	Group10	22.2222	4	[ADIPOQ, ADRB1, MKKS, SOD2]
GO:0060324	face development	GO_BiologicalProcess-EBI-UniProt-GOA_15.01.2019_00h00	0.00822696	0.0498554	0.00822696	0.00822696	[3, 4]	Group11	11.9048	5	[MAP2K2, MKKS, NOG, RAB3GAP1, RRAS]
GO:0061980	regulatory RNA binding	GO_MolecularFunction-EBI-UniProt-GOA_15.01.2019_00h00	0.00456017	0.0373441	0.00456017	0.00722027	[5]	Group12	17.3913	4	[DHX9, MBD2, PUM1, TRMT10C]
GO:0120162	positive regulation of cold-induced thermogenesis	GO_BiologicalProcess-EBI-UniProt-GOA_15.01.2019_00h00	0.00599446	0.04224	0.00599446	0.00759298	[3, 4, 5, 6, 7, 8]	Group13	10.9091	6	[ADIPOQ, ADRB1, ELOVL6, G0S2, LEP, TSHR]
GO:0140053	mitochondrial gene expression	GO_BiologicalProcess-EBI-UniProt-GOA_15.01.2019_00h00	0.000957622	0.0207257	0.000957622	0.0045487	[5]	Group14	11.7647	8	[MRPL44, MRPL47, MTIF2, QRSL1, SUPV3L1, TFAM, TFB2M, TRMT10C]
GO:0007006	mitochondrial membrane organization	GO_BiologicalProcess-EBI-UniProt-GOA_15.01.2019_00h00	0.00170284	0.0214984	0.00170284	0.00404426	[4, 5]	Group15	12.069	7	[APOOL, DNAJC11, HSP90AA1, IMMT, PPIF, RHOT1, TOMM20]
GO:0042407	cristae formation	GO_BiologicalProcess-EBI-UniProt-GOA_15.01.2019_00h00	0.00619911	0.0426894	0.00170284	0.00404426	[6, 7]	Group15	23.0769	3	[APOOL, DNAJC11, IMMT]
GO:0043603	cellular amide metabolic process	GO_BiologicalProcess-EBI-UniProt-GOA_15.01.2019_00h00	0.000598651	0.0201546	0.000186507	0.00118121	[4]	Group16	5.51053	34	[ATP6AP2, CARNMT1, CEBPA, CHAC1, CHAC2, CNOT8, CPD, DHX9, DLD, EEF1A2, EIF2S1, EIF3A, EIF4G2, ELOVL6, GCLC, HBS1L, HMGCS1, MRPL35, MRPL44, MRPL47, MTHFD2, MTIF2, NARS, NEU3, NOLC1, PDHA1, PDHX, PSEN1, PUM1, QRSL1, RPS5, SOD2, SRP9, TRMT10C]
GO:1901566	organonitrogen compound biosynthetic process	GO_BiologicalProcess-EBI-UniProt-GOA_15.01.2019_00h00	0.00209579	0.024424	0.000186507	0.00118121	[4]	Group16	4.65567	48	[ABHD17B, ADIPOQ, ADK, ADSS, ALAD, ATP5F1A, ATP5F1C, ATP5MC3, CEBPA, CNOT8, CNP, CPOX, CSGALNACT2, DHX9, DLD, EEF1A2, EIF2S1, EIF3A, EIF4G2, ELOVL6, FBP1, GALNT15, GCLC, GOT1, HBS1L, HNRNPK, MRPL35, MRPL44, MRPL47, MTIF2, NAMPT, NARS, NMNAT2, NOLC1, PDHA1, PDHX, PIGW, POMGNT1, PSEN1, PUM1, QRSL1, RAB3GAP1, RPN2, RPS5, SRP9, TRMT10C, TUSC3, UMPS]
GO:0006518	peptide metabolic process	GO_BiologicalProcess-EBI-UniProt-GOA_15.01.2019_00h00	0.00422591	0.0365843	0.000186507	0.00118121	[4, 5]	Group16	5.32787	26	[ATP6AP2, CARNMT1, CHAC1, CHAC2, CNOT8, CPD, DHX9, EEF1A2, EIF2S1, EIF3A, EIF4G2, GCLC, HBS1L, MRPL35, MRPL44, MRPL47, MTIF2, NARS, NOLC1, PSEN1, PUM1, QRSL1, RPS5, SOD2, SRP9, TRMT10C]
KEGG:00020	Citrate cycle (TCA cycle)	KEGG_15.01.2019	0.00112817	0.020108	5.02176e-05	0.000477068	[-1]	Group17	18.5185	5	[DLD, IDH3A, MDH1, PDHA1, SDHD]
GO:0015980	energy derivation by oxidation of organic compounds	GO_BiologicalProcess-EBI-UniProt-GOA_15.01.2019_00h00	0.000118759	0.0359841	5.02176e-05	0.000477068	[3, 4]	Group17	9.20245	15	[AFG1L, CYCS, DLD, IDH3A, LEP, LOC100522678, MDH1, NDUFS1, PDHA1, PHKA1, PPP1CB, PPP1R3D, SDHD, SOD2, UGP2]
GO:0004738	pyruvate dehydrogenase activity	GO_MolecularFunction-EBI-UniProt-GOA_15.01.2019_00h00	0.000259448	0.0262043	5.02176e-05	0.000477068	[4]	Group17	60	3	[DLD, PDHA1, PDHX]
GO:0045333	cellular respiration	GO_BiologicalProcess-EBI-UniProt-GOA_15.01.2019_00h00	0.00152898	0.0210583	5.02176e-05	0.000477068	[4, 5]	Group17	9.25926	10	[AFG1L, CYCS, DLD, IDH3A, LOC100522678, MDH1, NDUFS1, PDHA1, SDHD, SOD2]
GO:0009060	aerobic respiration	GO_BiologicalProcess-EBI-UniProt-GOA_15.01.2019_00h00	0.00372467	0.035268	5.02176e-05	0.000477068	[5, 6]	Group17	12	6	[AFG1L, CYCS, IDH3A, MDH1, PDHA1, SDHD]
GO:0006099	tricarboxylic acid cycle	GO_BiologicalProcess-EBI-UniProt-GOA_15.01.2019_00h00	0.00534427	0.0415209	5.02176e-05	0.000477068	[3, 6, 7, 8]	Group17	16.6667	4	[IDH3A, MDH1, PDHA1, SDHD]
KEGG:00190	Oxidative phosphorylation	KEGG_15.01.2019	0.00315367	0.0318521	2.38621e-07	4.5338e-06	[-1]	Group18	9	9	[ATP5F1A, ATP5F1C, ATP5MC3, ATP6V0A2, ATP6V1C1, LOC100522678, LOC100524613, NDUFS1, SDHD]
KEGG:04932	Non-alcoholic fatty liver disease (NAFLD)	KEGG_15.01.2019	0.00314279	0.0328367	2.38621e-07	4.5338e-06	[-1]	Group18	8.40336	10	[ADIPOQ, CEBPA, CXCL8, CYCS, EIF2S1, LEP, LOC100522678, LOC100524613, NDUFS1, SDHD]
KEGG:05012	Parkinson disease	KEGG_15.01.2019	0.000548615	0.0237472	2.38621e-07	4.5338e-06	[-1]	Group18	9.82143	11	[ATP5F1A, ATP5F1C, ATP5MC3, CYCS, LOC100522678, LOC100524613, NDUFS1, PPIF, PRKACB, SDHD, VDAC2]
KEGG:05016	Huntington disease	KEGG_15.01.2019	0.00152538	0.0231095	2.38621e-07	4.5338e-06	[-1]	Group18	8.21918	12	[ATP5F1A, ATP5F1C, ATP5MC3, CYCS, LOC100522678, LOC100524613, NDUFS1, PPIF, SDHD, SOD2, TFAM, VDAC2]
GO:0006091	generation of precursor metabolites and energy	GO_BiologicalProcess-EBI-UniProt-GOA_15.01.2019_00h00	0.000154659	0.0234308	2.38621e-07	4.5338e-06	[3]	Group18	7.7551	19	[AFG1L, ATP5F1A, CYCS, DLD, ETFA, FBP1, IDH3A, LEP, LOC100522678, MDH1, NDUFS1, PDHA1, PHKA1, PPIF, PPP1CB, PPP1R3D, SDHD, SOD2, UGP2]
GO:0017144	drug metabolic process	GO_BiologicalProcess-EBI-UniProt-GOA_15.01.2019_00h00	0.00254424	0.028552	2.38621e-07	4.5338e-06	[3]	Group18	6.01093	22	[ADK, ADSS, AFG1L, ATP5F1A, ATP5F1C, ATP5MC3, CARNMT1, CYCS, CYP2D25, DLD, FBP1, HSP90AA1, IDH3A, LOC100522678, MDH1, MMADHC, NDUFS1, PDHA1, PPIF, SDHD, SOD2, TPMT]
GO:0051186	cofactor metabolic process	GO_BiologicalProcess-EBI-UniProt-GOA_15.01.2019_00h00	0.000404918	0.0306725	2.38621e-07	4.5338e-06	[3]	Group18	6.95364	21	[ALAD, CHAC1, CHAC2, CPOX, DLD, ELOVL6, FBP1, GCLC, GOT1, HMGCR, HMGCS1, HSPA9, MDH1, MMADHC, MTHFD2, NAMPT, NMNAT2, PDHA1, PDHX, PDSS1, SOD2]
GO:0015980	energy derivation by oxidation of organic compounds	GO_BiologicalProcess-EBI-UniProt-GOA_15.01.2019_00h00	0.000118759	0.0359841	2.38621e-07	4.5338e-06	[3, 4]	Group18	9.20245	15	[AFG1L, CYCS, DLD, IDH3A, LEP, LOC100522678, MDH1, NDUFS1, PDHA1, PHKA1, PPP1CB, PPP1R3D, SDHD, SOD2, UGP2]
GO:0022900	electron transport chain	GO_BiologicalProcess-EBI-UniProt-GOA_15.01.2019_00h00	0.000711796	0.0165903	2.38621e-07	4.5338e-06	[3, 4]	Group18	11.1111	9	[AFG1L, ATP5F1A, CYCS, DLD, ETFA, LOC100522678, NDUFS1, SDHD, SOD2]
GO:0006732	coenzyme metabolic process	GO_BiologicalProcess-EBI-UniProt-GOA_15.01.2019_00h00	0.00534231	0.0425979	2.38621e-07	4.5338e-06	[4]	Group18	6.86275	14	[DLD, ELOVL6, FBP1, GCLC, HMGCR, HMGCS1, MDH1, MMADHC, MTHFD2, NAMPT, NMNAT2, PDHA1, PDHX, PDSS1]
GO:0051188	cofactor biosynthetic process	GO_BiologicalProcess-EBI-UniProt-GOA_15.01.2019_00h00	0.00328412	0.0320996	2.38621e-07	4.5338e-06	[4]	Group18	7.5	12	[ALAD, CPOX, DLD, ELOVL6, FBP1, GCLC, MMADHC, NAMPT, NMNAT2, PDHA1, PDHX, PDSS1]
GO:0055086	nucleobase-containing small molecule metabolic process	GO_BiologicalProcess-EBI-UniProt-GOA_15.01.2019_00h00	0.000535605	0.027048	2.38621e-07	4.5338e-06	[3, 4, 5]	Group18	6.21891	25	[ADK, ADSS, AFG1L, ATP5F1A, ATP5F1C, ATP5MC3, CDADC1, CNP, CYCS, DLD, ELOVL6, FBP1, HMGCR, HMGCS1, LOC100522678, MDH1, NAMPT, NDUFS1, NMNAT2, PDHA1, PDHX, PPIF, SDHD, UGP2, UMPS]
GO:0045333	cellular respiration	GO_BiologicalProcess-EBI-UniProt-GOA_15.01.2019_00h00	0.00152898	0.0210583	2.38621e-07	4.5338e-06	[4, 5]	Group18	9.25926	10	[AFG1L, CYCS, DLD, IDH3A, LOC100522678, MDH1, NDUFS1, PDHA1, SDHD, SOD2]
GO:0015405	P-P-bond-hydrolysis-driven transmembrane transporter activity	GO_MolecularFunction-EBI-UniProt-GOA_15.01.2019_00h00	0.00152914	0.0201448	2.38621e-07	4.5338e-06	[5]	Group18	10.9589	8	[ATP2C1, ATP5F1A, ATP5F1C, ATP5MC3, ATP6V0A2, ATP6V1C1, TIMM17A, TOMM20]
GO:0022904	respiratory electron transport chain	GO_BiologicalProcess-EBI-UniProt-GOA_15.01.2019_00h00	0.00111142	0.0210476	2.38621e-07	4.5338e-06	[4, 5, 6]	Group18	12.963	7	[AFG1L, CYCS, DLD, LOC100522678, NDUFS1, SDHD, SOD2]
GO:0009060	aerobic respiration	GO_BiologicalProcess-EBI-UniProt-GOA_15.01.2019_00h00	0.00372467	0.035268	2.38621e-07	4.5338e-06	[5, 6]	Group18	12	6	[AFG1L, CYCS, IDH3A, MDH1, PDHA1, SDHD]
GO:0006099	tricarboxylic acid cycle	GO_BiologicalProcess-EBI-UniProt-GOA_15.01.2019_00h00	0.00534427	0.0415209	2.38621e-07	4.5338e-06	[3, 6, 7, 8]	Group18	16.6667	4	[IDH3A, MDH1, PDHA1, SDHD]
GO:0009117	nucleotide metabolic process	GO_BiologicalProcess-EBI-UniProt-GOA_15.01.2019_00h00	0.000615396	0.0186465	2.38621e-07	4.5338e-06	[5, 6, 7]	Group18	6.55271	23	[ADK, ADSS, AFG1L, ATP5F1A, ATP5F1C, ATP5MC3, CNP, CYCS, DLD, ELOVL6, FBP1, HMGCR, HMGCS1, LOC100522678, MDH1, NAMPT, NDUFS1, NMNAT2, PDHA1, PDHX, PPIF, SDHD, UMPS]
GO:0099132	ATP hydrolysis coupled cation transmembrane transport	GO_BiologicalProcess-EBI-UniProt-GOA_15.01.2019_00h00	0.000555411	0.0210362	2.38621e-07	4.5338e-06	[6]	Group18	17.1429	6	[ATP2C1, ATP5F1A, ATP5F1C, ATP5MC3, ATP6V0A2, ATP6V1C1]
GO:0009259	ribonucleotide metabolic process	GO_BiologicalProcess-EBI-UniProt-GOA_15.01.2019_00h00	0.000473393	0.0286876	2.38621e-07	4.5338e-06	[5, 6, 7, 8]	Group18	7.16846	20	[ADK, ADSS, AFG1L, ATP5F1A, ATP5F1C, ATP5MC3, CNP, CYCS, DLD, ELOVL6, FBP1, HMGCR, HMGCS1, LOC100522678, NDUFS1, PDHA1, PDHX, PPIF, SDHD, UMPS]
GO:0009144	purine nucleoside triphosphate metabolic process	GO_BiologicalProcess-EBI-UniProt-GOA_15.01.2019_00h00	0.00559593	0.0413553	2.38621e-07	4.5338e-06	[6, 7, 8]	Group18	7.01754	12	[ADK, AFG1L, ATP5F1A, ATP5F1C, ATP5MC3, CYCS, DLD, FBP1, LOC100522678, NDUFS1, PPIF, SDHD]
GO:0009161	ribonucleoside monophosphate metabolic process	GO_BiologicalProcess-EBI-UniProt-GOA_15.01.2019_00h00	0.00062245	0.0171457	2.38621e-07	4.5338e-06	[6, 7, 8]	Group18	8.23529	14	[ADK, ADSS, AFG1L, ATP5F1A, ATP5F1C, ATP5MC3, CYCS, DLD, FBP1, LOC100522678, NDUFS1, PPIF, SDHD, UMPS]
GO:0009165	nucleotide biosynthetic process	GO_BiologicalProcess-EBI-UniProt-GOA_15.01.2019_00h00	0.00534231	0.0425979	2.38621e-07	4.5338e-06	[6, 7, 8]	Group18	6.86275	14	[ADK, ADSS, ATP5F1A, ATP5F1C, ATP5MC3, CNP, DLD, ELOVL6, FBP1, NAMPT, NMNAT2, PDHA1, PDHX, UMPS]
GO:0006119	oxidative phosphorylation	GO_BiologicalProcess-EBI-UniProt-GOA_15.01.2019_00h00	0.00111142	0.0210476	2.38621e-07	4.5338e-06	[4, 5, 6, 8, 9, 10, 11]	Group18	12.963	7	[AFG1L, CYCS, DLD, LOC100522678, NDUFS1, PPIF, SDHD]
GO:0046034	ATP metabolic process	GO_BiologicalProcess-EBI-UniProt-GOA_15.01.2019_00h00	0.00439991	0.0370326	2.38621e-07	4.5338e-06	[4, 7, 8, 9, 10]	Group18	7.58621	11	[AFG1L, ATP5F1A, ATP5F1C, ATP5MC3, CYCS, DLD, FBP1, LOC100522678, NDUFS1, PPIF, SDHD]
GO:0009260	ribonucleotide biosynthetic process	GO_BiologicalProcess-EBI-UniProt-GOA_15.01.2019_00h00	0.00281129	0.0304222	2.38621e-07	4.5338e-06	[6, 7, 8, 9]	Group18	7.64331	12	[ADK, ADSS, ATP5F1A, ATP5F1C, ATP5MC3, CNP, DLD, ELOVL6, FBP1, PDHA1, PDHX, UMPS]
GO:0019829	cation-transporting ATPase activity	GO_MolecularFunction-EBI-UniProt-GOA_15.01.2019_00h00	0.000649826	0.0164081	2.38621e-07	4.5338e-06	[5, 6, 8, 12]	Group18	16.6667	6	[ATP2C1, ATP5F1A, ATP5F1C, ATP5MC3, ATP6V0A2, ATP6V1C1]
GO:0046933	proton-transporting ATP synthase activity, rotational mechanism	GO_MolecularFunction-EBI-UniProt-GOA_15.01.2019_00h00	0.00135783	0.0216538	2.38621e-07	4.5338e-06	[6, 7, 8, 9, 13]	Group18	37.5	3	[ATP5F1A, ATP5F1C, ATP5MC3]

## Sheet: ClueGO_without_Term Fusion
ID	Term	Ontology Source	Term PValue	Term PValue Corrected with Benjamini-Hochberg	Group PValue	Group PValue Corrected with Benjamini-Hochberg	GOLevels	GOGroups	% Associated Genes	Nr. Genes	Associated Genes Found
GO:0003723	RNA binding	GO_MolecularFunction-EBI-UniProt-GOA_15.01.2019_00h00	0.00105834	0.0211667	0.00105834	0.00423335	[4]	Group00	5.27086	36	[ATXN1L, BMS1, CARHSP1, CNP, DDX1, DDX18, DHX9, DIMT1, EEF1A2, EIF2S1, EIF3A, EIF4G2, ENOX1, GNL3, GRSF1, HBP1, HNRNPK, LSM14A, MBD2, MRPL44, MTIF2, NIFK, NUFIP1, PNO1, PUM1, RBM18, RPS5, SBDS, SMG7, SRP9, SUPV3L1, TFB2M, TFRC, THUMPD1, TRMT10C, XPOT]
GO:0003725	double-stranded RNA binding	GO_MolecularFunction-EBI-UniProt-GOA_15.01.2019_00h00	0.00411665	0.0320184	0.00411665	0.00823331	[5]	Group01	11.7647	6	[DDX1, DHX9, LSM14A, MRPL44, SUPV3L1, TFRC]
GO:0045776	negative regulation of blood pressure	GO_BiologicalProcess-EBI-UniProt-GOA_15.01.2019_00h00	0.00177439	0.0201418	0.00177439	0.00443598	[4, 6]	Group02	22.2222	4	[ADIPOQ, ADRB1, MKKS, SOD2]
GO:0060324	face development	GO_BiologicalProcess-EBI-UniProt-GOA_15.01.2019_00h00	0.00822696	0.046071	0.00822696	0.00822696	[3, 4]	Group03	11.9048	5	[MAP2K2, MKKS, NOG, RAB3GAP1, RRAS]
GO:0120162	positive regulation of cold-induced thermogenesis	GO_BiologicalProcess-EBI-UniProt-GOA_15.01.2019_00h00	0.00599446	0.0387334	0.00599446	0.00922224	[3, 4, 5, 6, 7, 8]	Group04	10.9091	6	[ADIPOQ, ADRB1, ELOVL6, G0S2, LEP, TSHR]
GO:0140053	mitochondrial gene expression	GO_BiologicalProcess-EBI-UniProt-GOA_15.01.2019_00h00	0.000957622	0.0211685	0.000957622	0.00638415	[5]	Group05	11.7647	8	[MRPL44, MRPL47, MTIF2, QRSL1, SUPV3L1, TFAM, TFB2M, TRMT10C]
KEGG:04910	Insulin signaling pathway	KEGG_15.01.2019	0.00705172	0.0423103	0.00705172	0.00881464	[-1]	Group06	7.9646	9	[EXOC7, FBP1, INPPL1, MAP2K2, PHKA1, PPP1CB, PPP1R3D, PRKACB, TSC2]
KEGG:04923	Regulation of lipolysis in adipocytes	KEGG_15.01.2019	0.00115737	0.0194438	0.00115737	0.00385789	[-1]	Group07	15	6	[ABHD5, ADORA1, ADRB1, PLIN1, PRKACB, TSHR]
GO:0006720	isoprenoid metabolic process	GO_BiologicalProcess-EBI-UniProt-GOA_15.01.2019_00h00	0.00535274	0.0368549	0.00535274	0.00892123	[4, 5]	Group08	13.1579	5	[DHRS3, HMGCR, HMGCS1, PDSS1, SDR16C5]
KEGG:05134	Legionellosis	KEGG_15.01.2019	0.00668212	0.0412719	0.00668212	0.0089095	[-1]	Group09	12.5	5	[CXCL8, CYCS, EEF1A2, HBS1L, LOC100157002]
GO:0006749	glutathione metabolic process	GO_BiologicalProcess-EBI-UniProt-GOA_15.01.2019_00h00	0.00822319	0.0466722	0.00822319	0.00865599	[4, 5, 6]	Group10	14.8148	4	[CHAC1, CHAC2, GCLC, SOD2]
GO:0008139	nuclear localization sequence binding	GO_MolecularFunction-EBI-UniProt-GOA_15.01.2019_00h00	0.00771564	0.0456418	0.00771564	0.00907722	[5]	Group11	21.4286	3	[BRAP, IPO5, KPNA1]
GO:0009895	negative regulation of catabolic process	GO_BiologicalProcess-EBI-UniProt-GOA_15.01.2019_00h00	0.00806809	0.0470638	0.00806809	0.00896454	[3, 4, 5]	Group12	6.77083	13	[ALAD, DHX9, ERLEC1, FBP1, HMGCR, LEP, LOC100157002, MCL1, PLIN1, PSEN1, RIC1, SF3B3, TENT5C]
GO:0061980	regulatory RNA binding	GO_MolecularFunction-EBI-UniProt-GOA_15.01.2019_00h00	0.00456017	0.0336013	0.00456017	0.00829122	[5]	Group13	17.3913	4	[DHX9, MBD2, PUM1, TRMT10C]
GO:0035197	siRNA binding	GO_MolecularFunction-EBI-UniProt-GOA_15.01.2019_00h00	0.00199144	0.0220107	0.00456017	0.00829122	[6]	Group13	33.3333	3	[DHX9, MBD2, TRMT10C]
GO:0032104	regulation of response to extracellular stimulus	GO_BiologicalProcess-EBI-UniProt-GOA_15.01.2019_00h00	0.00374007	0.0302083	0.00374007	0.00831127	[4, 5]	Group14	27.2727	3	[LEP, MED1, MKKS]
GO:0032107	regulation of response to nutrient levels	GO_BiologicalProcess-EBI-UniProt-GOA_15.01.2019_00h00	0.00374007	0.0302083	0.00374007	0.00831127	[5, 6]	Group14	27.2727	3	[LEP, MED1, MKKS]
GO:0043603	cellular amide metabolic process	GO_BiologicalProcess-EBI-UniProt-GOA_15.01.2019_00h00	0.000598651	0.0228576	0.000186507	0.00186507	[4]	Group15	5.51053	34	[ATP6AP2, CARNMT1, CEBPA, CHAC1, CHAC2, CNOT8, CPD, DHX9, DLD, EEF1A2, EIF2S1, EIF3A, EIF4G2, ELOVL6, GCLC, HBS1L, HMGCS1, MRPL35, MRPL44, MRPL47, MTHFD2, MTIF2, NARS, NEU3, NOLC1, PDHA1, PDHX, PSEN1, PUM1, QRSL1, RPS5, SOD2, SRP9, TRMT10C]
GO:1901566	organonitrogen compound biosynthetic process	GO_BiologicalProcess-EBI-UniProt-GOA_15.01.2019_00h00	0.00209579	0.02257	0.000186507	0.00186507	[4]	Group15	4.65567	48	[ABHD17B, ADIPOQ, ADK, ADSS, ALAD, ATP5F1A, ATP5F1C, ATP5MC3, CEBPA, CNOT8, CNP, CPOX, CSGALNACT2, DHX9, DLD, EEF1A2, EIF2S1, EIF3A, EIF4G2, ELOVL6, FBP1, GALNT15, GCLC, GOT1, HBS1L, HNRNPK, MRPL35, MRPL44, MRPL47, MTIF2, NAMPT, NARS, NMNAT2, NOLC1, PDHA1, PDHX, PIGW, POMGNT1, PSEN1, PUM1, QRSL1, RAB3GAP1, RPN2, RPS5, SRP9, TRMT10C, TUSC3, UMPS]
GO:0006518	peptide metabolic process	GO_BiologicalProcess-EBI-UniProt-GOA_15.01.2019_00h00	0.00422591	0.0322706	0.000186507	0.00186507	[4, 5]	Group15	5.32787	26	[ATP6AP2, CARNMT1, CHAC1, CHAC2, CNOT8, CPD, DHX9, EEF1A2, EIF2S1, EIF3A, EIF4G2, GCLC, HBS1L, MRPL35, MRPL44, MRPL47, MTIF2, NARS, NOLC1, PSEN1, PUM1, QRSL1, RPS5, SOD2, SRP9, TRMT10C]
GO:0015095	magnesium ion transmembrane transporter activity	GO_MolecularFunction-EBI-UniProt-GOA_15.01.2019_00h00	0.00619911	0.0394489	0.00771564	0.00907722	[6, 7]	Group16	23.0769	3	[MRS2, NIPA2, TUSC3]
GO:0015693	magnesium ion transport	GO_BiologicalProcess-EBI-UniProt-GOA_15.01.2019_00h00	0.00771564	0.0456418	0.00771564	0.00907722	[8]	Group16	21.4286	3	[MRS2, NIPA2, TUSC3]
GO:1903830	magnesium ion transmembrane transport	GO_BiologicalProcess-EBI-UniProt-GOA_15.01.2019_00h00	0.00619911	0.0394489	0.00771564	0.00907722	[8, 9]	Group16	23.0769	3	[MRS2, NIPA2, TUSC3]
GO:0051082	unfolded protein binding	GO_MolecularFunction-EBI-UniProt-GOA_15.01.2019_00h00	0.00359412	0.0301906	0.00105011	0.00525054	[3]	Group17	10.6061	7	[DNAJA2, ERLEC1, HSP90AA1, HSPA9, MKKS, PPIF, TOMM20]
GO:0007006	mitochondrial membrane organization	GO_BiologicalProcess-EBI-UniProt-GOA_15.01.2019_00h00	0.00170284	0.0198665	0.00105011	0.00525054	[4, 5]	Group17	12.069	7	[APOOL, DNAJC11, HSP90AA1, IMMT, PPIF, RHOT1, TOMM20]
GO:0042407	cristae formation	GO_BiologicalProcess-EBI-UniProt-GOA_15.01.2019_00h00	0.00619911	0.0394489	0.00105011	0.00525054	[6, 7]	Group17	23.0769	3	[APOOL, DNAJC11, IMMT]
GO:0198738	cell-cell signaling by wnt	GO_BiologicalProcess-EBI-UniProt-GOA_15.01.2019_00h00	0.00827951	0.0457552	0.0060718	0.008674	[3, 4]	Group18	6.17761	16	[APCDD1, ATP6AP2, CSNK1A1, CYLD, FZD10, GPRC5B, MBD2, NOG, PSEN1, PTPRU, RNF146, SFRP5, TSC2, WNT5B, WNT6, ZRANB1]
GO:1905114	cell surface receptor signaling pathway involved in cell-cell signaling	GO_BiologicalProcess-EBI-UniProt-GOA_15.01.2019_00h00	0.00577662	0.0379091	0.0060718	0.008674	[3, 4, 5, 6]	Group18	5.92105	18	[ADORA1, APCDD1, ATP6AP2, CSNK1A1, CYLD, FZD10, GPRC5B, MBD2, NOG, PSEN1, PTPRU, RAB3GAP1, RNF146, SFRP5, TSC2, WNT5B, WNT6, ZRANB1]
GO:0016055	Wnt signaling pathway	GO_BiologicalProcess-EBI-UniProt-GOA_15.01.2019_00h00	0.00807913	0.0464826	0.0060718	0.008674	[4, 5, 6, 7]	Group18	6.22568	16	[APCDD1, ATP6AP2, CSNK1A1, CYLD, FZD10, GPRC5B, MBD2, NOG, PSEN1, PTPRU, RNF146, SFRP5, TSC2, WNT5B, WNT6, ZRANB1]
GO:0030111	regulation of Wnt signaling pathway	GO_BiologicalProcess-EBI-UniProt-GOA_15.01.2019_00h00	0.0096273	0.0499193	0.0060718	0.008674	[4, 5, 6, 7, 8]	Group18	6.5	13	[APCDD1, ATP6AP2, CSNK1A1, CYLD, GPRC5B, MBD2, NOG, PSEN1, PTPRU, RNF146, SFRP5, TSC2, ZRANB1]
GO:0016817	hydrolase activity, acting on acid anhydrides	GO_MolecularFunction-EBI-UniProt-GOA_15.01.2019_00h00	0.00165753	0.0198903	0.00165753	0.00473579	[3]	Group19	5.35406	31	[AFG1L, ARL1, ATAD1, ATP2C1, ATP5F1A, ATP5F1C, ATP5MC3, ATP6V0A2, ATP6V1C1, BMS1, CCDC102A, DDX1, DDX18, DDX47, DHX9, EEF1A2, HBS1L, HSP90AA1, HSPA9, KATNAL1, KIF22, LOC100523624, MTIF2, MYO5A, NUDT14, RAB18, RHOT1, RRAS, SEPT1, SUPV3L1, WRN]
GO:0016818	hydrolase activity, acting on acid anhydrides, in phosphorus-containing anhydrides	GO_MolecularFunction-EBI-UniProt-GOA_15.01.2019_00h00	0.00160171	0.0203853	0.00165753	0.00473579	[4]	Group19	5.37262	31	[AFG1L, ARL1, ATAD1, ATP2C1, ATP5F1A, ATP5F1C, ATP5MC3, ATP6V0A2, ATP6V1C1, BMS1, CCDC102A, DDX1, DDX18, DDX47, DHX9, EEF1A2, HBS1L, HSP90AA1, HSPA9, KATNAL1, KIF22, LOC100523624, MTIF2, MYO5A, NUDT14, RAB18, RHOT1, RRAS, SEPT1, SUPV3L1, WRN]
GO:0016462	pyrophosphatase activity	GO_MolecularFunction-EBI-UniProt-GOA_15.01.2019_00h00	0.00152567	0.0213594	0.00165753	0.00473579	[5]	Group19	5.4007	31	[AFG1L, ARL1, ATAD1, ATP2C1, ATP5F1A, ATP5F1C, ATP5MC3, ATP6V0A2, ATP6V1C1, BMS1, CCDC102A, DDX1, DDX18, DDX47, DHX9, EEF1A2, HBS1L, HSP90AA1, HSPA9, KATNAL1, KIF22, LOC100523624, MTIF2, MYO5A, NUDT14, RAB18, RHOT1, RRAS, SEPT1, SUPV3L1, WRN]
GO:0017111	nucleoside-triphosphatase activity	GO_MolecularFunction-EBI-UniProt-GOA_15.01.2019_00h00	0.0011085	0.0211623	0.00165753	0.00473579	[6]	Group19	5.55556	30	[AFG1L, ARL1, ATAD1, ATP2C1, ATP5F1A, ATP5F1C, ATP5MC3, ATP6V0A2, ATP6V1C1, BMS1, CCDC102A, DDX1, DDX18, DDX47, DHX9, EEF1A2, HBS1L, HSP90AA1, HSPA9, KATNAL1, KIF22, LOC100523624, MTIF2, MYO5A, RAB18, RHOT1, RRAS, SEPT1, SUPV3L1, WRN]
KEGG:00020	Citrate cycle (TCA cycle)	KEGG_15.01.2019	0.00112817	0.019743	2.57027e-07	5.14054e-06	[-1]	Group20	18.5185	5	[DLD, IDH3A, MDH1, PDHA1, SDHD]
KEGG:00190	Oxidative phosphorylation	KEGG_15.01.2019	0.00315367	0.0281817	2.57027e-07	5.14054e-06	[-1]	Group20	9	9	[ATP5F1A, ATP5F1C, ATP5MC3, ATP6V0A2, ATP6V1C1, LOC100522678, LOC100524613, NDUFS1, SDHD]
KEGG:04932	Non-alcoholic fatty liver disease (NAFLD)	KEGG_15.01.2019	0.00314279	0.028695	2.57027e-07	5.14054e-06	[-1]	Group20	8.40336	10	[ADIPOQ, CEBPA, CXCL8, CYCS, EIF2S1, LEP, LOC100522678, LOC100524613, NDUFS1, SDHD]
KEGG:05012	Parkinson disease	KEGG_15.01.2019	0.000548615	0.0288023	2.57027e-07	5.14054e-06	[-1]	Group20	9.82143	11	[ATP5F1A, ATP5F1C, ATP5MC3, CYCS, LOC100522678, LOC100524613, NDUFS1, PPIF, PRKACB, SDHD, VDAC2]
KEGG:05016	Huntington disease	KEGG_15.01.2019	0.00152538	0.0220917	2.57027e-07	5.14054e-06	[-1]	Group20	8.21918	12	[ATP5F1A, ATP5F1C, ATP5MC3, CYCS, LOC100522678, LOC100524613, NDUFS1, PPIF, SDHD, SOD2, TFAM, VDAC2]
GO:0006086	acetyl-CoA biosynthetic process from pyruvate	GO_BiologicalProcess-EBI-UniProt-GOA_15.01.2019_00h00	0.00278173	0.0284958	2.57027e-07	5.14054e-06	[7, 8, 9, 10, 11, 12, 13]	Group20	30	3	[DLD, PDHA1, PDHX]
GO:0006091	generation of precursor metabolites and energy	GO_BiologicalProcess-EBI-UniProt-GOA_15.01.2019_00h00	0.000154659	0.0324783	2.57027e-07	5.14054e-06	[3]	Group20	7.7551	19	[AFG1L, ATP5F1A, CYCS, DLD, ETFA, FBP1, IDH3A, LEP, LOC100522678, MDH1, NDUFS1, PDHA1, PHKA1, PPIF, PPP1CB, PPP1R3D, SDHD, SOD2, UGP2]
GO:0009055	electron transfer activity	GO_MolecularFunction-EBI-UniProt-GOA_15.01.2019_00h00	0.00535274	0.0368549	2.57027e-07	5.14054e-06	[3]	Group20	13.1579	5	[CYCS, DLD, ETFA, LOC100522678, NDUFS1]
GO:0017144	drug metabolic process	GO_BiologicalProcess-EBI-UniProt-GOA_15.01.2019_00h00	0.00254424	0.0267145	2.57027e-07	5.14054e-06	[3]	Group20	6.01093	22	[ADK, ADSS, AFG1L, ATP5F1A, ATP5F1C, ATP5MC3, CARNMT1, CYCS, CYP2D25, DLD, FBP1, HSP90AA1, IDH3A, LOC100522678, MDH1, MMADHC, NDUFS1, PDHA1, PPIF, SDHD, SOD2, TPMT]
GO:0051186	cofactor metabolic process	GO_BiologicalProcess-EBI-UniProt-GOA_15.01.2019_00h00	0.000404918	0.0340131	2.57027e-07	5.14054e-06	[3]	Group20	6.95364	21	[ALAD, CHAC1, CHAC2, CPOX, DLD, ELOVL6, FBP1, GCLC, GOT1, HMGCR, HMGCS1, HSPA9, MDH1, MMADHC, MTHFD2, NAMPT, NMNAT2, PDHA1, PDHX, PDSS1, SOD2]
GO:0015980	energy derivation by oxidation of organic compounds	GO_BiologicalProcess-EBI-UniProt-GOA_15.01.2019_00h00	0.000118759	0.0498789	2.57027e-07	5.14054e-06	[3, 4]	Group20	9.20245	15	[AFG1L, CYCS, DLD, IDH3A, LEP, LOC100522678, MDH1, NDUFS1, PDHA1, PHKA1, PPP1CB, PPP1R3D, SDHD, SOD2, UGP2]
GO:0022900	electron transport chain	GO_BiologicalProcess-EBI-UniProt-GOA_15.01.2019_00h00	0.000711796	0.0186846	2.57027e-07	5.14054e-06	[3, 4]	Group20	11.1111	9	[AFG1L, ATP5F1A, CYCS, DLD, ETFA, LOC100522678, NDUFS1, SDHD, SOD2]
GO:0004738	pyruvate dehydrogenase activity	GO_MolecularFunction-EBI-UniProt-GOA_15.01.2019_00h00	0.000259448	0.0272421	2.57027e-07	5.14054e-06	[4]	Group20	60	3	[DLD, PDHA1, PDHX]
GO:0006732	coenzyme metabolic process	GO_BiologicalProcess-EBI-UniProt-GOA_15.01.2019_00h00	0.00534231	0.03803	2.57027e-07	5.14054e-06	[4]	Group20	6.86275	14	[DLD, ELOVL6, FBP1, GCLC, HMGCR, HMGCS1, MDH1, MMADHC, MTHFD2, NAMPT, NMNAT2, PDHA1, PDHX, PDSS1]
GO:0015399	primary active transmembrane transporter activity	GO_MolecularFunction-EBI-UniProt-GOA_15.01.2019_00h00	0.00152914	0.02007	2.57027e-07	5.14054e-06	[4]	Group20	10.9589	8	[ATP2C1, ATP5F1A, ATP5F1C, ATP5MC3, ATP6V0A2, ATP6V1C1, TIMM17A, TOMM20]
GO:0022853	active ion transmembrane transporter activity	GO_MolecularFunction-EBI-UniProt-GOA_15.01.2019_00h00	0.000649826	0.0194948	2.57027e-07	5.14054e-06	[4]	Group20	16.6667	6	[ATP2C1, ATP5F1A, ATP5F1C, ATP5MC3, ATP6V0A2, ATP6V1C1]
GO:0051188	cofactor biosynthetic process	GO_BiologicalProcess-EBI-UniProt-GOA_15.01.2019_00h00	0.00328412	0.0281496	2.57027e-07	5.14054e-06	[4]	Group20	7.5	12	[ALAD, CPOX, DLD, ELOVL6, FBP1, GCLC, MMADHC, NAMPT, NMNAT2, PDHA1, PDHX, PDSS1]
GO:0055086	nucleobase-containing small molecule metabolic process	GO_BiologicalProcess-EBI-UniProt-GOA_15.01.2019_00h00	0.000535605	0.0321363	2.57027e-07	5.14054e-06	[3, 4, 5]	Group20	6.21891	25	[ADK, ADSS, AFG1L, ATP5F1A, ATP5F1C, ATP5MC3, CDADC1, CNP, CYCS, DLD, ELOVL6, FBP1, HMGCR, HMGCS1, LOC100522678, MDH1, NAMPT, NDUFS1, NMNAT2, PDHA1, PDHX, PPIF, SDHD, UGP2, UMPS]
GO:0072521	purine-containing compound metabolic process	GO_BiologicalProcess-EBI-UniProt-GOA_15.01.2019_00h00	0.00294947	0.028154	2.57027e-07	5.14054e-06	[4]	Group20	6.27063	19	[ADK, ADSS, AFG1L, ATP5F1A, ATP5F1C, ATP5MC3, CNP, CYCS, DLD, ELOVL6, FBP1, HMGCR, HMGCS1, LOC100522678, NDUFS1, PDHA1, PDHX, PPIF, SDHD]
GO:0019693	ribose phosphate metabolic process	GO_BiologicalProcess-EBI-UniProt-GOA_15.01.2019_00h00	0.000552253	0.0257718	2.57027e-07	5.14054e-06	[4, 5]	Group20	6.99301	20	[ADK, ADSS, AFG1L, ATP5F1A, ATP5F1C, ATP5MC3, CNP, CYCS, DLD, ELOVL6, FBP1, HMGCR, HMGCS1, LOC100522678, NDUFS1, PDHA1, PDHX, PPIF, SDHD, UMPS]
GO:0035384	thioester biosynthetic process	GO_BiologicalProcess-EBI-UniProt-GOA_15.01.2019_00h00	0.00323175	0.0282779	2.57027e-07	5.14054e-06	[4, 5]	Group20	19.0476	4	[DLD, ELOVL6, PDHA1, PDHX]
GO:0045333	cellular respiration	GO_BiologicalProcess-EBI-UniProt-GOA_15.01.2019_00h00	0.00152898	0.0207153	2.57027e-07	5.14054e-06	[4, 5]	Group20	9.25926	10	[AFG1L, CYCS, DLD, IDH3A, LOC100522678, MDH1, NDUFS1, PDHA1, SDHD, SOD2]
GO:0006753	nucleoside phosphate metabolic process	GO_BiologicalProcess-EBI-UniProt-GOA_15.01.2019_00h00	0.000685916	0.0192056	2.57027e-07	5.14054e-06	[4, 5, 6]	Group20	6.44258	23	[ADK, ADSS, AFG1L, ATP5F1A, ATP5F1C, ATP5MC3, CNP, CYCS, DLD, ELOVL6, FBP1, HMGCR, HMGCS1, LOC100522678, MDH1, NAMPT, NDUFS1, NMNAT2, PDHA1, PDHX, PPIF, SDHD, UMPS]
GO:0015405	P-P-bond-hydrolysis-driven transmembrane transporter activity	GO_MolecularFunction-EBI-UniProt-GOA_15.01.2019_00h00	0.00152914	0.02007	2.57027e-07	5.14054e-06	[5]	Group20	10.9589	8	[ATP2C1, ATP5F1A, ATP5F1C, ATP5MC3, ATP6V0A2, ATP6V1C1, TIMM17A, TOMM20]
GO:0022904	respiratory electron transport chain	GO_BiologicalProcess-EBI-UniProt-GOA_15.01.2019_00h00	0.00111142	0.0202956	2.57027e-07	5.14054e-06	[4, 5, 6]	Group20	12.963	7	[AFG1L, CYCS, DLD, LOC100522678, NDUFS1, SDHD, SOD2]
GO:0009060	aerobic respiration	GO_BiologicalProcess-EBI-UniProt-GOA_15.01.2019_00h00	0.00372467	0.0306738	2.57027e-07	5.14054e-06	[5, 6]	Group20	12	6	[AFG1L, CYCS, IDH3A, MDH1, PDHA1, SDHD]
GO:0046390	ribose phosphate biosynthetic process	GO_BiologicalProcess-EBI-UniProt-GOA_15.01.2019_00h00	0.00311986	0.0291187	2.57027e-07	5.14054e-06	[5, 6]	Group20	7.54717	12	[ADK, ADSS, ATP5F1A, ATP5F1C, ATP5MC3, CNP, DLD, ELOVL6, FBP1, PDHA1, PDHX, UMPS]
GO:0006099	tricarboxylic acid cycle	GO_BiologicalProcess-EBI-UniProt-GOA_15.01.2019_00h00	0.00534427	0.0374099	2.57027e-07	5.14054e-06	[3, 6, 7, 8]	Group20	16.6667	4	[IDH3A, MDH1, PDHA1, SDHD]
GO:0006101	citrate metabolic process	GO_BiologicalProcess-EBI-UniProt-GOA_15.01.2019_00h00	0.00621364	0.0389512	2.57027e-07	5.14054e-06	[5, 7]	Group20	16	4	[IDH3A, MDH1, PDHA1, SDHD]
GO:0009117	nucleotide metabolic process	GO_BiologicalProcess-EBI-UniProt-GOA_15.01.2019_00h00	0.000615396	0.0215389	2.57027e-07	5.14054e-06	[5, 6, 7]	Group20	6.55271	23	[ADK, ADSS, AFG1L, ATP5F1A, ATP5F1C, ATP5MC3, CNP, CYCS, DLD, ELOVL6, FBP1, HMGCR, HMGCS1, LOC100522678, MDH1, NAMPT, NDUFS1, NMNAT2, PDHA1, PDHX, PPIF, SDHD, UMPS]
GO:0009123	nucleoside monophosphate metabolic process	GO_BiologicalProcess-EBI-UniProt-GOA_15.01.2019_00h00	0.00165464	0.0204396	2.57027e-07	5.14054e-06	[5, 6, 7]	Group20	7.44681	14	[ADK, ADSS, AFG1L, ATP5F1A, ATP5F1C, ATP5MC3, CYCS, DLD, FBP1, LOC100522678, NDUFS1, PPIF, SDHD, UMPS]
GO:0099132	ATP hydrolysis coupled cation transmembrane transport	GO_BiologicalProcess-EBI-UniProt-GOA_15.01.2019_00h00	0.000555411	0.0233273	2.57027e-07	5.14054e-06	[6]	Group20	17.1429	6	[ATP2C1, ATP5F1A, ATP5F1C, ATP5MC3, ATP6V0A2, ATP6V1C1]
GO:1901293	nucleoside phosphate biosynthetic process	GO_BiologicalProcess-EBI-UniProt-GOA_15.01.2019_00h00	0.00566896	0.0377931	2.57027e-07	5.14054e-06	[5, 6, 7]	Group20	6.76329	14	[ADK, ADSS, ATP5F1A, ATP5F1C, ATP5MC3, CNP, DLD, ELOVL6, FBP1, NAMPT, NMNAT2, PDHA1, PDHX, UMPS]
GO:0006163	purine nucleotide metabolic process	GO_BiologicalProcess-EBI-UniProt-GOA_15.01.2019_00h00	0.000964171	0.0202476	2.57027e-07	5.14054e-06	[5, 6, 7, 8]	Group20	6.81004	19	[ADK, ADSS, AFG1L, ATP5F1A, ATP5F1C, ATP5MC3, CNP, CYCS, DLD, ELOVL6, FBP1, HMGCR, HMGCS1, LOC100522678, NDUFS1, PDHA1, PDHX, PPIF, SDHD]
GO:0009259	ribonucleotide metabolic process	GO_BiologicalProcess-EBI-UniProt-GOA_15.01.2019_00h00	0.000473393	0.0331375	2.57027e-07	5.14054e-06	[5, 6, 7, 8]	Group20	7.16846	20	[ADK, ADSS, AFG1L, ATP5F1A, ATP5F1C, ATP5MC3, CNP, CYCS, DLD, ELOVL6, FBP1, HMGCR, HMGCS1, LOC100522678, NDUFS1, PDHA1, PDHX, PPIF, SDHD, UMPS]
GO:0009126	purine nucleoside monophosphate metabolic process	GO_BiologicalProcess-EBI-UniProt-GOA_15.01.2019_00h00	0.00137153	0.020573	2.57027e-07	5.14054e-06	[6, 7, 8]	Group20	7.92683	13	[ADK, ADSS, AFG1L, ATP5F1A, ATP5F1C, ATP5MC3, CYCS, DLD, FBP1, LOC100522678, NDUFS1, PPIF, SDHD]
GO:0009144	purine nucleoside triphosphate metabolic process	GO_BiologicalProcess-EBI-UniProt-GOA_15.01.2019_00h00	0.00559593	0.0379079	2.57027e-07	5.14054e-06	[6, 7, 8]	Group20	7.01754	12	[ADK, AFG1L, ATP5F1A, ATP5F1C, ATP5MC3, CYCS, DLD, FBP1, LOC100522678, NDUFS1, PPIF, SDHD]
GO:0009161	ribonucleoside monophosphate metabolic process	GO_BiologicalProcess-EBI-UniProt-GOA_15.01.2019_00h00	0.00062245	0.0201099	2.57027e-07	5.14054e-06	[6, 7, 8]	Group20	8.23529	14	[ADK, ADSS, AFG1L, ATP5F1A, ATP5F1C, ATP5MC3, CYCS, DLD, FBP1, LOC100522678, NDUFS1, PPIF, SDHD, UMPS]
GO:0009165	nucleotide biosynthetic process	GO_BiologicalProcess-EBI-UniProt-GOA_15.01.2019_00h00	0.00534231	0.03803	2.57027e-07	5.14054e-06	[6, 7, 8]	Group20	6.86275	14	[ADK, ADSS, ATP5F1A, ATP5F1C, ATP5MC3, CNP, DLD, ELOVL6, FBP1, NAMPT, NMNAT2, PDHA1, PDHX, UMPS]
GO:0006119	oxidative phosphorylation	GO_BiologicalProcess-EBI-UniProt-GOA_15.01.2019_00h00	0.00111142	0.0202956	2.57027e-07	5.14054e-06	[4, 5, 6, 8, 9, 10, 11]	Group20	12.963	7	[AFG1L, CYCS, DLD, LOC100522678, NDUFS1, PPIF, SDHD]
GO:0046034	ATP metabolic process	GO_BiologicalProcess-EBI-UniProt-GOA_15.01.2019_00h00	0.00439991	0.0329993	2.57027e-07	5.14054e-06	[4, 7, 8, 9, 10]	Group20	7.58621	11	[AFG1L, ATP5F1A, ATP5F1C, ATP5MC3, CYCS, DLD, FBP1, LOC100522678, NDUFS1, PPIF, SDHD]
GO:0006164	purine nucleotide biosynthetic process	GO_BiologicalProcess-EBI-UniProt-GOA_15.01.2019_00h00	0.00688469	0.0419068	2.57027e-07	5.14054e-06	[6, 7, 8, 9]	Group20	7.14286	11	[ADK, ADSS, ATP5F1A, ATP5F1C, ATP5MC3, CNP, DLD, ELOVL6, FBP1, PDHA1, PDHX]
GO:0009150	purine ribonucleotide metabolic process	GO_BiologicalProcess-EBI-UniProt-GOA_15.01.2019_00h00	0.000730188	0.0180399	2.57027e-07	5.14054e-06	[6, 7, 8, 9]	Group20	7.08955	19	[ADK, ADSS, AFG1L, ATP5F1A, ATP5F1C, ATP5MC3, CNP, CYCS, DLD, ELOVL6, FBP1, HMGCR, HMGCS1, LOC100522678, NDUFS1, PDHA1, PDHX, PPIF, SDHD]
GO:0009260	ribonucleotide biosynthetic process	GO_BiologicalProcess-EBI-UniProt-GOA_15.01.2019_00h00	0.00281129	0.0281129	2.57027e-07	5.14054e-06	[6, 7, 8, 9]	Group20	7.64331	12	[ADK, ADSS, ATP5F1A, ATP5F1C, ATP5MC3, CNP, DLD, ELOVL6, FBP1, PDHA1, PDHX, UMPS]
GO:0042625	ATPase coupled ion transmembrane transporter activity	GO_MolecularFunction-EBI-UniProt-GOA_15.01.2019_00h00	0.000649826	0.0194948	2.57027e-07	5.14054e-06	[5, 7, 11]	Group20	16.6667	6	[ATP2C1, ATP5F1A, ATP5F1C, ATP5MC3, ATP6V0A2, ATP6V1C1]
GO:0019829	cation-transporting ATPase activity	GO_MolecularFunction-EBI-UniProt-GOA_15.01.2019_00h00	0.000649826	0.0194948	2.57027e-07	5.14054e-06	[5, 6, 8, 12]	Group20	16.6667	6	[ATP2C1, ATP5F1A, ATP5F1C, ATP5MC3, ATP6V0A2, ATP6V1C1]
GO:0006084	acetyl-CoA metabolic process	GO_BiologicalProcess-EBI-UniProt-GOA_15.01.2019_00h00	0.00385738	0.0305679	2.57027e-07	5.14054e-06	[5, 6, 7, 8, 9, 10, 11]	Group20	18.1818	4	[DLD, HMGCS1, PDHA1, PDHX]
GO:0009167	purine ribonucleoside monophosphate metabolic process	GO_BiologicalProcess-EBI-UniProt-GOA_15.01.2019_00h00	0.00129718	0.0209544	2.57027e-07	5.14054e-06	[7, 8, 9]	Group20	7.97546	13	[ADK, ADSS, AFG1L, ATP5F1A, ATP5F1C, ATP5MC3, CYCS, DLD, FBP1, LOC100522678, NDUFS1, PPIF, SDHD]
GO:0071616	acyl-CoA biosynthetic process	GO_BiologicalProcess-EBI-UniProt-GOA_15.01.2019_00h00	0.00323175	0.0282779	2.57027e-07	5.14054e-06	[5, 6, 7, 8, 9, 10, 11]	Group20	19.0476	4	[DLD, ELOVL6, PDHA1, PDHX]
GO:0042773	ATP synthesis coupled electron transport	GO_BiologicalProcess-EBI-UniProt-GOA_15.01.2019_00h00	0.000875573	0.02043	2.57027e-07	5.14054e-06	[5, 6, 7, 9, 10, 11, 12]	Group20	15.7895	6	[AFG1L, CYCS, DLD, LOC100522678, NDUFS1, SDHD]
GO:0009152	purine ribonucleotide biosynthetic process	GO_BiologicalProcess-EBI-UniProt-GOA_15.01.2019_00h00	0.00487815	0.0353246	2.57027e-07	5.14054e-06	[7, 8, 9, 10]	Group20	7.48299	11	[ADK, ADSS, ATP5F1A, ATP5F1C, ATP5MC3, CNP, DLD, ELOVL6, FBP1, PDHA1, PDHX]
GO:0015985	energy coupled proton transport, down electrochemical gradient	GO_BiologicalProcess-EBI-UniProt-GOA_15.01.2019_00h00	0.00619911	0.0394489	2.57027e-07	5.14054e-06	[8, 9]	Group20	23.0769	3	[ATP5F1A, ATP5F1C, ATP5MC3]
GO:0046933	proton-transporting ATP synthase activity, rotational mechanism	GO_MolecularFunction-EBI-UniProt-GOA_15.01.2019_00h00	0.00135783	0.0211218	2.57027e-07	5.14054e-06	[6, 7, 8, 9, 13]	Group20	37.5	3	[ATP5F1A, ATP5F1C, ATP5MC3]
GO:0044769	ATPase activity, coupled to transmembrane movement of ions, rotational mechanism	GO_MolecularFunction-EBI-UniProt-GOA_15.01.2019_00h00	0.000257643	0.03607	2.57027e-07	5.14054e-06	[6, 8, 12]	Group20	25	5	[ATP5F1A, ATP5F1C, ATP5MC3, ATP6V0A2, ATP6V1C1]
GO:0042775	mitochondrial ATP synthesis coupled electron transport	GO_BiologicalProcess-EBI-UniProt-GOA_15.01.2019_00h00	0.0028611	0.0279456	2.57027e-07	5.14054e-06	[6, 7, 8, 10, 11, 12, 13]	Group20	15.1515	5	[AFG1L, CYCS, DLD, LOC100522678, SDHD]
GO:0015986	ATP synthesis coupled proton transport	GO_BiologicalProcess-EBI-UniProt-GOA_15.01.2019_00h00	0.00619911	0.0394489	2.57027e-07	5.14054e-06	[6, 9, 10, 11, 12]	Group20	23.0769	3	[ATP5F1A, ATP5F1C, ATP5MC3]
