# Supplementary material for: Identification of candidate regulatory genes for intramuscular fatty acid composition in pigs by transcriptome analysis
Source: Genet Sel Evol. 2024 Feb 12;56:12. doi: 10.1186/s12711-024-00882-x (PMC10860264; doi:10.1186/s12711-024-00882-x)
Supplement: Supplementary file 8 — Additional file 8: Table S6. Title: Mean comparison between the two FA conditions with the extreme values obtained through classification using PCA (see details in Fig. 4). Description: This analysis included the FA profile (n = 60 animals) with the 13 phenotypes selected in the rCCA approach, and in addition the IMF content. Significant differences (P-value < 0.05) between FA conditions were determined using a t-test, and the standard error of the mean (SEM) was calculated. [file 12711_2024_882_MOESM8_ESM.xlsx]

## Sheet: Sheet1
Trait	Cond1_mean_SEM	Cond2_mean_SEM	P_value
C14.0	1.03±0.04	1.40±0.03	2.44178e-08
C16.0	21.96±0.28	25.38±0.18	4.59986e-15
C18.0	12.97±0.37	14.94±0.22	0.000133967
C16.1n.7	2.29±0.08	3.19±0.08	6.30276e-10
C16.1n.10	0.43±0.03	0.23±0.01	2.47826e-12
C18.1n.9	27.94±0.80	40.96±0.36	6.76449e-17
C20.1n.9	0.65±0.03	0.80±0.02	9.41585e-06
C18.2n.6	20.51±0.95	6.78±0.22	3.38225e-17
C18.3n.3	0.56±0.03	0.28±0.01	1.18379e-16
C20.2n.6	0.57±0.02	0.31±0.01	7.61006e-16
C20.3n.6	0.88±0.04	0.20±0.01	1.69112e-17
C20.3n.3	0.28±0.02	0.10±0.01	3.89381e-13
C20.4n.6	5.37±0.33	0.93±0.07	3.38225e-17
IMF	2.99±0.12	5.00±0.28	3.556e-09
