# Supplementary material for: Identification of candidate regulatory genes for intramuscular fatty acid composition in pigs by transcriptome analysis
Source: Genet Sel Evol. 2024 Feb 12;56:12. doi: 10.1186/s12711-024-00882-x (PMC10860264; doi:10.1186/s12711-024-00882-x)
Supplement: Supplementary file 9 — Additional file 9: Table S7. Title: Results of the Pearson correlation between each pair of FA (n = 15) using 60 samples delimited in two conditions. Description: This output was obtained using the cor.test function using R base. [file 12711_2024_882_MOESM9_ESM.xlsx]

## Sheet: Correlacion
FAs	C14.0	C16.0	C16.1n.10	C16.1n.7	C18.0	C18.1n.9	C18.1n.7	C18.2n.6	C18.3n.3	C20.0	C20.1n.9	C20.3n.6	C20.4n.6	C20.2n.6	C20.3n.3
C14.0	1	0.783233	-0.358136	0.791278	0.366296	0.727749	0.249435	-0.769372	-0.386591	0.357722	0.410015	-0.748788	-0.785595	-0.554774	-0.606582
C16.0	0.783233	1	-0.573304	0.666539	0.657628	0.737427	0.231643	-0.849652	-0.656907	0.454365	0.2968	-0.841532	-0.829468	-0.67024	-0.676966
C16.1n.10	-0.358136	-0.573304	1	-0.265606	-0.478672	-0.5508	-0.259802	0.54579	0.86526	-0.370518	-0.123427	0.64804	0.54243	0.661348	0.539685
C16.1n.7	0.791278	0.666539	-0.265606	1	0.0559788	0.69275	0.408688	-0.685652	-0.387995	0.31399	0.229803	-0.645595	-0.662139	-0.697925	-0.486777
C18.0	0.366296	0.657628	-0.478672	0.0559788	1	0.578688	0.00289425	-0.703373	-0.55116	0.427936	0.502051	-0.662563	-0.666902	-0.251224	-0.57609
C18.1n.9	0.727749	0.737427	-0.5508	0.69275	0.578688	1	0.284169	-0.966339	-0.69457	0.564401	0.615986	-0.93975	-0.955578	-0.712942	-0.786394
C18.1n.7	0.249435	0.231643	-0.259802	0.408688	0.00289425	0.284169	1	-0.308989	-0.270719	0.154398	0.12858	-0.243619	-0.201673	-0.271921	-0.363396
C18.2n.6	-0.769372	-0.849652	0.54579	-0.685652	-0.703373	-0.966339	-0.308989	1	0.685878	-0.560892	-0.622334	0.943838	0.955568	0.669757	0.786972
C18.3n.3	-0.386591	-0.656907	0.86526	-0.387995	-0.55116	-0.69457	-0.270719	0.685878	1	-0.39643	-0.207152	0.762011	0.660239	0.758942	0.662174
C20.0	0.357722	0.454365	-0.370518	0.31399	0.427936	0.564401	0.154398	-0.560892	-0.39643	1	0.495662	-0.584079	-0.586528	-0.455078	-0.373874
C20.1n.9	0.410015	0.2968	-0.123427	0.229803	0.502051	0.615986	0.12858	-0.622334	-0.207152	0.495662	1	-0.475135	-0.579014	-0.11542	-0.365045
C20.3n.6	-0.748788	-0.841532	0.64804	-0.645595	-0.662563	-0.93975	-0.243619	0.943838	0.762011	-0.584079	-0.475135	1	0.944901	0.7566	0.802526
C20.4n.6	-0.785595	-0.829468	0.54243	-0.662139	-0.666902	-0.955578	-0.201673	0.955568	0.660239	-0.586528	-0.579014	0.944901	1	0.670425	0.78171
C20.2n.6	-0.554774	-0.67024	0.661348	-0.697925	-0.251224	-0.712942	-0.271921	0.669757	0.758942	-0.455078	-0.11542	0.7566	0.670425	1	0.580648
C20.3n.3	-0.606582	-0.676966	0.539685	-0.486777	-0.57609	-0.786394	-0.363396	0.786972	0.662174	-0.373874	-0.365045	0.802526	0.78171	0.580648	1

## Sheet: P_values
FAs	C14.0	C16.0	C16.1n.10	C16.1n.7	C18.0	C18.1n.9	C18.1n.7	C18.2n.6	C18.3n.3	C20.0	C20.1n.9	C20.3n.6	C20.4n.6	C20.2n.6	C20.3n.3
C14.0		1.40776e-13	0.00496031	5.30687e-14	0.00399696	4.47931e-11	0.0546097	6.89671e-13	0.00227998	0.00501425	0.00114	6.01208e-12	1.06137e-13	4.23064e-06	2.791e-07
C16.0	1.40776e-13		1.68748e-06	6.12129e-09	1.14003e-08	1.82099e-11	0.0749345	0	1.19773e-08	0.000265579	0.0212904	0	2.22045e-16	4.69853e-09	2.87739e-09
C16.1n.10	0.00496031	1.68748e-06		0.0402577	0.000109425	5.11581e-06	0.0450001	6.47831e-06	0	0.00356671	0.347447	2.17581e-08	7.57343e-06	8.81588e-09	8.59383e-06
C16.1n.7	5.30687e-14	6.12129e-09	0.0402577		0.670966	8.6435e-10	0.00118724	1.49836e-09	0.00219024	0.0145606	0.0773413	2.55642e-08	8.34324e-09	5.73021e-10	8.01993e-05
C18.0	0.00399696	1.14003e-08	0.000109425	0.670966		1.27829e-06	0.98249	3.68266e-10	5.02909e-06	0.000647949	4.36972e-05	8.09975e-09	5.96564e-09	0.0528411	1.46251e-06
C18.1n.9	4.47931e-11	1.82099e-11	5.11581e-06	8.6435e-10	1.27829e-06		0.0277756	0	7.48741e-10	2.64265e-06	1.61585e-07	0	0	1.65277e-10	9.63674e-14
C18.1n.7	0.0546097	0.0749345	0.0450001	0.00118724	0.98249	0.0277756		0.0162978	0.0364284	0.238844	0.327533	0.0606912	0.122293	0.0355739	0.0043185
C18.2n.6	6.89671e-13	0	6.47831e-06	1.49836e-09	3.68266e-10	0	0.0162978		1.47263e-09	3.14249e-06	1.1059e-07	0	0	4.86466e-09	8.99281e-14
C18.3n.3	0.00227998	1.19773e-08	0	0.00219024	5.02909e-06	7.48741e-10	0.0364284	1.47263e-09		0.00171443	0.11226	1.53344e-12	9.5216e-09	2.1223e-12	8.3226e-09
C20.0	0.00501425	0.000265579	0.00356671	0.0145606	0.000647949	2.64265e-06	0.238844	3.14249e-06	0.00171443		5.65318e-05	9.63141e-07	8.455e-07	0.000259	0.00325454
C20.1n.9	0.00114	0.0212904	0.347447	0.0773413	4.36972e-05	1.61585e-07	0.327533	1.1059e-07	0.11226	5.65318e-05		0.000125013	1.2568e-06	0.379851	0.00413292
C20.3n.6	6.01208e-12	0	2.17581e-08	2.55642e-08	8.09975e-09	0	0.0606912	0	1.53344e-12	9.63141e-07	0.000125013		0	2.7105e-12	1.24345e-14
C20.4n.6	1.06137e-13	2.22045e-16	7.57343e-06	8.34324e-09	5.96564e-09	0	0.122293	0	9.5216e-09	8.455e-07	1.2568e-06	0		4.63656e-09	1.68754e-13
C20.2n.6	4.23064e-06	4.69853e-09	8.81588e-09	5.73021e-10	0.0528411	1.65277e-10	0.0355739	4.86466e-09	2.1223e-12	0.000259	0.379851	2.7105e-12	4.63656e-09		1.15395e-06
C20.3n.3	2.791e-07	2.87739e-09	8.59383e-06	8.01993e-05	1.46251e-06	9.63674e-14	0.0043185	8.99281e-14	8.3226e-09	0.00325454	0.00413292	1.24345e-14	1.68754e-13	1.15395e-06
