# Supplementary material for: Identification of candidate regulatory genes for intramuscular fatty acid composition in pigs by transcriptome analysis
Source: Genet Sel Evol. 2024 Feb 12;56:12. doi: 10.1186/s12711-024-00882-x (PMC10860264; doi:10.1186/s12711-024-00882-x)
Supplement: Supplementary file 10 — Additional file 10: Table S8. Title: Results of the analysis of differentially expressed (DE) genes between the two FA conditions (lfc = 1.5 and padj = 0.05). Description: This output was obtained using the functions of the CeTF package. [file 12711_2024_882_MOESM10_ESM.xlsx]

## Sheet: DE_genes_n_293
DE_genes	cond1	cond2	diff
ABHD17B	3.96543	3.68655	0.744624
ABHD5	4.09318	3.69235	1.20724
ADIPOQ	3.09926	4.41126	-5.29064
ADK	2.67777	2.57807	0.0648653
ADO	5.19042	5.1772	-0.263175
ADSS2	3.36984	3.2389	0.183383
ALAD	2.51351	2.80909	-1.43469
AMMECR1L	4.62966	4.46121	0.325668
ANKRD46	4.6356	4.42329	0.492066
AP1G1	5.48057	5.44297	-0.170728
AP3M1	4.3481	4.18494	0.305617
AP4E1	4.43567	4.41935	-0.251463
APCDD1	2.29833	2.69046	-1.80096
APOOL	3.78272	3.53726	0.617833
ARHGAP10	5.27282	5.44851	-0.979872
ARL1	5.77117	5.66045	0.106689
ASB10	4.65965	4.96166	-1.4591
ATAD1	5.36026	5.00442	1.03659
ATP2C1	5.41837	5.38784	-0.197573
ATP5F1A	8.74872	8.52729	0.526671
ATP5F1C	7.21033	7.08923	0.146031
ATP5MC3	6.3827	6.13793	0.615206
ATP6AP2	4.646	4.44509	0.448797
ATP6V0A2	3.35704	3.28519	-0.0407598
ATP6V1C1	4.44535	4.32296	0.150935
ATXN1L	5.31489	5.12808	0.395322
BFAR	4.90122	4.65432	0.623307
BMS1	5.19595	4.97663	0.518672
BRAP	4.27804	4.16204	0.126711
BTG1	5.48168	5.21494	0.698546
C18orf25	5.68305	5.41889	0.688786
C2orf42	3.3669	3.26133	0.0871294
CALU	6.18361	6.02531	0.287169
CAMK2B	6.20997	6.36682	-0.908396
CAND2	7.5733	7.77478	-1.07769
CARHSP1	3.14257	3.60555	-2.06973
CARNMT1	5.27729	4.99915	0.741785
CCDC102A	2.15421	2.21292	-0.536082
CCDC117	5.78261	5.7468	-0.177497
CCDC127	3.88764	3.69848	0.40425
CCDC25	4.92503	4.85942	-0.0644821
CCDC85B	2.79691	2.98965	-1.04455
CCDC91	3.55159	3.17974	1.09731
CDADC1	5.88187	5.52613	1.03617
CDC40	3.537	3.26874	0.704327
CDH15	5.76742	6.00743	-1.22389
CEBPG	5.0575	4.85788	0.443916
CEP57	3.16287	2.90371	0.669777
CHUK	3.75451	3.64422	0.105066
CKAP5	5.23798	5.1852	-0.113155
CNEP1R1	4.21692	3.90367	0.875007
CNOT8	3.96213	3.67918	0.760063
CNP	2.89296	3.25874	-1.70101
CPD	6.46062	6.35411	0.0907247
CPOX	4.4907	4.38209	0.0986604
CRBN	5.7118	5.59213	0.140603
CSGALNACT2	4.76646	4.58412	0.378401
CSNK1A1	7.14543	7.03799	0.0942208
CXXC5	3.803	4.11203	-1.48572
CYCS	7.43687	7.01151	1.30028
CYLD	5.93928	5.59913	0.977049
DCAF13	3.18481	3.03214	0.265823
DDX1	6.61305	6.57181	-0.156904
DDX18	4.44437	4.2276	0.508972
DDX47	4.0546	3.964	0.0303442
DHRS3	4.88852	5.35207	-2.07191
DHX9	6.15669	6.05758	0.0626277
DIMT1	3.3605	3.1366	0.536018
DLD	6.87336	6.64171	0.565469
DNAJA2	6.1561	5.97447	0.375674
DNAJB9	6.02017	5.50878	1.6267
DNAJC11	4.64352	4.43991	0.45904
DTNBP1	4.57178	4.82341	-1.26797
EAF1	4.81319	4.65514	0.286209
EDF1	6.177	6.27789	-0.696075
EEF1A2	12.492	12.601	-0.726815
EFNB2	3.71965	3.8806	-0.923931
EIF2S1	5.37741	5.23586	0.223615
EIF3A	7.83879	7.61085	0.551377
EIF4G2	10.6579	10.5899	-0.0555123
ERLEC1	4.84589	4.64956	0.431438
ETFA	6.21216	6.03583	0.355572
EXOC7	4.97518	5.10314	-0.798793
FAM189B	2.24379	2.41549	-0.964751
FBXO28	4.88416	4.75103	0.191714
FBXO6	1.77994	2.13361	-1.65505
FGFR4	2.49163	2.89202	-1.83232
FOXJ3	6.38496	6.34212	-0.150828
GADD45G	4.67737	4.13431	1.74682
GALNT15	4.37472	3.78526	1.92284
GAREM2	3.28318	3.54292	-1.29873
GCLC	3.05089	2.95728	0.0417828
GDF1	3.03092	3.26471	-1.20027
GGNBP2	4.85477	4.59124	0.68638
GNL3	4.43416	4.15489	0.746104
GNPTAB	4.19407	4.17025	-0.223001
GOT1	6.52029	5.97825	1.74293
GPRC5B	5.88388	6.11381	-1.18564
GRSF1	5.71429	5.60579	0.0982184
GTF2B	3.70567	3.5244	0.374332
HBP1	6.24316	5.99139	0.641782
HBS1L	6.60193	6.45206	0.255196
HDGFL2	5.10579	5.10489	-0.309956
HERC4	4.94286	4.7874	0.276393
HMGCR	3.07315	2.80874	0.689723
HMGCS1	4.3022	4.10338	0.440884
HNRNPK	7.06705	6.94245	0.159324
HP1BP3	5.55735	5.31339	0.612133
HSP90AA1	9.82099	9.78444	-0.174722
HSPA9	7.93638	7.76516	0.336199
IDH3A	7.27935	7.00266	0.736319
IMMT	6.8815	6.71629	0.313363
INPPL1	6.68373	6.84644	-0.930597
IPO5	7.76717	7.73385	-0.186956
IQSEC1	6.28497	6.52112	-1.20924
KATNAL1	3.9878	3.72581	0.680572
KCNT1	3.95804	4.31485	-1.66698
KIFBP	3.9245	3.81767	0.0919146
KLF10	6.40221	6.08572	0.887274
KLHL2	3.26432	3.09505	0.328767
KPNA1	7.84496	7.71698	0.172148
LBX1	3.35345	3.7121	-1.67396
LEPROTL1	3.90818	3.72849	0.368334
LIN7B	2.82943	3.02744	-1.06455
LPIN1	8.17593	7.93966	0.582973
LRWD1	2.50992	2.69743	-1.02469
LSM14A	6.78978	6.55988	0.558798
LTBP3	4.89479	5.1564	-1.30585
MAF	7.07725	7.29936	-1.15598
MAFA	2.9936	3.47312	-2.1325
MAMSTR	4.37697	4.71103	-1.58068
MAP2K2	7.61906	7.7434	-0.785081
MBD2	4.98683	4.8198	0.320302
MCL1	8.67815	8.45215	0.54397
MDH1	6.67396	6.32812	0.998637
MED1	6.55652	6.36663	0.407041
MEMO1	5.48481	5.32107	0.307803
MFAP3	3.513	3.382	0.183592
MFSD1	4.35237	4.17641	0.354137
MFSD10	3.0793	3.30712	-1.17767
MKKS	3.96928	3.78319	0.392573
MMADHC	6.07925	5.91921	0.293791
MRPL35	4.56425	4.3446	0.519934
MRPL44	3.65899	3.4525	0.469976
MRPL47	3.27355	3.0738	0.444431
MRPS10	3.65336	3.49263	0.296401
MRPS26	4.68135	4.8707	-1.03169
MRPS36	4.86709	4.48406	1.13971
MRS2	4.56393	4.33633	0.550106
MTIF2	3.86758	3.69638	0.336098
MTMR10	4.95986	4.78515	0.349429
MTX2	3.92474	3.68806	0.584528
MYO5A	7.44556	7.18632	0.67012
NAA25	5.27357	5.03023	0.609768
NAMPT	8.35551	7.9312	1.29631
NARS1	5.72429	5.50242	0.528343
NDUFAF4	2.97152	2.68743	0.764372
NDUFAF5	2.34432	2.08927	0.65421
NDUFS1	6.70359	6.50704	0.432276
NEU3	4.71604	5.11596	-1.83051
NIFK	4.51117	4.26629	0.615608
NIPA2	4.61587	4.40787	0.475719
NKAPD1	4.05871	3.81829	0.598692
NMD3	4.77019	4.46284	0.852596
NMNAT2	3.69719	3.28134	1.26425
NMRAL1	4.42238	4.03204	1.16746
NOLC1	5.42365	5.18933	0.575569
NUDCD1	3.52485	3.30067	0.537088
NUDT14	2.8768	3.29972	-1.91778
NUFIP1	2.56751	2.31842	0.631603
NUP35	3.35282	3.2254	0.170015
OBSL1	6.47737	6.74586	-1.33194
OSBPL1A	4.49397	4.27478	0.518179
OSGIN2	3.66913	3.54677	0.150826
PACS2	7.64211	7.7532	-0.734795
PAX7	2.53844	2.898	-1.67738
PCGF2	5.18243	5.33873	-0.906282
PDCD10	3.05354	2.77611	0.739118
PDE8A	3.98775	3.76455	0.533377
PDHA1	8.42126	8.12401	0.814289
PDHX	4.73678	4.53857	0.43859
PDLIM3	12.072	12.0047	-0.0579169
PHKA1	10.042	9.98826	-0.109579
PJA2	6.00099	5.75111	0.634602
PLCD3	2.59436	2.84317	-1.25727
PLEKHB2	6.42748	6.38764	-0.162232
PLIN1	1.08312	2.81785	-6.89436
PLPP7	6.84107	7.16017	-1.5239
PNO1	4.07836	3.90884	0.329739
PNPLA8	5.32881	5.06853	0.674064
POLR2M	5.7209	5.53893	0.376988
POMGNT1	5.47036	5.58259	-0.739149
PPIF	4.35995	4.0249	0.957722
PPP1CB	8.81262	8.52928	0.761536
PPP1R3D	3.17623	3.66547	-2.16938
PRELP	4.82898	5.13441	-1.47205
PRKACB	4.69821	4.56206	0.203165
PRPF38A	2.78516	2.57358	0.489308
PSEN1	4.48605	4.39838	0.0192334
PSMD12	6.75295	6.44135	0.868739
PSMG4	4.04077	4.21844	-0.987366
PUM1	5.89129	5.77471	0.128912
QRSL1	4.16036	3.99923	0.297893
RAB18	5.78389	5.54103	0.607961
RAB3GAP1	4.31321	4.22382	0.0257608
RABEP2	3.25618	3.49645	-1.22486
RALGAPB	5.86928	5.91982	-0.505082
RBM18	4.78195	4.58357	0.439239
REXO2	3.93193	3.75499	0.357885
RGS19	2.95135	3.17757	-1.17159
RHOT1	4.46588	4.25322	0.493401
RIC1	4.57998	4.46478	0.123697
RIDA	2.90005	2.59797	0.832649
RNF146	5.94536	5.62018	0.920243
RNPEPL1	7.27659	7.42272	-0.867714
RPN2	5.80528	5.76413	-0.157248
RPS5	7.8664	8.04663	-0.99709
RRAS	5.55676	5.70399	-0.871894
RRP15	4.75008	4.46599	0.764361
SARAF	5.22771	4.88607	0.982703
SBDS	6.98589	6.8401	0.239699
SDCBP	5.85436	5.75288	0.0715977
SDHD	6.29773	6.1677	0.179904
SEC22B	4.95727	4.82151	0.201635
SEC23IP	4.61982	4.57589	-0.146721
SELENOT	5.16878	5.00733	0.29913
SERINC1	6.55129	6.44943	0.0730757
SF3B3	5.77178	5.64263	0.176598
SHOC2	4.73795	4.48959	0.62882
SIAH1	5.3012	4.97105	0.939117
SIX5	2.14716	2.62282	-2.11786
SLC30A6	3.36214	3.12438	0.588617
SLC31A1	3.32414	3.0659	0.666322
SLC35A1	3.42976	3.19092	0.592734
SLC35G1	3.17436	2.97143	0.456476
SLC44A2	6.79162	6.97005	-0.990285
SMG7	6.62456	6.52742	0.055171
SNW1	4.89763	4.73815	0.291675
SOD2	8.17189	7.9809	0.411215
SOD3	3.12709	3.52157	-1.80987
SRP9	3.68384	3.55694	0.168045
SRPK1	4.97857	4.7684	0.483951
SRPK3	6.51078	6.55299	-0.473509
SUPV3L1	3.2419	2.99855	0.609825
TADA2A	4.20938	4.01614	0.419735
TAPT1	5.15817	5.01636	0.224609
TBC1D15	4.64037	4.32001	0.901969
TBC1D16	3.58392	3.91158	-1.55641
TBKBP1	5.00413	5.32266	-1.52174
TCEA1	4.49873	4.2804	0.514941
TENT5C	3.56463	4.20794	-2.75385
TERF1	3.34021	3.0831	0.662051
TFAM	4.92249	4.65572	0.698651
TFB2M	3.41393	3.17834	0.580398
TFRC	5.71682	4.90757	2.75667
THUMPD1	5.43585	5.23509	0.448256
TIMM17A	3.61588	3.39674	0.517954
TIMM8A	3.66196	3.29252	1.08817
TMEM19	3.87002	3.68152	0.401771
TMEM41B	3.8905	3.68916	0.450462
TMEM52	7.41438	7.6385	-1.16362
TOMM20	6.99342	6.8708	0.151814
TPP2	6.40974	6.23355	0.35506
TRAPPC13	4.27848	4.11299	0.314427
TRIM3	4.19492	4.3104	-0.75148
TRMT10C	2.31244	2.09183	0.523548
TSC2	5.80917	6.00366	-1.05117
TSPAN4	2.55491	2.84874	-1.42804
TXNDC9	3.60016	3.42131	0.365117
UBAP1	6.19038	5.89924	0.791119
UBE2D1	6.61061	6.2183	1.17491
UBLCP1	3.02361	2.78755	0.582147
UGP2	8.14224	7.83527	0.85116
UMPS	3.29387	3.09915	0.425328
UQCRC2	7.30621	7.17652	0.178629
UQCRFS1	7.56396	7.41882	0.237241
VDAC2	7.90098	7.76752	0.192942
VGLL2	6.20516	6.38765	-1.00565
VPS50	5.04167	4.92979	0.111061
VWA7	3.8598	3.94489	-0.636161
WDR26	7.06792	6.9237	0.233743
WNT5B	2.10149	2.57764	-2.11974
WRN	2.23055	2.13426	0.0519223
WTAP	5.27726	5.13998	0.207436
XPOT	5.41953	5.28904	0.181642
YBX2	4.09443	4.34211	-1.253
YIPF4	4.38508	4.09823	0.774814
ZMYM5	3.59277	3.31072	0.756637
ZNF146	3.6204	3.29872	0.906998
ZNF326	5.74729	5.36638	1.13168
ZNF407	3.84451	3.62706	0.511567
ZNF524	4.78369	4.9032	-0.766769
ZRANB1	6.87896	6.50229	1.11558
