# Supplementary material for: Identification of candidate regulatory genes for intramuscular fatty acid composition in pigs by transcriptome analysis
Source: Genet Sel Evol. 2024 Feb 12;56:12. doi: 10.1186/s12711-024-00882-x (PMC10860264; doi:10.1186/s12711-024-00882-x)
Supplement: Supplementary file 11 — Additional file 11: Table S9. Title: Results of the distribution of DE genes and key TF in both conditions, as well as the relationship between log(baseMean) and expression difference. Description: This output was obtained using the functions of the CeTF package. [file 12711_2024_882_MOESM11_ESM.xlsx]

## Sheet: Sheet1
genes	cond1	cond2	diff	Type	baseMean	PCIT_adj_sig
ADIPOQ	3.09926	4.41126	-5.29064	Target cond1 for CARHSP1	3.75526	0.420424
ADIPOQ	3.09926	4.41126	-5.29064	Target cond2 for PAX7	3.75526	0.257767
APCDD1	2.29833	2.69046	-1.80096	Target cond2 for TADA2A	2.49439	-0.415027
CARHSP1	3.14257	3.60555	-2.06973	TF	3.37406	---
CARHSP1	3.14257	3.60555	-2.06973	Target cond1 for MAFA	3.37406	0.361523
CARHSP1	3.14257	3.60555	-2.06973	Target cond2 for TADA2A	3.37406	0.476275
DHRS3	4.88852	5.35207	-2.07191	Target cond1 for MAFA	5.1203	0.455363
DHRS3	4.88852	5.35207	-2.07191	Target cond1 for TADA2A	5.1203	-0.4348
DNAJB9	6.02017	5.50878	1.6267	Target cond1 for CARHSP1	5.76447	-0.419402
FBXO6	1.77994	2.13361	-1.65505	Target cond1 for SIX5	1.95678	0.337018
FBXO6	1.77994	2.13361	-1.65505	Target cond1 for LBX1	1.95678	0.384411
FBXO6	1.77994	2.13361	-1.65505	Target cond1 for MAFA	1.95678	0.481329
FBXO6	1.77994	2.13361	-1.65505	Target cond2 for CARHSP1	1.95678	0.454029
FBXO6	1.77994	2.13361	-1.65505	Target cond2 for PAX7	1.95678	0.452935
FGFR4	2.49163	2.89202	-1.83232	Target cond1 for MAFA	2.69182	0.589319
FGFR4	2.49163	2.89202	-1.83232	Target cond2 for SIX5	2.69182	0.626303
GADD45G	4.67737	4.13431	1.74682	Target cond1 for MAFA	4.40584	-0.45342
GADD45G	4.67737	4.13431	1.74682	Target cond1 for TADA2A	4.40584	0.423512
GADD45G	4.67737	4.13431	1.74682	Target cond1 for SIX5	4.40584	-0.488011
GALNT15	4.37472	3.78526	1.92284	Target cond1 for LBX1	4.07999	-0.539383
GALNT15	4.37472	3.78526	1.92284	Target cond1 for PAX7	4.07999	-0.39791
GALNT15	4.37472	3.78526	1.92284	Target cond2 for SIX5	4.07999	-0.581281
GOT1	6.52029	5.97825	1.74293	Target cond1 for PAX7	6.24927	-0.541661
GOT1	6.52029	5.97825	1.74293	Target cond1 for CARHSP1	6.24927	-0.388748
GOT1	6.52029	5.97825	1.74293	Target cond2 for TADA2A	6.24927	0.349957
KCNT1	3.95804	4.31485	-1.66698	Target cond1 for TADA2A	4.13644	-0.543587
LBX1	3.35345	3.7121	-1.67396	TF	3.53278	---
MAFA	2.9936	3.47312	-2.1325	TF	3.23336	---
MAFA	2.9936	3.47312	-2.1325	Target cond1 for CARHSP1	3.23336	0.361523
MAFA	2.9936	3.47312	-2.1325	Target cond1 for PAX7	3.23336	0.590215
MAMSTR	4.37697	4.71103	-1.58068	Target cond1 for TADA2A	4.544	-0.55316
NEU3	4.71604	5.11596	-1.83051	Target cond2 for PAX7	4.916	0.698232
PAX7	2.53844	2.898	-1.67738	TF	2.71822	---
PAX7	2.53844	2.898	-1.67738	Target cond1 for MAFA	2.71822	0.590215
PLIN1	1.08312	2.81785	-6.89436	Target cond1 for CARHSP1	1.95048	0.37172
PLIN1	1.08312	2.81785	-6.89436	Target cond2 for TADA2A	1.95048	-0.352561
PLIN1	1.08312	2.81785	-6.89436	Target cond2 for MAFA	1.95048	0.375586
PLPP7	6.84107	7.16017	-1.5239	Target cond1 for PAX7	7.00062	0.470663
PLPP7	6.84107	7.16017	-1.5239	Target cond1 for TADA2A	7.00062	-0.652721
SIX5	2.14716	2.62282	-2.11786	TF	2.38499	---
SIX5	2.14716	2.62282	-2.11786	Target cond1 for TADA2A	2.38499	-0.449815
SOD3	3.12709	3.52157	-1.80987	Target cond2 for TADA2A	3.32433	-0.548022
TADA2A	4.20938	4.01614	0.419735	TF	4.11276	---
TADA2A	4.20938	4.01614	0.419735	Target cond1 for SIX5	4.11276	-0.449815
TADA2A	4.20938	4.01614	0.419735	Target cond2 for CARHSP1	4.11276	0.476275
TBC1D16	3.58392	3.91158	-1.55641	Target cond1 for TADA2A	3.74775	-0.409064
TBKBP1	5.00413	5.32266	-1.52174	Target cond1 for TADA2A	5.16339	-0.425087
TBKBP1	5.00413	5.32266	-1.52174	Target cond2 for LBX1	5.16339	0.692781
TENT5C	3.56463	4.20794	-2.75385	Target cond1 for PAX7	3.88629	0.670812
TFRC	5.71682	4.90757	2.75667	Target cond1 for MAFA	5.31219	-0.516621
TFRC	5.71682	4.90757	2.75667	Target cond1 for CARHSP1	5.31219	-0.309782
TFRC	5.71682	4.90757	2.75667	Target cond2 for TADA2A	5.31219	0.546572
WNT5B	2.10149	2.57764	-2.11974	Target cond1 for TADA2A	2.33956	-0.600127
WNT5B	2.10149	2.57764	-2.11974	Target cond2 for PAX7	2.33956	0.382877
